# Supplementary material for: Shallow conduit dynamics fuel the unexpected paroxysms of Stromboli volcano during the summer 2019
Source: Sci Rep. 2021 Jan 11;11:266. doi: 10.1038/s41598-020-79558-7 (PMC7801714; doi:10.1038/s41598-020-79558-7)
Supplement: Supplementary file 1 — Supplementary Dataset File 1. [file 41598_2020_79558_MOESM1_ESM.xlsx]

## Sheet: Major elements
Shallow conduit dynamics fuel the unexpected paroxysms of Stromboli volcano during the summer 2019
Marco Viccaro, Andrea Cannata, Flavio Cannavò, Rosanna De Rosa, Marisa Giuffrida, Eugenio Nicotra, Maurizio Petrelli, Gaia Sacco
Supplementary Dataset File 1
Matrix glass compositions (major oxides wt.%) for tephra erupted on July 3 and August 28, 2019 at Stromboli
Spot	Eruption Date	Na2O	MgO	Al2O3	SiO2	P2O5	K2O	CaO	TiO2	MnO	FeOTOT	Total		CaO/Al2O3	K2O/Na2O	FeOtot/MgO
A1	July 3 2019	2.9	6.66	17.67	50.98	0.34	1.91	10.71	0.87	0.2	7.54	99.78		0.606112	0.658621	1.13213
A2	July 3 2019	2.66	6.58	17.83	51.33	0.33	1.97	10.59	0.98	0.15	7.43	99.85		0.593943	0.740602	1.12918
A3	July 3 2019	2.75	6.61	17.66	50.84	0.45	2.06	10.71	0.96	0.19	7.6	99.83		0.606455	0.749091	1.14977
A4	July 3 2019	2.91	6.69	17.4	50.81	0.35	2.06	10.74	1.16	0.25	7.53	99.9		0.617241	0.707904	1.12556
A5	July 3 2019	2.21	7.01	17.61	50.55	0.57	1.97	10.79	1.08	0.28	7.77	99.84		0.61272	0.891403	1.10842
A6	July 3 2019	3.04	6.62	17.45	51	0.54	2.78	9.8	0.88	0.22	7.58	99.91		0.561605	0.914474	1.14502
A7	July 3 2019	3.71	4.5	15.64	53.85	0.8	3.47	7.71	1.5	0.2	8.41	99.79		0.492967	0.93531	1.86889
A8	July 3 2019	2.73	7.09	17.56	50.23	0.56	2.02	10.86	0.94	0.22	7.67	99.88		0.618451	0.739927	1.08181
A9	July 3 2019	3.11	6.77	17.28	50.74	0.5	1.65	10.68	0.95	0.27	7.79	99.74		0.618056	0.530547	1.15066
A10	July 3 2019	2.86	6.89	17.71	50.73	0.53	2.05	10.51	1	0.19	7.26	99.73		0.59345	0.716783	1.0537
A11	July 3 2019	2.71	6.73	17.65	50.97	0.54	2.09	10.67	0.99	0.14	7.36	99.85		0.604533	0.771218	1.09361
A12	July 3 2019	2.7	6.51	17.59	50.4	0.49	2.33	10.17	1.11	0.28	8.2	99.78		0.578169	0.862963	1.2596
A13	July 3 2019	3.42	3.78	15.2	54.09	0.99	4.14	7.15	1.7	0.24	9.15	99.86		0.470395	1.21053	2.42063
A14	July 3 2019	3.67	4.13	15.36	53.31	0.42	4.1	7.12	1.62	0.23	9.24	99.2		0.463542	1.11717	2.23729
A15	July 3 2019	3.79	4.06	15.3	53.75	0.83	4.08	6.8	1.59	0.31	9.32	99.83		0.444444	1.07652	2.29557
A1	August 28 2019	2.71	6.59	17.69	50.73	0.71	1.86	10.88	1.05	0.14	7.63	99.99		0.615037	0.686347	1.15781
A2	August 28 2019	2.68	6.97	17.67	50.09	0.3	1.87	10.99	1.11	0.3	7.7	99.68		0.621958	0.697761	1.10473
A3	August 28 2019	3.55	3.81	15.56	53.55	0.8	4.09	6.97	1.8	0.38	9.24	99.75		0.447943	1.15211	2.4252
A4	August 28 2019	3.52	3.98	15.23	54.22	0.51	3.73	7.4	1.52	0.3	8.81	99.22		0.485883	1.05966	2.21357
A5	August 28 2019	2.74	6.82	17.46	51.15	0.64	1.93	10.31	0.94	0.26	7.39	99.64		0.590493	0.70438	1.08358
A6	August 28 2019	3.77	4	15.54	53.78	0.96	3.99	6.8	1.49	0.24	9.25	99.82		0.43758	1.05836	2.3125
A7	August 28 2019	2.82	6.71	17.42	51.03	0.28	2.05	10.88	1.03	0.26	7.3	99.78		0.624569	0.72695	1.08793
A8	August 28 2019	2.82	6.81	17.81	51.51	0.27	2.1	10.48	0.89	0.14	7.17	100		0.588433	0.744681	1.05286
A9	August 28 2019	2.95	6.12	16.9	50.86	0.84	3.55	9.22	1.07	0.28	7.95	99.74		0.545562	1.20339	1.29902
A10	August 28 2019	3.06	7.18	16.41	50.2	0.56	2.79	9.77	1.11	0.32	8.44	99.84		0.595369	0.911765	1.17549
A11	August 28 2019	3.55	3.71	15.2	53.83	0.82	4.28	7.02	1.84	0.29	9.36	99.9		0.461842	1.20563	2.52291
A12	August 28 2019	3.7	3.64	15.28	53.83	0.76	4.37	6.65	1.69	0.24	9.27	99.43		0.435209	1.18108	2.5467
A13	August 28 2019	2.74	6.76	17.64	50.6	0.57	1.99	10.52	1.11	0.23	7.5	99.66		0.596372	0.726277	1.10947
A14	August 28 2019	2.8	6.54	17.51	50.9	0.55	2.05	10.84	0.93	0.14	7.54	99.8		0.619075	0.732143	1.15291
A15	August 28 2019	2.95	6.02	17.11	52.12	0.51	2.25	10.1	1.07	0.23	7.55	99.91		0.590298	0.762712	1.25415

## Sheet: Trace elements
Shallow conduit dynamics fuel the unexpected paroxysms of Stromboli volcano during the summer 2019
Marco Viccaro, Andrea Cannata, Flavio Cannavò, Rosanna De Rosa, Marisa Giuffrida, Eugenio Nicotra, Maurizio Petrelli, Gaia Sacco
Supplementary Dataset File 1
Matrix glass trace element compositions (ppm) for tephra erupted on July 3 and August 28, 2019 at Stromboli
Spot	Eruption Date	Li	Mg	Ca	Sc	Ti	V	Cr	Mn	Ni	Rb	Sr	Y	Zr	Nb	Cs	Ba	La	Ce	Pr	Nd	Sm	Eu	Gd	Tb	Dy	Ho	Er	Tm	Yb	Lu	Hf	Ta	Pb	Th	U
A1	July 3 2019	14.38	15230	41800	24.9	6600	304.8		1325	7.9	123.7	435	31.4	220.1	26.9	8.18	1247	69	131.4	14.48	55.6	10.51	2.38	8.72	1.11	6.62	1.24	3.2	0.468	2.71	0.454	5.05	1.63	26	22.9	6.44
A2	July 3 2019	14.4	15450	47700	23.7	6220	285	3.5	1307	7.8	116.7	521	29.5	208	25.4	7.8	1270	68.6	128.9	13.4	53.8	10.7	2.8	9	1.15	6.89	1.21	2.71	0.36	2.36	0.405	5.3	1.59	24.9	21.2	5.42
A3	July 3 2019	13.33	14510	57300	25.4	6570	286	3.2	1228	8.5	113.6	618	30.8	214	25.1	7.29	1341	70.8	135.5	15	55.1	10.5	2.64	9.79	1.12	7.2	1.13	3.21	0.39	2.82	0.408	5.15	1.61	26.8	22.3	6.07
A4	July 3 2019	15.18	16150	48100	26.81	7120	326.7	4.6	1364	9.9	124.3	501	33.9	239.1	29.1	8.18	1302	74	139.9	15.45	62.6	11.21	2.75	9.61	1.27	6.94	1.33	3.4	0.519	3.16	0.53	5.65	1.86	28.2	25.33	6.71
A5	July 3 2019	15.43	16130	44700	28	7210	322	4.4	1355	10.3	122.6	465	33.5	231	28.4	8.32	1250	70.4	135.4	15.23	61.4	11.1	2.52	9.6	1.3	6.96	1.22	3.43	0.506	3.31	0.465	5.74	1.76	25.3	24	7.16
A6	July 3 2019	16.03	15840	43100	24.8	6830	322		1376	9.9	129	443	31.3	228.9	27.9	8.59	1271	70.8	134.2	14.63	58.5	11.1	2.54	9.24	1.14	6.58	1.23	3.29	0.439	3.24	0.494	5.15	1.67	27.7	23.6	6.55
A7	July 3 2019	15.36	15380	43200	24.28	6650	310	3.9	1339	9.1	125.1	449	30.7	221.9	27.7	8.26	1238	68.2	129.8	13.86	56.1	11	2.49	9.31	1.23	5.96	1.189	3.05	0.433	2.97	0.479	5.52	1.61	27.5	23.43	6.52
A8	July 3 2019	14.41	16230	41900	24.7	6610	306	5	1378	10.2	129.7	434	30.8	215.3	26.2	8.27	1237	67.8	131.4	14.26	52.6	10.2	2.48	8.25	1.12	6.15	1.23	2.85	0.414	2.92	0.422	5.35	1.54	26.4	22.76	5.98
A9	July 3 2019	15.2	15050	46100	25.09	6770	310.1	3.28	1289	8.5	123.9	510	31.67	221.2	27.15	7.85	1280	68.6	130.8	14.41	56.5	10.65	2.52	8.86	1.115	6.14	1.25	3.09	0.479	2.81	0.438	5.44	1.62	27.9	22.85	6.3
A10	July 3 2019	14.41	15240	41500	23.9	6600	303		1319	8.7	129.8	424	30.6	219	27.1	8.4	1255	71.1	132.7	14.63	55	11	2.61	9.18	1.19	6.84	1.26	3.2	0.48	3.32	0.427	5.81	1.48	27.1	23.6	6.47
A11	July 3 2019	15.5	15520	46800	28.3	7720	337		1331	9.9	130.2	471	35.3	253	28.7	8.43	1263	72.8	142.5	16.4	64.9	10.9	2.46	10	1.38	7.22	1.51	3.47	0.478	3.34	0.538	5.97	1.7	29.2	26.1	7.18
A12	July 3 2019	15.37	15450	43100	24.89	6940	318	2.8	1340	9.2	127.1	444	31.3	225.7	27.6	8.45	1251	69.2	130.2	14.46	55.7	10.8	2.46	9.2	1.222	6.58	1.17	3.23	0.451	3.13	0.433	5.64	1.64	27.3	23.2	6.47
A13	July 3 2019	14.86	15780	42340	25.2	6940	315	5	1368	9.8	130	450	32.7	227.9	27.32	8.03	1259	70.4	135.2	14.83	59	10.96	2.56	8.95	1.106	6.7	1.23	3.24	0.464	3.51	0.418	5.29	1.74	28.7	24.6	6.61
A14	July 3 2019	14.15	14430	46900	23	6600	293		1270	8.5	123.6	499	30.4	217	26.7	7.6	1205	68.9	132.4	14.7	57.7	10	2.47	8.2	1.15	6.42	1.29	3.19	0.468	2.44	0.391	5.09	1.67	27.6	23.7	6.56
A15	July 3 2019	15.9	14800	41700	25.2	7160	333		1364	9.3	134.5	437	32.9	237	29.9	9.06	1293	70.5	137.2	14.74	61.3	10.9	2.66	9.8	1.3	6.67	1.24	3.6	0.475	3.16	0.363	5.76	1.63	29.1	25	6.94
A16	July 3 2019	15.5	15070	42200	24.1	7330	329	3.8	1356	9	135.1	443	33.3	242	28.7	8.6	1280	73.1	138	15.45	60.9	10.6	2.8	9.1	1.29	7.52	1.32	3.33	0.47	2.68	0.403	5.3	1.68	29.9	26	7.23
A17	July 3 2019	14.14	16240	51200	25.8	7070	308.5	3.6	1312	10.7	119.4	571	33.2	228.7	27.6	7.44	1293	72.9	136.9	14.61	57.6	11.6	2.8	9.37	1.43	6.9	1.26	3.05	0.452	3.29	0.467	6.22	1.66	27	23.95	6.61
A18	July 3 2019	14.13	14800	44070	24.7	7120	314.9		1266	9.5	123.6	448	33.1	231	28.2	8.08	1252	70.4	137.6	14.92	61.7	10	2.45	8.7	1.22	6.83	1.4	3.57	0.369	2.94	0.505	5.45	1.63	26.3	25.3	7.2
A19	July 3 2019	14.14	15390	40840	25.2	7180	336	3.7	1377	9	131.3	422	33.1	240	30.2	8.89	1308	71.7	133.4	14.79	60.1	11.1	2.85	9.5	1.22	6.44	1.11	3.52	0.496	3.28	0.533	5.62	1.78	25.9	24.2	7.09
A1	August 28 2019	16.89	16570	45800	21.6	7380	340		1374	9.2	123.1	453	27.9	197.6	30.1	8.08	1303	66.3	140.6	14	52.4	9.08	2.46	9.65	1.02	5.24	1.06	2.62	0.43	2.61	0.365	4.06	1.5	27.6	21.41	6.7
A2	August 28 2019	16.55	17490	47600	23	7580	320		1437	9.3	119.9	477	28.7	216	30.2	7.65	1315	69.4	137.4	14.84	59.8	11	2.83	10.5	1.02	5.69	1.12	3.11	0.441	3	0.386	4.76	1.66	26.2	22.9	6.39
A3	August 28 2019	16.14	17460	45000	21.6	7370	315		1444	10	122.8	448	27.9	205	29.4	7.78	1267	66.6	132.5	14.18	54.6	9.2	2.38	10.1	1.07	5.97	1.06	2.9	0.37	2.63	0.387	4.31	1.55	26	21.5	5.95
A4	August 28 2019	15.2	18300	44900	21.2	6980	327		1547	10.9	107.9	427	25.4	184	29.5	7.68	1350	63.9	143	12.6	51.6	10.8	2.63	9.74	1.04	5.1	1.01	2.64	0.36	2.12	0.37	4.51	1.65	23.5	18.2	5.89
A5	August 28 2019	13.94	14600	49200	19.6	6080	260.2		1219	8.8	100.4	553	23.5	172.7	24.6	6.53	1126	55.8	130	11.56	45.5	8.36	2.29	8.35	0.815	4.7	0.893	2.18	0.366	2.08	0.338	3.92	1.25	22.33	18.09	5.2
A6	August 28 2019	15.35	18830	48300	25.2	7810	332		1420	10.2	119.3	459	28.4	204	27.9	7.46	1291	68.3	152	13.98	55.1	11.1	2.76	9.7	0.9	6.1	1.12	2.69	0.414	2.6	0.41	4.44	1.53	26.6	21.3	6.22
A7	August 28 2019	16.56	18410	53100	22.9	7100	303		1394	13.3	112.9	530	28.7	199.6	28.1	6.63	1238	63.7	127.5	13.63	54.1	9.92	2.63	10.08	1.07	5.34	1.12	2.95	0.379	2.65	0.407	4.62	1.56	25.17	20.99	5.82
A8	August 28 2019	15.84	17690	48000	23.42	7620	325		1372	11	120.4	470	28.24	215.9	29.8	7.53	1251	65.2	129.6	14.27	56	10.46	2.55	10.85	1.092	6.09	1.146	2.74	0.44	2.98	0.433	4.83	1.58	25.99	22.93	6.35
A9	August 28 2019	15	18050	52600	22.6	7790	331		1399	11	126	504	29.4	206.8	29.2	6.77	1302	66.8	139.3	14.7	58	10	2.41	9.4	1.01	5.6	1	3.05	0.34	3	0.43	4.89	1.91	25.5	22.5	6.18
A10	August 28 2019	13.34	17690	47200	23.6	7530	322.4	7.9	1381	11.7	118.9	462	29.2	215.2	30.7	7.75	1260	65.9	131.6	14.28	56.6	11.34	2.46	10.65	1.088	5.52	1.142	2.98	0.423	3.11	0.377	5.11	1.62	24.93	22.85	6.5
A11	August 28 2019	16.31	17080	46100	22.9	7710	332	7.7	1389	9.9	124.1	464	28.6	215.5	30.8	7.75	1308	67.2	136.8	14.57	57	10.3	2.55	10	1.04	5.35	1.057	2.7	0.426	2.78	0.455	4.77	1.67	27.1	22.33	6.55
A12	August 28 2019	14.9	17290	47000	20.4	6860	293	8.1	1357	8.8	118.5	477	25.6	185.4	27.6	7.2	1224	62.3	145	12.36	46.9	8.67	2	8.5	1.02	5.07	0.95	2.1	0.41	2.54	0.354	4.34	1.52	28	19.97	5.96
A13	August 28 2019	16.2	17200	47700	22.2	7780	334	7.1	1424	9.5	121	468	28.8	219.4	32.1	7.98	1297	66.7	140.3	14.24	56.7	10.94	2.68	10.2	1.09	5.94	1.16	2.76	0.435	2.83	0.409	4.99	1.63	27.02	22.69	6.74
A14	August 28 2019	15.49	17100	47700	21.56	7470	324	4.4	1400	9.9	112.8	490	28.1	211	29.9	7.52	1260	63.4	129.1	13.58	53.6	11	2.62	9.1	1	5.53	1.12	2.74	0.378	2.7	0.355	4.52	1.57	25.39	20.8	6.59
