# Supplementary material for: Shallow conduit dynamics fuel the unexpected paroxysms of Stromboli volcano during the summer 2019
Source: Sci Rep. 2021 Jan 11;11:266. doi: 10.1038/s41598-020-79558-7 (PMC7801714; doi:10.1038/s41598-020-79558-7)
Supplement: Supplementary file 2 — Supplementary Dataset File 2. [file 41598_2020_79558_MOESM2_ESM.xlsx]

## Sheet: July 3 Plagioclases
Shallow conduit dynamics fuel the unexpected paroxysms of Stromboli volcano during the summer 2019
Marco Viccaro, Andrea Cannata, Flavio Cannavò, Rosanna De Rosa, Marisa Giuffrida, Eugenio Nicotra, Maurizio Petrelli, Gaia Sacco
Supplementary Dataset File 2
Core-to-rim major element concentrations (wt.%) of plagioclase crystals from tephra erupted on July 3, 2019 at Stromboli
Sample name: ST1_J Date: July 3, 2019
Plagioclase 1	µm	SiO2	TiO2	Al2O3	FeO	MgO	CaO	Na2O	K2O		An%	Ab%	Or%
Pl1_ST1_01	0	49.1	0.22	31.69	0.77	0.37	14.87	2.43	0.41		75.2699	22.259	2.47113
Pl1_ST1_02	10	48.51	0.15	31.9	0.95	0.29	15.38	2.21	0.48		77.0896	20.0457	2.86472
Pl1_ST1_03	20	48.47	0.22	31.88	0.92	0.37	15.22	2.39	0.41		75.9739	21.5892	2.43688
Pl1_ST1_04	30	48.29	0.15	31.92	1	0.31	15.37	2.35	0.46		76.201	21.0836	2.71547
Pl1_ST1_05	40	48.65	0.23	31.83	0.84	0.43	15.09	2.42	0.42		75.5656	21.9301	2.50429
Pl1_ST1_06	50	47.7	0.26	32.18	1.03	0.33	15.8	2.14	0.32		78.7887	19.3112	1.90002
Pl1_ST1_07	60	47.92	0.24	32	0.99	0.35	15.44	2.48	0.44		75.4946	21.9437	2.56167
Pl1_ST1_08	70	48.48	0.18	31.76	1.03	0.26	15.32	2.41	0.42		75.9119	21.6101	2.478
Pl1_ST1_09	80	47.84	0.26	32.31	0.97	0.24	15.85	1.93	0.4		79.9743	17.6225	2.40316
Pl1_ST1_10	90	50.28	0.15	30.26	0.87	0.45	14.03	3.23	0.51		68.498	28.5372	2.96477
Pl1_ST1_11	100	49.68	0.19	31.12	0.91	0.23	14.39	2.8	0.49		71.805	25.2837	2.91132
Pl1_ST1_12	110	51.57	0.27	29.15	0.94	0.49	12.81	3.78	0.78		62.2475	33.2395	4.51303
Pl1_ST1_13	120	51.42	0.27	29.74	0.87	0.38	12.68	3.64	0.83		62.6008	32.5201	4.8791
Pl1_ST1_14	130	51.7	0.26	29.44	0.75	0.38	12.52	3.98	0.79		60.5915	34.8562	4.55235
Pl1_ST1_15	140	51.18	0.21	30.04	0.92	0.39	12.75	3.56	0.77		63.4041	32.0366	4.55931
Pl1_ST1_16	150	51.6	0.21	30.62	0.81	0.38	11.6	4.05	0.55		59.2324	37.4236	3.34399
Pl1_ST1_17	160	51.05	0.25	29.65	0.9	0.37	13.5	3.36	0.75		65.9393	29.6988	4.36187
Pl1_ST1_18	170	51.17	0.3	29.33	0.92	0.3	13.71	3.36	0.76		66.247	29.3804	4.37264
Pl1_ST1_19	180	48.02	0.14	33.15	0.95	0.53	13.47	3.05	0.59		68.4038	28.0286	3.56752
Pl1_ST1_20	190	49.57	0.17	30.79	0.88	0.49	14.26	3.1	0.73		68.7592	27.0497	4.19117
Pl1_ST1_21	200	48.84	0.27	29.47	1.09	0.48	15.45	3.29	0.9		68.7421	26.4899	4.76802
Pl1_ST1_22	210	50.53	0.17	30.32	0.92	0.48	13.4	3.36	0.67		66.0811	29.9848	3.93412
Pl1_ST1_23	220	50.53	0.23	30.27	0.94	0.3	13.67	3.26	0.61		67.3541	29.0672	3.57871
Pl1_ST1_24	230	51.06	0.27	29.87	0.86	0.29	13.12	3.55	0.77		64.1219	31.3972	4.48089
Pl1_ST1_25	240	50.94	0.17	30.34	0.95	0.34	13.26	3.3	0.54		66.7178	30.047	3.23514
Pl1_ST1_26	250	50.63	0.3	29.25	0.9	0.34	14.43	3.05	0.83		68.9189	26.361	4.7201
Pl1_ST1_27	260	51.12	0.16	30.06	0.93	0.3	13.06	3.54	0.66		64.4876	31.6319	3.88041
Pl1_ST1_28	270	50.53	0.14	30.32	1.07	0.24	13.43	3.34	0.67		66.2493	29.8154	3.93533
Pl1_ST1_29	280	51.3	0.12	29.89	0.94	0.39	13.17	3.34	0.68		65.7716	30.1848	4.04355
Pl1_ST1_30	290	50.88	0.19	29.97	0.95	0.33	13.4	3.39	0.69		65.8276	30.1364	4.03602
Pl1_ST1_31	300	51.15	0.16	30.48	0.79	0.16	13.15	3.36	0.63		65.8142	30.4314	3.75436
Pl1_ST1_32	310	50.87	0.29	30.16	0.96	0.38	13.09	3.41	0.67		65.2588	30.764	3.97718
Pl1_ST1_33	320	50.99	0.14	31.11	0.73	0.2	12.29	3.8	0.56		61.9663	34.6718	3.36196
Pl1_ST1_34	330	50.35	0.29	30.02	0.91	0.44	13.75	3.38	0.68		66.5015	29.5825	3.91596
Pl1_ST1_35	340	50.47	0.25	30.16	0.95	0.32	13.71	3.32	0.62		67.0213	29.3699	3.60884
Pl1_ST1_36	350	50.9	0.32	29.95	0.97	0.31	12.93	3.57	0.8		63.5602	31.7573	4.6825
Pl1_ST1_37	360	51.38	0.23	29.99	0.82	0.18	12.96	3.52	0.79		63.9352	31.4244	4.64048
Pl1_ST1_38	370	51.41	0.36	29.43	0.84	0.49	12.91	3.56	0.78		63.6556	31.765	4.57937
Pl1_ST1_39	380	51	0.23	29.74	0.97	0.45	12.97	3.62	0.7		63.7211	32.1841	4.09489
Pl1_ST1_40	390	51.45	0.16	29.83	0.96	0.43	12.41	3.83	0.77		61.2606	34.2135	4.52586
Pl1_ST1_41	400	50.84	0.35	29.81	1.02	0.22	13.29	3.5	0.7		64.965	30.9607	4.0743
Pl1_ST1_42	410	51.24	0.31	29.7	0.99	0.29	12.76	3.79	0.7		62.3901	33.5346	4.07534
Pl1_ST1_43	420	51.73	0	29.94	0.7	0.36	13.04	3.59	0.65		64.2032	31.9862	3.8106
Pl1_ST1_44	430	51	0.21	29.55	1.04	0.3	13.58	3.31	0.81		66.1332	29.17	4.69684
Pl1_ST1_45	440	51.98	0.25	29.3	0.87	0.28	12.65	3.75	0.77		62.1532	33.3421	4.50469
Pl1_ST1_46	450	51.25	0.24	29.78	0.95	0.35	12.8	3.73	0.72		62.7229	33.0761	4.20097
Pl1_ST1_47	460	51.96	0.21	29.29	0.9	0.27	12.68	3.67	0.82		62.4701	32.7196	4.81025
Pl1_ST1_48	470	51.74	0.2	28.97	1.04	0.53	12.63	3.79	0.99		61.1111	33.1853	5.70365
Pl1_ST1_49	480	51.46	0.31	29.39	0.88	0.4	12.74	3.98	0.71		61.2862	34.647	4.0668
Pl1_ST1_50	490	52.08	0.32	29.02	1.01	0.23	12.31	3.98	0.8		60.1518	35.1936	4.65459
Pl1_ST1_51	500	51.2	0.28	29.92	0.94	0.37	12.7	3.61	0.79		62.9542	32.383	4.66282
Pl1_ST1_52	510	51.62	0.23	29.67	0.84	0.39	12.62	3.73	0.72		62.3912	33.3704	4.23836
Pl1_ST1_53	520	51.88	0.2	29.53	0.81	0.38	12.57	3.69	0.73		62.4853	33.1939	4.32082
Pl1_ST1_54	530	51.66	0.19	29.49	0.77	0.51	12.61	3.84	0.76		61.6207	33.9572	4.42207
Pl1_ST1_55	540	50.97	0.16	30.55	0.85	0.28	12.62	3.68	0.72		62.6715	33.0711	4.2574
Pl1_ST1_56	550	51.81	0.35	29.05	0.95	0.41	12.32	4.02	0.82		59.8899	35.3637	4.74633
Pl1_ST1_57	560	50.81	0.33	29.6	1.01	0.28	13.62	3.43	0.72		65.847	30.0083	4.14469
Pl1_ST1_58	570	51.24	0.29	29.17	0.96	0.38	13.68	3.41	0.79		65.7962	29.6796	4.52421
Pl1_ST1_59	580	51.44	0.18	29.34	0.94	0.28	13.18	3.67	0.79		63.4814	31.988	4.53064
Pl1_ST1_60	590	51.7	0.28	29.25	0.94	0.3	12.69	3.77	0.82		61.9367	33.2979	4.76542
Pl1_ST1_63	600	51.78	0.24	29.71	0.87	0.43	12.3	3.86	0.73		61.0289	34.6583	4.31275
Pl1_ST1_65	610	51.02	0.33	29.58	0.94	0.38	13.19	3.59	0.77		64.0186	31.5315	4.44993
Pl1_ST1_66	620	51.71	0.3	29.47	0.84	0.24	12.82	3.82	0.75		62.1552	33.5152	4.32964
Pl1_ST1_67	630	51.44	0.23	29.6	0.86	0.3	12.93	3.74	0.77		62.7218	32.8307	4.44746
Pl1_ST1_68	640	51.84	0.26	29.39	1.07	0.35	12.29	3.81	0.79		61.0673	34.2587	4.67396
Pl1_ST1_69	650	51.44	0.19	29.46	0.86	0.38	13.08	3.71	0.71		63.3748	32.5291	4.09608
Pl1_ST1_70	660	51.42	0.21	29.76	1.02	0.3	12.5	3.88	0.77		61.16	34.3541	4.4859
Pl1_ST1_71	670	52.03	0.14	29.08	0.94	0.34	12.6	4.02	0.69		60.8805	35.1498	3.9697
Pl1_ST1_72	680	52.14	0.23	29.56	0.9	0.21	12.45	3.68	0.75		62.2424	33.2931	4.46456
Sample name: ST1_J Date: July 3, 2019
Plagioclase 2	µm	SiO2	TiO2	Al2O3	FeO	MgO	CaO	Na2O	K2O		An%	Ab%	Or%
Pl2_ST1_01	0	46.93	0.19	32.27	0.97	0.32	15.81	1.98	0.31		80.0013	18.1309	1.86779
Pl2_ST1_02	5	46.77	0.15	32.66	1.02	0.3	16.24	1.7	0.3		82.5473	15.6371	1.81568
Pl2_ST1_03	10	47.35	0.2	32.25	0.73	0.32	15.51	1.97	0.35		79.5723	18.2897	2.13806
Pl2_ST1_04	15	47.11	0.16	32.71	0.83	0.28	16.21	1.78	0.32		81.8184	16.2584	1.92318
Pl2_ST1_05	20	47.06	0.2	32.52	0.89	0.25	15.38	2.05	0.32		78.9902	19.0529	1.9569
Pl2_ST1_06	25	47.06	0.19	32.41	0.92	0.1	16.32	1.77	0.37		81.7488	16.0444	2.2068
Pl2_ST1_07	30	47.15	0.14	32.41	0.85	0.39	16.08	1.89	0.35		80.7353	17.1723	2.09241
Pl2_ST1_08	35	47.08	0.23	32.6	0.87	0.32	15.4	1.98	0.31		79.5776	18.515	1.90736
Pl2_ST1_09	40	47.25	0.09	31.97	0.88	0.35	15.72	2.01	0.35		79.4979	18.3945	2.10752
Pl2_ST1_10	45	47.86	0.13	32.27	0.86	0.36	15.35	1.98	0.37		79.2314	18.4945	2.27401
Pl2_ST1_11	50	48.52	0.09	32.15	0.81	0.15	14.98	2.06	0.44		77.8921	19.3838	2.72418
Pl2_ST1_12	55	49.37	0.24	30.77	1.03	0.27	14.16	2.53	0.49		73.2851	23.6953	3.0196
Pl2_ST1_13	60	50.2	0.18	30.21	0.89	0.42	13.6	3.14	0.59		68.0519	28.4328	3.51524
Pl2_ST1_14	65	50.71	0.17	29.5	0.88	0.33	12.84	3.59	0.69		63.6963	32.228	4.07567
Pl2_ST1_15	70	51.58	0.12	29.83	0.74	0.06	13.09	3.55	0.56		64.8631	31.8329	3.30405
Pl2_ST1_16	75	51.2	0.29	29.46	0.84	0.48	12.39	3.68	0.64		62.5395	33.614	3.84649
Pl2_ST1_17	80	50.59	0.17	29.89	0.73	0.38	13.19	3.4	0.58		65.8403	30.7125	3.44727
Pl2_ST1_18	85	50.61	0.22	29.93	0.89	0.36	13.04	3.45	0.59		65.2466	31.2384	3.51506
Pl2_ST1_19	90	51.42	0.14	30	0.8	0.29	13.14	3.5	0.65		64.8964	31.2811	3.82243
Pl2_ST1_20	95	51.24	0.15	29.61	0.85	0.34	12.29	3.66	0.68		62.3133	33.5814	4.10524
Pl2_ST1_21	100	50.96	0.21	29.54	0.95	0.22	12.76	3.48	0.61		64.4971	31.8316	3.6713
Pl2_ST1_22	105	50.79	0.19	29.81	0.89	0.38	13.12	3.51	0.67		64.7276	31.3366	3.93579
Pl2_ST1_23	110	50.48	0.16	29.66	0.84	0.24	12.62	3.62	0.6		63.4641	32.9432	3.5927
Pl2_ST1_24	115	51.15	0.23	29.55	0.97	0.26	13	3.49	0.72		64.4429	31.3073	4.24977
Pl2_ST1_25	120	51.3	0.12	28.95	0.89	0.4	11.99	3.96	0.73		59.8742	35.7853	4.34054
Pl2_ST1_26	125	51.54	0.19	29.53	0.92	0.35	12.89	3.69	0.71		63.1463	32.7123	4.14147
Pl2_ST1_27	130	51.42	0.21	29.35	0.84	0.28	12.76	3.53	0.76		63.6316	31.8556	4.51271
Pl2_ST1_28	135	51.89	0.22	29.1	0.8	0.34	12.29	3.7	0.76		61.7881	33.6623	4.54954
Pl2_ST1_29	140	52.13	0.2	28.5	0.71	0.32	11.87	3.93	0.85		59.368	35.57	5.06199
Pl2_ST1_30	145	52.15	0.26	28.33	0.92	0.37	11.65	4.22	0.82		57.494	37.6876	4.81849
Pl2_ST1_31	150	51.44	0.14	28.98	0.77	0.35	11.99	3.92	0.67		60.3073	35.6801	4.0126
Pl2_ST1_32	155	52.02	0.13	29.11	0.88	0.33	12.09	3.91	0.71		60.4167	35.3587	4.22464
Pl2_ST1_33	160	51.65	0.23	29.08	0.84	0.29	12.05	4	0.84		59.3927	35.6776	4.92976
Pl2_ST1_34	165	51.32	0.18	28.83	0.78	0.28	12.26	3.91	0.78		60.5002	34.9166	4.58313
Pl2_ST1_35	170	51.28	0.31	29.16	0.91	0.39	12.29	3.88	0.77		60.7568	34.7107	4.53247
Pl2_ST1_36	175	51.1	0.27	29.21	1.04	0.37	12.38	3.85	0.72		61.2739	34.483	4.24315
Pl2_ST1_37	180	50.65	0.24	28.82	0.99	0.23	12.09	3.97	0.72		60.0551	35.6864	4.2585
Pl2_ST1_38	185	51.36	0.21	29.16	0.81	0.45	12.68	3.55	0.77		63.3335	32.0872	4.57937
Pl2_ST1_39	190	50.45	0.27	29.09	0.93	0.28	12.64	3.7	0.82		62.2292	32.9639	4.80687
Pl2_ST1_40	195	50.9	0.22	29.19	0.79	0.27	12.16	3.8	0.79		60.8693	34.4221	4.70861
Pl2_ST1_41	200	52.36	0.23	28.83	0.84	0.33	11.9	4.04	0.86		58.8093	36.1301	5.06056
Pl2_ST1_42	205	51.99	0.33	28.86	1.06	0.32	12.08	3.84	0.83		60.348	34.7149	4.93713
Pl2_ST1_43	210	51.53	0.27	29.07	0.93	0.33	12.17	3.86	0.76		60.6677	34.8212	4.51109
Pl2_ST1_44	215	50.96	0.28	28.58	1.04	0.39	12.22	3.97	0.85		59.8541	35.1886	4.95727
Pl2_ST1_45	220	51.39	0.17	29.06	0.86	0.44	12.48	3.72	0.72		62.1851	33.5432	4.27174
Pl2_ST1_46	225	50.68	0.32	29.24	1.01	0.42	12.68	3.58	0.75		63.2372	32.3092	4.45364
Pl2_ST1_47	230	51.26	0.23	28.91	1.05	0.4	12	4.03	0.81		59.238	36.0009	4.76108
Pl2_ST1_48	235	51.11	0.27	29.12	0.99	0.27	12.35	3.79	0.79		61.2929	34.0386	4.66844
Pl2_ST1_49	240	52.17	0.26	29.13	1.05	0.32	12.08	3.98	0.87		59.454	35.4476	5.09841
Pl2_ST1_50	245	51.1	0.27	29	1.01	0.24	12.14	3.9	0.88		59.9644	34.8601	5.17557
Sample name: ST1_J Date: July 3, 2019
Plagioclase 4	µm	SiO2	TiO2	Al2O3	FeO	MgO	CaO	Na2O	K2O		An%	Ab%	Or%
Pl4_ST1_01	0	52.54	0.3	28.48	0.94	0.31	11.93	4.21	1.13		57.0977	36.4627	6.43958
Pl4_ST1_02	5	52.72	0.26	28.87	0.92	0.27	12.01	3.94	0.94		59.2817	35.1936	5.52467
Pl4_ST1_03	10	52.92	0.21	28.53	0.95	0.39	11.68	4.15	0.96		57.4435	36.9348	5.62173
Pl4_ST1_04	15	53.24	0.26	28.42	0.74	0.26	11.8	4.18	0.97		57.5071	36.8642	5.62875
Pl4_ST1_05	20	53.12	0.26	28.54	0.86	0.2	11.67	4.09	1.06		57.3929	36.3999	6.20718
Pl4_ST1_06	25	52.84	0.32	28.39	0.91	0.32	11.68	4.22	1.16		56.431	36.8958	6.6732
Pl4_ST1_07	30	53.07	0.34	28.46	0.93	0.25	11.61	4.02	1.08		57.5589	36.0658	6.37536
Pl4_ST1_08	35	53.47	0.35	28.17	0.74	0.4	11.59	4.17	1.02		56.9515	37.0806	5.96792
Pl4_ST1_09	40	53	0.36	28.43	0.9	0.36	11.57	4.22	0.96		56.8559	37.527	5.61713
Pl4_ST1_10	45	53.08	0.38	28.05	0.93	0.32	11.56	4.3	1.11		55.9452	37.6585	6.3963
Pl4_ST1_11	50	52.9	0.26	28.48	0.96	0.26	11.88	4.09	0.96		58.1656	36.2378	5.59657
Pl4_ST1_12	55	52.27	0.25	29.07	0.95	0.31	12.18	3.85	0.89		60.2768	34.4788	5.24437
Pl4_ST1_13	60	52.34	0.2	29.31	0.87	0.21	12.08	3.96	0.92		59.3858	35.229	5.38523
Pl4_ST1_14	65	53.06	0.28	28.53	0.9	0.26	11.75	4.11	0.99		57.6932	36.5189	5.78792
Pl4_ST1_15	70	53.7	0.2	28.34	0.95	0.28	11.5	4	0.91		58.0162	36.5175	5.4663
Pl4_ST1_16	75	52.99	0.18	28.54	0.99	0.37	11.4	4.27	1.03		56.0099	37.9645	6.02557
Pl4_ST1_17	80	52.81	0.25	28.55	0.87	0.32	11.71	4.31	1.07		56.3427	37.5273	6.13007
Pl4_ST1_18	85	52.44	0.36	28.63	0.85	0.22	12.57	3.92	0.85		60.7956	34.3093	4.89505
Pl4_ST1_19	90	52.57	0.3	28.81	0.86	0.22	12.23	3.87	0.93		60.126	34.4299	5.44402
Pl4_ST1_20	95	51.62	0.19	29.36	1.01	0.47	12.32	3.87	0.9		60.4073	34.3383	5.25439
Pl4_ST1_21	100	51.61	0.33	29.17	1	0.26	12.97	3.65	0.78		63.2563	32.2141	4.52959
Pl4_ST1_22	105	52.14	0.33	28.69	1.15	0.35	12.53	3.82	0.79		61.4715	33.9137	4.61478
Sample name: ST1_J Date: July 3, 2019
Plagioclase 5	µm	SiO2	TiO2	Al2O3	FeO	MgO	CaO	Na2O	K2O		An%	Ab%	Or%
Pl5_ST1_01	0	50.55	0.1	30.56	0.81	0.3	13.89	3.21	0.48		68.5234	28.657	2.81954
Pl5_ST1_02	7	51.46	0.35	29.01	1.07	0.54	12.84	3.32	0.83		64.73	30.2878	4.98218
Pl5_ST1_03	14	51.28	0.23	30.26	0.84	0.2	13.25	3.24	0.59		66.8662	29.5886	3.54522
Pl5_ST1_04	21	51.36	0.19	29.73	0.9	0.44	12.96	3.66	0.66		63.6258	32.5161	3.8581
Pl5_ST1_05	28	51.67	0.33	29.51	0.99	0.36	12.75	3.5	0.72		63.9386	31.7622	4.29919
Pl5_ST1_06	35	51.04	0.23	29.97	0.88	0.5	13.13	3.43	0.68		65.172	30.8091	4.01889
Pl5_ST1_07	42	51.33	0.26	29.81	0.96	0.32	12.82	3.68	0.66		63.2609	32.8613	3.87786
Pl5_ST1_08	49	52.06	0.1	29.93	0.79	0.28	12.3	3.83	0.59		61.7055	34.7702	3.52429
Pl5_ST1_09	56	51.66	0.31	29.91	0.8	0.17	12.74	3.58	0.65		63.7242	32.4046	3.87123
Pl5_ST1_10	63	51.22	0.22	29.7	0.87	0.48	12.96	3.65	0.7		63.5337	32.3803	4.086
Pl5_ST1_11	70	52.06	0.24	29.33	0.81	0.4	12.72	3.61	0.74		63.1771	32.4466	4.37628
Pl5_ST1_12	77	51.11	0.28	29.21	0.95	0.28	13.82	3.38	0.82		66.0836	29.2477	4.66875
Pl5_ST1_13	84	51.26	0.19	29.13	0.99	0.46	13.26	3.72	0.79		63.3466	32.1597	4.49374
Pl5_ST1_14	91	51.84	0.15	29.24	0.89	0.51	12.71	3.85	0.66		62.1123	34.0473	3.84041
Pl5_ST1_15	98	52.13	0.19	29.36	0.79	0.38	12.39	3.88	0.71		61.1648	34.6618	4.17339
Pl5_ST1_16	105	52.13	0.16	29.23	0.85	0.4	12.54	3.8	0.83		61.4559	33.7007	4.84334
Pl5_ST1_17	112	52.01	0.19	29.72	0.87	0.24	12.45	3.64	0.75		62.4684	33.0508	4.48078
Pl5_ST1_18	119	52.14	0.28	28.99	0.86	0.36	12.36	4.1	0.75		59.7896	35.8906	4.31986
Pl5_ST1_19	126	51.91	0.25	29.48	0.83	0.35	12.6	3.71	0.7		62.5397	33.3233	4.13699
Pl5_ST1_20	133	51.06	0.28	28.86	0.99	1.72	12.64	3.59	0.7		63.2948	32.5315	4.17369
Pl5_ST1_21	140	51.96	0.21	29.81	0.73	0.24	12.46	3.82	0.73		61.5552	34.1507	4.29409
Pl5_ST1_22	147	51.84	0.21	29.55	0.92	0.52	12.2	3.89	0.67		60.8867	35.1319	3.98142
Pl5_ST1_23	154	52.73	0.37	28.68	0.82	0.33	12.23	3.89	0.79		60.5143	34.8314	4.65435
Pl5_ST1_24	161	52.34	0.13	29.45	0.81	0.36	12.47	3.74	0.71		62.0911	33.6995	4.20942
Pl5_ST1_25	168	51.08	0.27	29.67	0.97	0.36	13.22	3.51	0.71		64.7494	31.11	4.1406
Pl5_ST1_26	175	51.79	0.31	29.86	0.7	0.18	12.59	3.66	0.72		62.7288	32.9998	4.27144
Pl5_ST1_27	182	52.22	0.33	29.22	0.9	0.38	12.02	3.9	0.81		59.974	35.2138	4.81221
Pl5_ST1_28	189	51.75	0.27	29.24	0.93	0.4	12.5	3.97	0.78		60.6414	34.8529	4.50562
Pl5_ST1_29	196	52.02	0.21	29.6	0.87	0.41	11.99	4.17	0.65		59.0347	37.1547	3.81068
Pl5_ST1_30	203	52.21	0.23	29.18	0.89	0.23	12.43	3.95	0.76		60.6846	34.8974	4.41796
Pl5_ST1_31	210	51.73	0.21	29.78	1	0.4	12.23	3.85	0.6		61.4218	34.9902	3.58797
Pl5_ST1_32	217	51.92	0.22	29.04	1.04	0.36	12.72	3.75	0.83		62.0658	33.112	4.82219
Pl5_ST1_33	224	51.23	0.29	29.38	0.91	0.55	12.95	3.74	0.69		63.049	32.951	3.99998
Pl5_ST1_34	231	51.32	0.36	29.64	1	0.34	12.52	3.71	0.85		61.84	33.161	4.99902
Pl5_ST1_35	238	52.09	0.31	28.87	1	0.31	12.38	3.94	0.8		60.5009	34.8439	4.65514
Pl5_ST1_36	245	51.76	0.34	29.17	1.19	0.27	12.25	3.89	0.93		60.0584	34.5125	5.42902
Sample name: ST1_J Date: July 3, 2019
Plagioclase 6	µm	SiO2	TiO2	Al2O3	FeO	MgO	CaO	Na2O	K2O		An%	Ab%	Or%
Pl6_ST1_01	0	52.22	0.23	29.16	0.94	0.24	12.44	3.89	0.76		61.0271	34.5336	4.43933
Pl6_ST1_02	8	51.58	0.19	29.67	0.82	0.24	12.92	3.65	0.76		63.2401	32.3305	4.4294
Pl6_ST1_03	16	52.31	0.15	29.15	0.88	0.5	12.26	3.85	0.75		60.9341	34.6274	4.43846
Pl6_ST1_04	24	51.18	0.25	29.88	0.91	0.4	13.09	3.45	0.67		65.0242	31.013	3.96288
Pl6_ST1_05	32	51.42	0.25	29.39	0.97	0.38	12.8	3.93	0.72		61.6299	34.2423	4.12776
Pl6_ST1_06	40	51.23	0.29	29.62	0.84	0.37	13.15	3.57	0.72		64.2477	31.5638	4.18856
Pl6_ST1_07	48	51.73	0.15	29.41	0.84	0.29	12.95	3.76	0.74		62.7565	32.9736	4.26994
Pl6_ST1_08	56	52.22	0.23	29.12	0.88	0.39	12.3	3.95	0.77		60.3981	35.0998	4.50205
Pl6_ST1_09	64	51.8	0.27	29.15	0.98	0.38	12.4	4	0.84		60.0813	35.0725	4.84616
Pl6_ST1_10	72	51.63	0.27	29.55	0.85	0.29	12.36	4	0.79		60.1777	35.2425	4.57979
Pl6_ST1_11	80	52.29	0.15	29.18	0.83	0.35	12.46	3.86	0.73		61.3359	34.3853	4.27878
Pl6_ST1_12	88	52.47	0.29	28.96	0.96	0.31	11.93	4.09	0.78		58.8842	36.5318	4.58409
Pl6_ST1_13	96	52.29	0.22	29.19	0.83	0.23	12.32	4.02	0.73		60.2035	35.5489	4.24752
Pl6_ST1_14	104	52.76	0.2	29.11	0.92	0.27	11.96	3.97	0.74		59.7243	35.8757	4.4
Pl6_ST1_15	112	52.17	0.29	28.99	0.77	0.52	12.26	3.97	0.84		59.9675	35.1403	4.89222
Pl6_ST1_16	120	52.61	0.19	29.24	0.83	0.31	12.13	3.81	0.72		61.01	34.678	4.31195
Pl6_ST1_17	128	52.41	0.2	29.37	0.92	0.19	12.04	3.9	0.78		60.121	35.2414	4.63762
Pl6_ST1_18	136	52.34	0.31	28.96	0.87	0.36	12.23	3.99	0.76		60.0825	35.4718	4.44566
Pl6_ST1_19	144	51.71	0.26	29.57	0.85	0.24	12.56	3.91	0.7		61.3607	34.5674	4.07192
Pl6_ST1_20	152	51.56	0.24	29.65	0.89	0.37	12.74	3.65	0.72		63.0617	32.6948	4.24355
Pl6_ST1_21	160	51.31	0.33	29.53	0.87	0.42	12.97	3.55	0.74		63.9695	31.6848	4.34576
Pl6_ST1_22	168	51.71	0.19	29.63	0.76	0.36	12.88	3.64	0.65		63.6332	32.5431	3.82369
Pl6_ST1_23	176	51.73	0.21	29.52	0.78	0.53	12.7	3.61	0.77		63.0286	32.4213	4.55015
Pl6_ST1_24	184	52.28	0.3	29.09	0.99	0.27	12.32	3.8	0.76		61.2889	34.2093	4.5018
Pl6_ST1_25	192	52.25	0.22	28.99	0.86	0.49	12.28	4.04	0.73		60.0192	35.7324	4.24831
Pl6_ST1_26	200	52.38	0.1	29.3	0.86	0.42	12.31	3.81	0.76		61.2145	34.2855	4.49998
Pl6_ST1_27	208	52.31	0.17	29.17	0.89	0.34	12.19	3.99	0.79		59.8986	35.4793	4.62212
Sample name: ST1_J Date: July 3, 2019
Plagioclase 7	µm	SiO2	TiO2	Al2O3	FeO	MgO	CaO	Na2O	K2O		An%	Ab%	Or%
Pl7_ST1_01	0	51.51	0.24	29.25	0.84	0.37	13.05	3.81	0.75		62.6269	33.0875	4.28561
Pl7_ST1_02	4	51.65	0.32	29.61	0.84	0.28	12.68	3.75	0.73		62.3546	33.371	4.27438
Pl7_ST1_03	8	51.27	0.29	29.53	0.77	0.42	12.89	3.9	0.72		61.9567	33.9226	4.12068
Pl7_ST1_04	12	51.93	0.19	29.25	0.93	0.4	12.42	3.85	0.83		60.956	34.1936	4.85036
Pl7_ST1_05	16	51.87	0.23	29.45	0.86	0.33	12.64	3.7	0.76		62.4489	33.0802	4.47087
Pl7_ST1_06	20	51.76	0.25	29.11	0.84	0.4	12.77	3.87	0.84		61.4727	33.7126	4.81473
Pl7_ST1_07	24	52.36	0.14	29.01	0.97	0.41	12.41	3.88	0.71		61.2031	34.6276	4.16928
Pl7_ST1_08	28	52.12	0.31	29.21	0.92	0.31	12.62	3.61	0.71		63.1058	32.6668	4.22736
Pl7_ST1_09	32	52.11	0.08	29.46	0.75	0.41	12.86	3.6	0.65		63.8257	32.333	3.84122
Pl7_ST1_10	36	51.77	0.23	29.41	0.94	0.41	12.72	3.65	0.74		62.9508	32.6886	4.36061
Pl7_ST1_11	40	52.17	0.19	29.11	0.95	0.34	12.53	3.87	0.73		61.4141	34.3255	4.26031
Pl7_ST1_12	44	52.5	0.19	29.04	0.84	0.24	12.3	3.91	0.83		60.4009	34.746	4.85308
Pl7_ST1_13	48	52.2	0.18	29.12	0.78	0.33	12.69	3.77	0.77		62.1172	33.3949	4.48788
Pl7_ST1_14	52	52.32	0.23	28.93	0.95	0.23	12.5	3.89	0.81		60.964	34.3322	4.7038
Pl7_ST1_15	56	52.63	0.24	28.93	0.81	0.39	12.17	4	0.76		59.9111	35.6341	4.45483
Pl7_ST1_16	60	52.07	0.24	29.11	0.9	0.27	12.49	3.94	0.83		60.6069	34.5975	4.79555
Pl7_ST1_17	64	52.4	0.33	28.97	1.02	0.24	12.22	3.94	0.72		60.4734	35.2841	4.24255
Pl7_ST1_18	68	51.18	0.24	29.28	0.97	0.39	13.46	3.45	0.83		62.0509	30.1729	4.77625
Pl7_ST1_19	72	51.6	0.13	29.14	0.92	0.48	12.89	3.95	0.8		61.4085	34.0535	4.53802
Pl7_ST1_20	76	51.82	0.22	29.03	0.93	0.35	13.09	3.66	0.76		63.4877	32.1233	4.38899
Pl7_ST1_21	80	52.19	0.26	29.18	0.95	0.27	12.63	3.6	0.71		63.1814	32.5895	4.22907
Pl7_ST1_22	84	52.49	0.13	29.26	0.8	0.18	12.64	3.72	0.73		62.4474	33.2583	4.29429
Pl7_ST1_23	88	51.73	0.23	29.69	0.86	0.32	12.78	3.63	0.71		63.2851	32.5287	4.18629
Pl7_ST1_24	92	51.88	0.18	29.58	0.92	0.3	12.78	3.53	0.72		63.8193	31.8996	4.28109
Pl7_ST1_25	96	51.92	0.19	29.68	0.89	0.38	12.06	4.03	0.75		59.5678	36.0213	4.4109
Pl7_ST1_26	100	51.86	0.08	29.45	0.7	0.34	12.79	3.99	0.71		61.3258	34.6206	4.05352
Pl7_ST1_27	104	51.58	0.09	29.69	0.92	0.34	13.07	3.51	0.72		64.4506	31.3219	4.22751
Pl7_ST1_28	108	51.41	0.14	29.71	0.82	0.41	12.96	3.6	0.73		63.7047	32.0227	4.27258
Pl7_ST1_29	112	51.25	0.22	29.45	0.94	0.47	13.22	3.61	0.66		64.3666	31.8072	3.82625
Pl7_ST1_30	116	50.92	0.23	29.46	0.95	0.44	13.34	3.63	0.81		63.9091	31.4704	4.62054
Pl7_ST1_31	120	51.55	0.24	29.35	0.97	0.41	12.57	3.85	0.8		61.3481	34.0029	4.64897
Pl7_ST1_32	124	52.49	0.26	28.95	0.86	0.32	12.36	3.88	0.81		60.7496	34.5101	4.74035
Pl7_ST1_33	128	51.2	0.16	29.85	1.05	0.32	12.98	3.53	0.71		64.2149	31.6028	4.18235
Pl7_ST1_34	132	52.03	0.24	28.97	1.09	0.41	12.39	3.87	0.82		60.8258	34.3809	4.79327
Pl7_ST1_35	136	51.14	0.26	29.56	1.14	0.44	13.06	3.49	0.7		64.6244	31.2513	4.12432
Pl7_ST1_36	140	52.33	0.24	28.91	0.87	0.25	12.74	3.76	0.75		62.3372	33.2932	4.36959
Sample name: ST2_J Date: July 3, 2019
Plagioclase 1	µm	SiO2	TiO2	Al2O3	FeO	MgO	CaO	Na2O	K2O		An%	Ab%	Or%
Pl1_ST2_01	0	48.28	0.14	32.17	0.96	0.21	15.43	2.24	0.42		77.2131	20.2844	2.50251
Pl1_ST2_02	8	49	0.09	31.8	0.79	0.34	15.14	2.41	0.35		76.0119	21.8958	2.0923
Pl1_ST2_03	16	48.7	0.17	32	0.94	0.4	14.91	2.41	0.36		75.6858	22.1382	2.17591
Pl1_ST2_04	24	48.69	0.12	31.83	0.89	0.34	15.27	2.37	0.43		76.0806	21.3684	2.55096
Pl1_ST2_05	32	48.85	0.21	31.55	0.89	0.38	15.04	2.47	0.49		74.8511	22.2452	2.90367
Pl1_ST2_06	40	48.55	0.2	31.71	0.97	0.26	15.35	2.35	0.41		76.4031	21.167	2.42989
Pl1_ST2_07	48	48.9	0.14	31.73	0.96	0.33	15.24	2.25	0.36		77.2024	20.6261	2.17145
Pl1_ST2_08	56	48.49	0.2	31.93	0.89	0.4	15.07	2.4	0.52		75.2286	21.6806	3.09082
Pl1_ST2_09	64	48.36	0.17	31.85	1.03	0.44	15.23	2.38	0.43		75.9642	21.482	2.55375
Pl1_ST2_10	72	48.18	0.17	32.1	0.9	0.41	15.38	2.32	0.42		76.5996	20.9097	2.49069
Pl1_ST2_11	80	49.04	0.06	31.97	0.87	0.34	14.63	2.58	0.37		74.1157	23.6524	2.23187
Pl1_ST2_12	88	48.81	0.15	31.83	0.95	0.33	15.08	2.37	0.41		75.943	21.5985	2.4585
Pl1_ST2_13	104	50.3	0.16	30.72	0.89	0.33	14.11	2.87	0.54		70.7388	26.0377	3.22348
Pl1_ST2_14	112	50.11	0.09	31.2	0.93	0.5	13.68	2.93	0.47		70.0037	27.1326	2.86374
Pl1_ST2_15	120	51.58	0.27	29.63	0.86	0.29	12.83	3.72	0.68		62.9802	33.0453	3.97454
Pl1_ST2_16	128	51.92	0.25	29.47	0.83	0.4	12.19	4.04	0.77		59.703	35.8066	4.49039
Pl1_ST2_17	136	52.53	0.14	29.53	0.85	0.46	11.33	4.38	0.61		56.6996	39.6656	3.6348
Pl1_ST2_18	144	52	0.23	29.24	0.98	0.31	12.1	4.24	0.7		58.7199	37.2353	4.04482
Sample name: ST2_J Date: July 3, 2019
Plagioclase 2	µm	SiO2	TiO2	Al2O3	FeO	MgO	CaO	Na2O	K2O		An%	Ab%	Or%
Pl2_ST2_01	0	50.63	0.17	30.6	0.83	0.19	13.86	3.03	0.56		69.2655	27.4022	3.33229
Pl2_ST2_02	8	49.13	0.11	31.35	0.93	0.33	15.05	2.66	0.36		74.1662	23.7214	2.11238
Pl2_ST2_03	16	49.64	0.22	30.88	0.91	0.34	14.51	2.85	0.55		71.3993	25.3782	3.22248
Pl2_ST2_04	24	51.59	0.23	29.63	0.86	0.29	12.86	3.68	0.74		63.0375	32.6434	4.31908
Pl2_ST2_05	32	51.64	0.21	29.68	0.84	0.28	12.93	3.62	0.65		63.8367	32.3422	3.82108
Pl2_ST2_06	40	51.85	0.29	29.3	0.82	0.19	12.85	3.68	0.82		62.7264	32.5075	4.76609
Pl2_ST2_07	48	51.9	0.19	29.56	0.84	0.2	12.57	3.8	0.8		61.6202	33.7102	4.66959
Pl2_ST2_08	56	51.27	0.24	29.58	0.89	0.36	13	3.72	0.74		63.0672	32.6582	4.27457
Pl2_ST2_09	64	51.8	0.23	29.13	0.97	0.36	12.46	3.93	0.91		60.3233	34.4309	5.24577
Pl2_ST2_10	72	51.94	0.12	29.47	0.91	0.28	12.64	3.74	0.74		62.2994	33.3578	4.3428
Pl2_ST2_11	80	51.65	0.12	29.75	0.81	0.43	12.61	3.82	0.77		61.6939	33.8205	4.48558
Pl2_ST2_12	88	51.89	0.21	29.35	0.93	0.34	12.38	3.94	0.77		60.6067	34.9048	4.4884
Pl2_ST2_13	96	51.23	0.28	29.51	0.96	0.45	12.97	3.63	0.74		63.516	32.1691	4.31495
Pl2_ST2_14	104	51.79	0.21	29.65	0.85	0.36	12.7	3.56	0.76		63.3505	32.1355	4.51399
Pl2_ST2_15	112	52.23	0.15	29.3	0.84	0.24	12.34	4.01	0.79		60.0859	35.3339	4.58021
Pl2_ST2_16	120	51.73	0.24	29.55	0.95	0.17	12.71	3.65	0.8		62.7106	32.5895	4.69988
Pl2_ST2_17	128	50.11	0.12	30.76	0.94	0.39	14.02	3.02	0.56		69.5717	27.1195	3.30882
Pl2_ST2_18	136	49.59	0.23	31.13	0.79	0.43	14.32	2.85	0.52		71.2558	25.6632	3.08093
Pl2_ST2_19	144	50.41	0.16	30.54	0.82	0.35	13.99	2.93	0.69		69.5543	26.3611	4.08466
Pl2_ST2_20	152	51.75	0.25	29.44	0.78	0.52	12.26	3.99	0.79		60.036	35.3577	4.60627
Pl2_ST2_21	160	51.73	0.22	29.61	0.8	0.22	12.79	3.72	0.79		62.5047	32.8984	4.59695
Pl2_ST2_22	168	52	0.26	29.28	0.97	0.29	12.29	3.93	0.81		60.3448	34.9196	4.73559
Pl2_ST2_23	176	50.4	0.26	30.44	0.94	0.37	13.77	3.02	0.61		68.9831	27.3782	3.63865
Pl2_ST2_24	184	49.71	0.28	30.72	0.99	0.45	14.15	3.06	0.52		69.6817	27.2692	3.04906
Pl2_ST2_25	192	51.98	0.2	29.47	0.93	0.3	12.48	3.75	0.8		61.7252	33.5636	4.71128
Pl2_ST2_26	200	51.61	0.24	29.92	0.89	0.28	12.84	3.46	0.64		64.6416	31.5219	3.83644
Pl2_ST2_27	208	51.63	0.19	29.6	0.8	0.5	12.45	3.93	0.83		60.5836	34.6073	4.80911
Pl2_ST2_28	216	51.96	0.07	29.76	0.7	0.34	12.36	4	0.68		60.5639	35.4687	3.9674
Pl2_ST2_29	224	51.45	0.21	29.81	0.97	0.44	12.57	3.6	0.78		62.8079	32.5515	4.6406
Pl2_ST2_30	232	51.7	0.3	29.42	0.94	0.37	12.54	3.77	0.79		61.7644	33.6025	4.63307
Pl2_ST2_31	240	51.56	0.28	29.29	0.98	0.41	12.79	3.68	0.76		62.8367	32.7175	4.44587
Pl2_ST2_32	248	51.72	0.22	29.73	0.89	0.42	12.37	3.69	0.76		61.9974	33.4672	4.53543
Pl2_ST2_33	256	51.91	0.21	29.42	1	0.32	12.37	3.92	0.73		60.8372	34.8879	4.27487
Pl2_ST2_34	264	52.35	0.25	29.17	0.91	0.32	12.28	3.83	0.69		61.3005	34.5982	4.10125
Sample name: ST2_J Date: July 3, 2019
Plagioclase 3	µm	SiO2	TiO2	Al2O3	FeO	MgO	CaO	Na2O	K2O		An%	Ab%	Or%
Pl3_ST2_01	0	51.88	0.18	29.68	0.83	0.25	12.44	3.89	0.72		61.17	34.6144	4.21553
Pl3_ST2_02	7	51.54	0.28	29.64	0.88	0.33	12.48	3.89	0.74		61.1748	34.5062	4.31907
Pl3_ST2_03	14	52.05	0.25	29.39	0.95	0.26	12.12	3.99	0.7		60.0776	35.7909	4.13151
Pl3_ST2_04	21	51.9	0.19	29.55	0.88	0.41	12.58	3.68	0.73		62.5602	33.1173	4.32256
Pl3_ST2_05	28	51.94	0.4	29.26	0.94	0.26	12.29	3.95	0.74		60.4848	35.1788	4.33638
Pl3_ST2_06	35	52.05	0.14	29.59	0.75	0.34	12.69	3.59	0.74		63.236	32.3733	4.39072
Pl3_ST2_07	42	51.73	0.16	29.46	0.83	0.45	12.75	3.69	0.76		62.7076	32.8417	4.45066
Pl3_ST2_08	49	51.28	0.16	29.95	0.83	0.12	13.46	3.46	0.63		65.7501	30.5856	3.66432
Pl3_ST2_09	56	51	0.3	30.18	0.99	0.26	12.9	3.41	0.73		64.694	30.9469	4.35911
Pl3_ST2_10	63	52.17	0.25	29.44	0.9	0.16	12.49	3.75	0.66		62.2571	33.8257	3.91716
Pl3_ST2_11	70	50.89	0.26	30	0.94	0.31	13.17	3.62	0.64		64.2975	31.9821	3.7204
Pl3_ST2_12	77	51.51	0.27	29.58	0.79	0.28	12.98	3.71	0.65		63.4171	32.8016	3.78134
Pl3_ST2_13	84	52.23	0.23	29.37	0.92	0.41	11.98	3.97	0.76		59.6936	35.7973	4.50905
Pl3_ST2_14	91	51.99	0.35	29.27	0.89	0.4	12.32	3.86	0.77		60.9238	34.5424	4.53385
Pl3_ST2_15	98	52	0.25	29.3	0.87	0.35	12.69	3.6	0.74		63.179	32.4342	4.38676
Pl3_ST2_16	105	52.14	0.31	29.25	0.76	0.29	12.53	3.81	0.74		61.7065	33.9543	4.33923
Pl3_ST2_17	112	51.5	0.3	29.76	0.81	0.38	12.76	3.72	0.71		62.7421	33.101	4.15688
Pl3_ST2_18	119	51.22	0.22	29.95	0.98	0.35	12.69	3.65	0.7		63.0445	32.8147	4.1408
Pl3_ST2_19	126	51.84	0.21	29.51	0.82	0.28	12.8	3.71	0.73		62.7977	32.938	4.26439
Pl3_ST2_20	133	52.27	0.29	29.18	0.78	0.24	12.53	3.76	0.84		61.6198	33.4615	4.91869
Pl3_ST2_21	140	52.42	0.22	28.99	0.95	0.27	11.91	4.27	0.79		57.878	37.5508	4.5712
Pl3_ST2_22	147	51.57	0.26	29.67	0.95	0.36	12.77	3.58	0.72		63.5141	32.2219	4.26396
Pl3_ST2_23	154	51.93	0.21	29.53	0.93	0.35	12.12	4.04	0.76		60.5993	35.9508	4.44993
Pl3_ST2_24	161	51.77	0.3	29.59	0.87	0.32	12.58	3.75	0.69		62.3152	33.6151	4.06971
Sample name: ST3_J Date: July 3, 2019
Plagioclase 1	µm	SiO2	TiO2	Al2O3	FeO	MgO	CaO	Na2O	K2O		An%	Ab%	Or%
Pl1_ST3_01	0	51.03	0.16	30.07	0.92	0.25	13.42	3.22	0.69		66.8707	29.0354	4.09386
Pl1_ST3_02	9	51.02	0.23	29.91	0.87	0.29	13.6	3.25	0.65		67.1431	29.0359	3.821
Pl1_ST3_03	18	51.09	0.38	29.33	0.95	0.46	13.29	3.5	0.85		64.4027	30.6928	4.90455
Pl1_ST3_04	27	51.03	0.17	30.04	0.93	0.24	13.63	3.2	0.68		67.3736	28.6242	4.00224
Pl1_ST3_05	36	51.34	0.15	29.99	0.82	0.27	13.54	3.15	0.66		67.6115	28.4644	3.92416
Pl1_ST3_06	45	51.39	0.15	29.82	0.87	0.37	12.93	3.7	0.77		62.9428	32.5941	4.46313
Pl1_ST3_07	54	51.51	0.2	29.44	0.91	0.31	13.3	3.44	0.8		64.9488	30.3995	4.65168
Pl1_ST3_08	63	51.41	0.25	29.54	0.82	0.23	13.56	3.38	0.69		66.1524	29.8395	4.00808
Pl1_ST3_09	72	51.23	0.27	29.43	0.93	0.45	13.27	3.46	0.78		64.8581	30.6026	4.5393
Pl1_ST3_10	81	50.38	0.22	30.39	0.91	0.29	14.16	2.87	0.63		70.4346	25.8341	3.73133
Pl1_ST3_11	90	49.84	0.19	30.94	0.87	0.22	14.5	2.79	0.48		72.0662	25.0932	2.84057
Pl1_ST3_12	99	50.4	0.33	30.73	0.93	0.32	13.5	3.01	0.57		68.7874	27.7544	3.45821
Pl1_ST3_13	108	51.06	0.27	29.77	0.97	0.18	13.95	2.99	0.66		69.2423	26.857	3.9007
Pl1_ST3_14	117	51.21	0.27	29.63	0.99	0.2	13.48	3.33	0.71		66.2361	29.61	4.15397
Pl1_ST3_15	126	50.36	0.2	29.35	1.11	0.32	14.87	2.82	0.78		71.1419	24.4148	4.44334
Pl1_ST3_16	135	51.65	0.28	28.86	1.05	0.36	13.1	3.64	0.81		63.4336	31.8962	4.67019
Pl1_ST3_17	144	51.33	0.27	29.52	0.96	0.39	13.35	3.28	0.76		66.1202	29.3979	4.48195
Pl1_ST3_18	153	51.13	0.26	29.74	0.95	0.38	13.38	3.28	0.68		66.4836	29.4932	4.02317
Pl1_ST3_19	162	51.32	0.12	29.91	0.92	0.34	13.66	3.1	0.59		68.3945	28.0881	3.51741
Pl1_ST3_20	171	50.64	0.12	30.65	0.86	0.32	13.59	3.13	0.56		68.2197	28.4331	3.34718
Pl1_ST3_21	180	50.59	0.25	29.86	0.91	0.43	13.78	3.34	0.69		66.745	29.2756	3.97942
Pl1_ST3_22	189	50.13	0.25	30.31	0.88	0.35	13.9	3.35	0.65		67.0325	29.2351	3.73237
Pl1_ST3_23	198	49.26	0.21	31.24	0.93	0.29	14.53	2.85	0.52		71.5531	25.3978	3.04907
Pl1_ST3_24	207	50.46	0.18	31.56	0.73	0.24	13.32	2.97	0.49		69.0942	27.8794	3.02645
Pl1_ST3_25	216	50.79	0.19	29.67	0.94	0.4	13.52	3.59	0.75		64.6593	31.0698	4.27087
Pl1_ST3_26	225	50.39	0.08	30.94	0.82	0.2	14.04	2.87	0.48		70.8906	26.2236	2.88578
Pl1_ST3_27	234	49.61	0.29	29.75	1.01	0.42	14.83	3.11	0.75		69.4582	26.3592	4.18258
Pl1_ST3_28	243	50.82	0.17	29.92	0.99	0.32	13.77	3.18	0.69		67.6785	28.2835	4.038
Pl1_ST3_29	252	51.47	0.29	29.6	0.93	0.28	13.08	3.35	0.75		65.2849	30.2579	4.45725
Pl1_ST3_30	261	51.01	0.29	29.87	0.98	0.32	13.32	3.34	0.74		65.7931	29.8547	4.3522
Pl1_ST3_31	270	52.23	0.24	29.12	0.89	0.47	12.35	3.7	0.9		61.3901	33.283	5.3269
Pl1_ST3_32	279	51.41	0.31	29.47	0.89	0.41	12.9	3.62	0.77		63.3356	32.163	4.50142
Pl1_ST3_33	288	51.49	0.15	30.28	0.73	0.25	12.99	3.36	0.65		65.4596	30.6403	3.90012
Pl1_ST3_34	297	51.53	0.18	29.57	0.93	0.33	13.03	3.54	0.73		64.1705	31.5488	4.2807
Pl1_ST3_35	306	51.63	0.34	29.38	0.86	0.39	12.56	3.91	0.81		60.9706	34.3476	4.68184
Pl1_ST3_36	315	52	0	30.27	0.64	0.34	12.77	3.42	0.55		65.1072	31.5539	3.33889
Pl1_ST3_37	324	51.19	0.17	29.74	0.94	0.41	13.08	3.6	0.63		64.2916	32.0213	3.68713
Pl1_ST3_38	333	51.54	0.2	29.51	0.93	0.34	13.13	3.38	0.75		65.1951	30.3708	4.43417
Pl1_ST3_39	342	51.78	0.31	29.59	0.84	0.28	12.62	3.74	0.7		62.4088	33.4694	4.12179
Pl1_ST3_40	351	52.03	0.08	29.4	0.86	0.35	12.62	3.8	0.75		61.8943	33.7259	4.37979
Pl1_ST3_41	360	51.48	0.2	30.24	0.67	0.38	12.71	3.71	0.6		63.1141	33.3383	3.54759
Pl1_ST3_42	369	51.57	0.22	29.33	0.87	0.48	13.23	3.46	0.76		64.8649	30.6984	4.43674
Pl1_ST3_43	378	52.3	0.2	29.14	0.87	0.32	12.36	3.87	0.84		60.697	34.3913	4.91167
Pl1_ST3_44	387	51.35	0.17	29.52	0.88	0.41	13.34	3.44	0.75		65.2063	30.4286	4.36512
Pl1_ST3_45	396	51.51	0.18	29.82	0.85	0.35	13.02	3.49	0.7		64.5542	31.3133	4.1325
Pl1_ST3_46	405	52.63	0.17	28.74	0.97	0.29	12.32	3.88	0.78		60.7792	34.639	4.58184
Pl1_ST3_47	414	52.54	0.2	29	0.89	0.36	12.16	3.84	0.85		60.4342	34.5358	5.03001
Pl1_ST3_48	423	50.99	0.2	30.07	0.84	0.37	13.31	3.44	0.67		65.4605	30.616	3.92353
Pl1_ST3_49	432	51.83	0.19	29.31	0.85	0.31	12.9	3.72	0.74		62.8872	32.8174	4.29541
Pl1_ST3_50	441	51.96	0.14	29.43	0.89	0.27	12.9	3.67	0.62		63.6108	32.7489	3.64027
Pl1_ST3_51	450	52.36	0.19	29.08	0.88	0.33	12.51	3.72	0.76		62.0944	33.4139	4.49169
Pl1_ST3_52	459	51.76	0.19	29.88	0.82	0.48	12.38	3.77	0.64		62.0106	34.1724	3.81703
Pl1_ST3_53	468	52.17	0.26	29.18	0.81	0.4	12.5	3.81	0.76		61.5775	33.9646	4.45786
Sample name: ST3_J Date: July 3, 2019
Plagioclase 2	µm	SiO2	TiO2	Al2O3	FeO	MgO	CaO	Na2O	K2O		An%	Ab%	Or%
Pl2_ST3_01	0	51.03	0.16	30.07	0.92	0.25	13.42	3.22	0.69		66.8707	29.0354	4.09386
Pl2_ST3_02	5	51.02	0.23	29.91	0.87	0.29	13.6	3.25	0.65		67.1431	29.0359	3.821
Pl2_ST3_03	10	51.09	0.38	29.33	0.95	0.46	13.29	3.5	0.85		64.4027	30.6928	4.90455
Pl2_ST3_04	15	51.03	0.17	30.04	0.93	0.24	13.63	3.2	0.68		67.3736	28.6242	4.00224
Pl2_ST3_05	20	51.34	0.15	29.99	0.82	0.27	13.54	3.15	0.66		67.6115	28.4644	3.92416
Pl2_ST3_06	30	51.39	0.15	29.82	0.87	0.37	12.93	3.7	0.77		62.9428	32.5941	4.46313
Pl2_ST3_07	35	51.51	0.2	29.44	0.91	0.31	13.3	3.44	0.8		64.9488	30.3995	4.65168
Pl2_ST3_08	40	51.41	0.25	29.54	0.82	0.23	13.56	3.38	0.69		66.1524	29.8395	4.00808
Pl2_ST3_09	45	51.23	0.27	29.43	0.93	0.45	13.27	3.46	0.78		64.8581	30.6026	4.5393
Pl2_ST3_10	50	50.38	0.22	30.39	0.91	0.29	14.16	2.87	0.63		70.4346	25.8341	3.73133
Pl2_ST3_11	55	50.4	0.33	30.73	0.93	0.32	13.5	3.01	0.57		68.7874	27.7544	3.45821
Pl2_ST3_12	60	51.06	0.27	29.77	0.97	0.18	13.95	2.99	0.66		69.2423	26.857	3.9007
Pl2_ST3_13	65	51.21	0.27	29.63	0.99	0.2	13.48	3.33	0.71		66.2361	29.61	4.15397
Pl2_ST3_14	70	51.65	0.28	28.86	1.05	0.36	13.1	3.64	0.81		63.4336	31.8962	4.67019
Pl2_ST3_15	75	51.33	0.27	29.52	0.96	0.39	13.35	3.28	0.76		66.1202	29.3979	4.48195
Pl2_ST3_16	80	51.13	0.26	29.74	0.95	0.38	13.38	3.28	0.68		66.4836	29.4932	4.02317
Pl2_ST3_17	85	51.32	0.12	29.91	0.92	0.34	13.66	3.1	0.59		68.3945	28.0881	3.51741
Pl2_ST3_18	90	50.64	0.12	30.65	0.86	0.32	13.59	3.13	0.56		68.2197	28.4331	3.34718
Pl2_ST3_19	95	50.59	0.25	29.86	0.91	0.43	13.78	3.34	0.69		66.745	29.2756	3.97942
Pl2_ST3_20	100	50.13	0.25	30.31	0.88	0.35	13.9	3.35	0.65		67.0325	29.2351	3.73237
Pl2_ST3_21	105	50.46	0.18	31.56	0.73	0.24	13.32	2.97	0.49		69.0942	27.8794	3.02645
Pl2_ST3_22	110	50.79	0.19	29.67	0.94	0.4	13.52	3.59	0.75		64.6593	31.0698	4.27087
Pl2_ST3_23	115	49.61	0.29	29.75	1.01	0.42	14.83	3.11	0.75		69.4582	26.3592	4.18258
Pl2_ST3_24	120	50.82	0.17	29.92	0.99	0.32	13.77	3.18	0.69		67.6785	28.2835	4.038
Pl2_ST3_25	125	51.47	0.29	29.6	0.93	0.28	13.08	3.35	0.75		65.2849	30.2579	4.45725
Pl2_ST3_26	130	51.01	0.29	29.87	0.98	0.32	13.32	3.34	0.74		65.7931	29.8547	4.3522
Pl2_ST3_27	135	52.23	0.24	29.12	0.89	0.47	12.35	3.7	0.9		61.3901	33.283	5.3269
Pl2_ST3_28	140	51.41	0.31	29.47	0.89	0.41	12.9	3.62	0.77		63.3356	32.163	4.50142
Pl2_ST3_29	145	51.49	0.15	30.28	0.73	0.25	12.99	3.36	0.65		65.4596	30.6403	3.90012
Pl2_ST3_30	150	51.53	0.18	29.57	0.93	0.33	13.03	3.54	0.73		64.1705	31.5488	4.2807
Pl2_ST3_31	155	51.63	0.34	29.38	0.86	0.39	12.56	3.91	0.81		60.9706	34.3476	4.68184
Pl2_ST3_32	160	52	0	30.27	0.64	0.34	12.77	3.42	0.55		65.1072	31.5539	3.33889
Pl2_ST3_33	165	51.19	0.17	29.74	0.94	0.41	13.08	3.6	0.63		64.2916	32.0213	3.68713
Pl2_ST3_34	170	51.54	0.2	29.51	0.93	0.34	13.13	3.38	0.75		65.1951	30.3708	4.43417
Pl2_ST3_35	175	51.78	0.31	29.59	0.84	0.28	12.62	3.74	0.7		62.4088	33.4694	4.12179
Pl2_ST3_36	180	52.03	0.08	29.4	0.86	0.35	12.62	3.8	0.75		61.8943	33.7259	4.37979
Pl2_ST3_37	185	51.48	0.2	30.24	0.67	0.38	12.71	3.71	0.6		63.1141	33.3383	3.54759
Pl2_ST3_38	190	51.57	0.22	29.33	0.87	0.48	13.23	3.46	0.76		64.8649	30.6984	4.43674
Pl2_ST3_39	195	52.3	0.2	29.14	0.87	0.32	12.36	3.87	0.84		60.697	34.3913	4.91167
Pl2_ST3_40	200	51.35	0.17	29.52	0.88	0.41	13.34	3.44	0.75		65.2063	30.4286	4.36512
Pl2_ST3_41	205	51.51	0.18	29.82	0.85	0.35	13.02	3.49	0.7		64.5542	31.3133	4.1325
Pl2_ST3_42	210	52.63	0.17	28.74	0.97	0.29	12.32	3.88	0.78		60.7792	34.639	4.58184
Pl2_ST3_43	215	52.54	0.2	29	0.89	0.36	12.16	3.84	0.85		60.4342	34.5358	5.03001
Pl2_ST3_44	220	50.99	0.2	30.07	0.84	0.37	13.31	3.44	0.67		65.4605	30.616	3.92353
Pl2_ST3_45	225	51.83	0.19	29.31	0.85	0.31	12.9	3.72	0.74		62.8872	32.8174	4.29541
Pl2_ST3_46	230	51.96	0.14	29.43	0.89	0.27	12.9	3.67	0.62		63.6108	32.7489	3.64027
Pl2_ST3_47	235	52.36	0.19	29.08	0.88	0.33	12.51	3.72	0.76		62.0944	33.4139	4.49169
Pl2_ST3_48	240	51.76	0.19	29.88	0.82	0.48	12.38	3.77	0.64		62.0106	34.1724	3.81703
Pl2_ST3_49	245	52.17	0.26	29.18	0.81	0.4	12.5	3.81	0.76		61.5775	33.9646	4.45786
Sample name: ST4_J Date: July 3, 2019
Plagioclase 2	µm	SiO2	TiO2	Al2O3	FeO	MgO	CaO	Na2O	K2O		An%	Ab%	Or%
Pl2_ST4_01	0	51.43	0.25	29.81	0.77	0.36	12.8	3.68	0.7		63.0762	32.8165	4.10728
Pl2_ST4_02	7	52.15	0.24	29.52	0.86	0.28	12.17	4.01	0.7		60.0688	35.8172	4.11394
Pl2_ST4_03	14	52.18	0.21	29.63	0.88	0.3	12.18	3.85	0.7		60.9593	34.8692	4.17149
Pl2_ST4_04	21	52.4	0.21	29.01	0.85	0.3	12.24	4.06	0.8		59.5921	35.7703	4.63765
Pl2_ST4_05	28	51.94	0.19	29.61	0.83	0.35	12.43	3.93	0.69		61.0408	34.9246	4.03459
Pl2_ST4_06	35	52.16	0.24	29.45	0.83	0.25	12.24	3.98	0.8		60.0151	35.3144	4.67057
Pl2_ST4_07	42	52.07	0.27	29.24	0.82	0.27	12.55	3.9	0.73		61.289	34.4661	4.24485
Pl2_ST4_08	49	51.92	0.16	29.69	0.89	0.34	12.36	3.75	0.75		61.6793	33.8643	4.45639
Pl2_ST4_09	56	51.87	0.25	29.67	0.83	0.37	12.43	3.74	0.75		61.8684	33.6867	4.44488
Pl2_ST4_10	63	52.02	0.29	29.08	1.16	0.48	12.28	3.74	0.79		61.4348	33.8592	4.70592
Pl2_ST4_11	70	51.26	0.21	29.23	0.88	0.32	13.61	3.45	0.84		65.2651	29.9386	4.79627
Pl2_ST4_12	77	51.65	0.19	29.74	0.8	0.36	12.68	3.62	0.71		63.1592	32.6299	4.21092
Pl2_ST4_13	84	51.96	0.12	29.59	0.79	0.48	12.26	3.98	0.72		60.3358	35.4451	4.21908
Pl2_ST4_14	91	52.04	0.28	29.28	0.82	0.4	12.36	3.93	0.77		60.6219	34.8813	4.49679
Pl2_ST4_15	98	51.9	0.18	29.19	0.92	0.65	12.47	3.78	0.83		61.4326	33.6987	4.86868
Pl2_ST4_16	105	51.88	0.24	29.21	0.97	0.4	12.58	3.76	0.76		62.0036	33.5362	4.46017
Pl2_ST4_17	112	52.09	0.19	29.52	0.93	0.38	11.98	3.96	0.77		59.712	35.7182	4.56979
Pl2_ST4_18	119	51.59	0.24	29.75	0.8	0.37	12.77	3.69	0.68		63.0393	32.9637	3.99697
Pl2_ST4_19	126	52.16	0.14	29.46	0.88	0.37	12.38	3.81	0.72		61.4942	34.2474	4.2584
Pl2_ST4_20	133	51.83	0.21	29.44	0.78	0.44	12.75	3.77	0.63		62.7385	33.5703	3.69118
Pl2_ST4_21	140	51.17	0.28	29.49	0.87	0.79	12.88	3.56	0.68		63.9779	32.0003	4.02183
Pl2_ST4_22	147	52.01	0.14	29.7	0.77	0.46	12.55	3.66	0.62		63.029	33.2634	3.70757
Pl2_ST4_23	154	51.02	0.17	28.84	0.77	2.51	12.43	3.44	0.69		63.8198	31.9619	4.21827
Pl2_ST4_24	161	52.52	0.04	29.51	0.45	0.32	12.73	3.69	0.74		62.7445	32.9126	4.3429
Pl2_ST4_25	168	51.47	0.25	29.75	0.86	0.37	12.85	3.58	0.76		63.5089	32.0187	4.47245
Pl2_ST4_26	175	51.42	0.17	29.55	0.84	0.58	12.65	3.84	0.83		61.4458	33.7538	4.80044
Pl2_ST4_27	182	51.87	0.26	29.47	0.89	0.23	12.79	3.6	0.73		63.3989	32.2926	4.30858
Pl2_ST4_28	189	51.64	0.24	29.49	0.91	0.4	12.61	3.83	0.7		61.8915	34.0176	4.09086
Pl2_ST4_29	196	52.41	0.15	29.41	0.76	0.3	12.18	3.9	0.76		60.4692	35.0381	4.49264
Pl2_ST4_30	203	51.83	0.18	29.52	0.91	0.45	12.63	3.63	0.72		62.9729	32.7526	4.27448
Pl2_ST4_31	210	51.5	0.21	29.7	0.78	0.44	12.71	3.81	0.76		61.9709	33.6168	4.41222
Pl2_ST4_32	217	51.24	0.24	29.9	0.89	0.48	12.47	3.82	0.79		61.3578	34.0138	4.6284
Pl2_ST4_33	224	51.3	0.23	29.93	0.92	0.31	12.68	3.69	0.73		62.6893	33.0134	4.29732
Pl2_ST4_34	231	52.14	0.18	29.42	0.83	0.34	12.41	3.88	0.8		60.8813	34.4456	4.67308
Pl2_ST4_35	238	51.9	0.23	29.33	0.94	0.38	12.64	3.75	0.69		62.4269	33.5155	4.05765
Pl2_ST4_36	245	51.71	0.19	29.58	0.81	0.32	12.85	3.71	0.75		62.8155	32.8191	4.36542
Pl2_ST4_37	252	51.57	0.27	29.64	0.97	0.27	12.94	3.52	0.68		64.3155	31.6602	4.02431
Pl2_ST4_38	259	51.22	0.26	29.63	0.97	0.59	12.7	3.75	0.65		62.6849	33.495	3.82009
Pl2_ST4_39	266	51.48	0.24	29.48	0.9	0.36	12.88	3.77	0.69		62.7562	33.2408	4.00305
Pl2_ST4_40	273	51.86	0.2	29.7	0.89	0.24	12.55	3.71	0.74		62.2989	33.3272	4.3739
Pl2_ST4_41	280	51.3	0.29	29.81	0.91	0.39	12.88	3.53	0.73		63.9612	31.7223	4.31643
Pl2_ST4_42	287	50.83	0.18	30.03	0.95	0.64	12.91	3.64	0.68		63.575	32.4378	3.98722
Pl2_ST4_43	294	51.38	0.2	30	0.89	0.32	12.65	3.65	0.72		62.8964	32.8411	4.26254
Pl2_ST4_44	301	51.24	0.27	29.82	0.85	0.44	12.9	3.66	0.69		63.4068	32.5549	4.03828
Pl2_ST4_45	308	51.66	0.28	29.5	0.99	0.33	12.63	3.67	0.72		62.7464	32.9945	4.25911
Pl2_ST4_46	315	52.01	0.21	29.19	0.99	0.46	12.16	4.02	0.77		59.7498	35.7452	4.505
Pl2_ST4_47	322	52.41	0.16	29.47	0.82	0.36	11.98	3.96	0.75		59.783	35.7606	4.45639
Sample name: ST4_J Date: July 3, 2019
Plagioclase 3	µm	SiO2	TiO2	Al2O3	FeO	MgO	CaO	Na2O	K2O		An%	Ab%	Or%
Pl3_ST4_01	0	50.46	0.13	30.64	0.91	0.34	13.81	3.07	0.51		69.144	27.8156	3.04041
Pl3_ST4_02	6	48.98	0.33	31.26	1.05	0.2	14.95	2.52	0.42		74.7113	22.7895	2.49917
Pl3_ST4_03	12	48.85	0.34	31.19	0.93	0.37	14.75	2.75	0.56		72.3278	24.4025	3.26966
Pl3_ST4_04	18	51.94	0.27	29.22	0.88	0.34	12.51	3.85	0.82		61.1633	34.0631	4.77363
Pl3_ST4_05	24	52.22	0.27	29.19	0.84	0.27	12.55	3.63	0.79		62.5636	32.7472	4.68928
Pl3_ST4_06	30	51.46	0.23	29.72	0.87	0.38	12.7	3.83	0.64		62.2765	33.9867	3.73681
Pl3_ST4_07	36	51.92	0.28	29.54	0.89	0.23	12.59	3.6	0.69		63.183	32.6939	4.12311
Pl3_ST4_08	42	51.31	0.14	29.8	0.95	0.35	13.19	3.51	0.59		65.1541	31.3757	3.47016
Pl3_ST4_09	48	51.99	0.19	29.45	0.89	0.47	12.39	3.75	0.73		61.81	33.8538	4.33622
Pl3_ST4_10	54	52.02	0.3	29.61	0.76	0.4	12.58	3.6	0.65		63.3159	32.7887	3.89535
Pl3_ST4_11	60	51.92	0.19	29.2	0.87	0.31	12.78	3.9	0.74		61.6835	34.0637	4.25276
Pl3_ST4_12	66	52.62	0.24	28.93	0.93	0.27	12.11	4	0.8		59.652	35.6558	4.69215
Pl3_ST4_13	72	51.42	0.22	29.58	0.85	0.42	12.95	3.72	0.74		62.9774	32.7376	4.28497
Pl3_ST4_14	78	51.75	0.19	29.58	0.83	0.37	12.81	3.64	0.7		63.3201	32.5599	4.11995
Pl3_ST4_15	84	51.99	0.25	29.22	1	0.37	12.42	3.8	0.82		61.2639	33.92	4.81612
Pl3_ST4_16	90	52.36	0.36	29.1	0.87	0.24	12.26	3.97	0.7		60.4605	35.4292	4.11036
Pl3_ST4_17	96	50.91	0.19	29.99	1	0.31	13.17	3.56	0.67		64.5271	31.5642	3.9087
Pl3_ST4_18	102	52.06	0.19	29.35	0.91	0.31	12.37	3.95	0.71		60.7462	35.1023	4.15153
Pl3_ST4_19	108	51.9	0.18	29.63	0.78	0.15	12.93	3.65	0.72		63.4058	32.3901	4.20401
Pl3_ST4_20	114	52.04	0.31	29.08	0.91	0.3	12.47	3.91	0.71		61.1543	34.6998	4.14591
Pl3_ST4_21	120	51.87	0.17	29.17	0.96	0.43	12.57	3.97	0.66		61.1974	34.9766	3.82598
Pl3_ST4_22	126	51.65	0.25	29.48	0.91	0.24	12.62	3.9	0.8		61.1727	34.2099	4.61731
Pl3_ST4_23	132	52.33	0.22	29.28	0.89	0.32	12.23	3.89	0.73		60.729	34.9549	4.31612
Pl3_ST4_24	138	51.71	0.21	29.32	1.04	0.35	12.71	3.79	0.69		62.3343	33.6364	4.02932
Pl3_ST4_25	144	52.06	0.25	29.2	0.97	0.26	12.19	4.01	0.87		59.5142	35.4283	5.05751
Pl3_ST4_26	150	52.67	0.27	28.82	0.93	0.45	11.76	4.04	0.9		58.384	36.2958	5.32022
Pl3_ST4_27	156	52.02	0.27	29.06	0.96	0.45	11.96	4.19	0.84		58.2207	36.9105	4.86885
Sample name: ST5_J Date: July 3, 2019
Plagioclase 1	µm	SiO2	TiO2	Al2O3	FeO	MgO	CaO	Na2O	K2O		An%	Ab%	Or%
Pl1_ST5_01	0	47.58	0.25	32.49	0.96	0.45	15.73	1.99	0.38		79.5102	18.2027	2.28707
Pl1_ST5_02	8	48.32	0.06	32.59	0.77	0.19	15.73	1.97	0.37		79.704	18.0637	2.23231
Pl1_ST5_03	16	47.48	0.26	32.58	1	0.26	15.82	2.05	0.34		79.3596	18.6096	2.03083
Pl1_ST5_04	24	49.16	0.26	31.39	1	0.32	14.53	2.63	0.51		73.0276	23.9203	3.05206
Pl1_ST5_05	32	50	0.2	31.29	0.89	0.36	13.92	2.8	0.42		71.4321	26.0017	2.56628
Pl1_ST5_06	40	49.15	0.21	31.64	0.89	0.3	14.72	2.53	0.45		74.2154	23.0832	2.70147
Pl1_ST5_07	48	48.75	0.23	31.27	0.98	0.38	15.03	2.6	0.53		73.7991	23.1023	3.09862
Pl1_ST5_08	56	49.18	0.31	30.7	1.35	0.47	14.45	2.71	0.64		71.8329	24.3789	3.78823
Pl1_ST5_09	64	48.89	0.28	31.6	0.94	0.4	14.58	2.7	0.5		72.6771	24.3553	2.96764
Pl1_ST5_10	72	49.07	0.21	31.51	1.12	0.41	14.31	2.68	0.52		72.3496	24.52	3.13041
Pl1_ST5_11	80	48.88	0.1	32.21	0.83	0.29	14.79	2.47	0.38		75.0295	22.6751	2.29535
Pl1_ST5_12	88	49.03	0.22	32.03	0.76	0.32	14.64	2.47	0.37		74.8836	22.8629	2.25345
Pl1_ST5_13	96	47.77	0.26	32.12	1.04	0.43	15.32	2.39	0.47		75.8242	21.406	2.7698
Pl1_ST5_14	104	48.81	0.25	30.3	0.98	0.38	15.8	2.51	0.76		74.3631	21.3778	4.25907
Pl1_ST5_15	112	49.7	0.18	30.89	1.02	0.26	14.74	2.52	0.45		74.3091	22.9897	2.70121
Pl1_ST5_16	120	49.72	0.2	31	0.88	0.33	14.32	2.94	0.51		70.7246	26.2763	2.99915
Pl1_ST5_17	128	48.9	0.23	31.43	1.15	0.35	14.41	2.64	0.64		72.2325	23.9476	3.81988
Pl1_ST5_18	136	48.74	0.2	32.05	0.89	0.24	15.12	2.22	0.41		76.0424	20.4701	2.4875
Pl1_ST5_19	144	51.69	0.24	29.37	0.93	0.36	12.8	3.64	0.84		62.7844	32.3097	4.90594
Pl1_ST5_20	152	52.04	0.35	29.43	0.87	0.14	12.69	3.6	0.75		63.1416	32.415	4.44341
Pl1_ST5_21	160	50.74	0.25	29.66	0.89	0.53	13.65	3.48	0.72		65.6098	30.2695	4.12069
Pl1_ST5_22	168	51.79	0.24	29.39	0.85	0.35	12.6	3.76	0.83		61.7875	33.3662	4.84629
Pl1_ST5_23	176	51.22	0.25	30.43	0.82	0.42	12.3	3.92	0.49		61.5702	35.5092	2.92054
Pl1_ST5_24	184	52.2	0.13	30.1	0.73	0.33	11.81	4.08	0.57		59.4304	37.1542	3.41535
Pl1_ST5_25	192	51.57	0.17	30.21	0.9	0.35	12.01	4.02	0.66		59.8389	36.2456	3.91548
Pl1_ST5_26	200	50.74	0.17	30.39	0.78	0.41	13.3	3.33	0.76		65.7407	29.7863	4.47298
Pl1_ST5_27	208	50.6	0.15	30.56	0.88	0.32	13.63	3.19	0.56		67.914	28.7636	3.3224
Pl1_ST5_28	216	50.98	0.19	29.98	0.8	0.32	13.44	3.41	0.69		65.7778	30.2012	4.02097
Pl1_ST5_29	224	51.09	0.19	30.28	0.89	0.24	13.21	3.29	0.71		66.0201	29.7549	4.22505
Pl1_ST5_30	232	50.61	0.22	30.35	0.9	0.39	13.45	3.34	0.63		66.4385	29.8561	3.70543
Pl1_ST5_31	240	51.17	0.14	29.86	0.83	0.41	13.16	3.65	0.7		63.8878	32.0659	4.04632
Pl1_ST5_32	248	50.44	0.24	30.48	0.97	0.45	13.38	3.24	0.66		66.803	29.2734	3.9236
Pl1_ST5_33	256	51.61	0.19	29.69	0.86	0.37	12.93	3.66	0.69		63.4607	32.507	4.03233
Pl1_ST5_34	264	51.05	0.15	30.08	0.88	0.39	13.57	3.05	0.68		68.1943	27.7368	4.06891
Pl1_ST5_35	272	50.42	0.29	30.22	0.98	0.17	13.84	3.33	0.53		67.5217	29.3995	3.07882
Pl1_ST5_36	280	51.58	0.15	29.17	0.93	0.55	12.95	3.69	0.82		62.8522	32.409	4.73877
Pl1_ST5_37	288	51.78	0.27	29.58	0.87	0.35	12.65	3.68	0.71		62.7641	33.0414	4.1945
Pl1_ST5_38	296	51.06	0.16	30.01	0.93	0.44	13.14	3.36	0.75		65.3297	30.2304	4.43994
Pl1_ST5_39	304	52.19	0.14	29.15	0.81	0.28	12.51	3.96	0.81		60.6087	34.7186	4.67266
Pl1_ST5_40	312	51.29	0.19	29.64	0.83	0.31	13.26	3.61	0.78		63.9915	31.5265	4.48203
Pl1_ST5_41	320	52	0.29	29.19	0.93	0.32	12.32	4.01	0.82		59.9427	35.3068	4.75051
Pl1_ST5_42	328	51.46	0.2	29.48	0.94	0.41	12.79	3.78	0.74		62.3552	33.349	4.29571
Pl1_ST5_43	336	51.98	0.13	29.44	0.94	0.3	12.73	3.78	0.67		62.4995	33.5838	3.91673
Pl1_ST5_44	344	50.83	0.25	29.89	0.89	0.42	13.5	3.37	0.72		65.9961	29.8129	4.191
Pl1_ST5_45	352	50.92	0.3	29.66	1.09	0.28	13.6	3.24	0.63		67.2823	29.0066	3.71111
Pl1_ST5_46	360	51.85	0.3	29.33	1.01	0.35	12.61	3.64	0.78		62.6559	32.7294	4.61469
Sample name: ST5_J Date: July 3, 2019
Plagioclase 2	µm	SiO2	TiO2	Al2O3	FeO	MgO	CaO	Na2O	K2O		An%	Ab%	Or%
Pl2_ST5_01	7	52.28	0.24	29.08	0.85	0.48	12.05	3.99	0.86		59.3759	35.5783	5.04572
Pl2_ST5_02	14	52.18	0.18	29.32	0.84	0.14	12.51	3.81	0.86		61.2374	33.75	5.01255
Pl2_ST5_03	21	51.79	0.19	29.47	0.84	0.5	12.32	3.98	0.77		60.2765	35.2378	4.48568
Pl2_ST5_04	28	51.74	0.22	29.54	0.81	0.21	12.64	3.93	0.75		61.2259	34.4485	4.32564
Pl2_ST5_05	35	52.44	0.15	29.18	0.92	0.23	12.2	3.96	0.79		60.0785	35.2893	4.6322
Pl2_ST5_06	42	51.43	0.14	29.67	0.96	0.38	13	3.62	0.74		63.6258	32.0618	4.31243
Pl2_ST5_07	49	52.39	0.24	29.14	0.86	0.25	12.64	3.59	0.76		63.0692	32.4156	4.51528
Pl2_ST5_08	56	51.76	0.27	29.76	0.83	0.31	12.36	3.83	0.72		61.3455	34.3995	4.25498
Pl2_ST5_09	63	51.54	0.24	29.5	0.92	0.34	12.62	3.84	0.84		61.354	33.7834	4.86255
Pl2_ST5_10	70	52.13	0.14	29.35	0.78	0.51	12.36	3.89	0.76		60.8736	34.6696	4.45682
Pl2_ST5_11	77	52.04	0.2	29.3	0.73	0.35	12.55	3.99	0.74		60.7703	34.9631	4.26658
Pl2_ST5_12	84	51.78	0.12	29.58	0.84	0.38	12.87	3.64	0.69		63.4658	32.4827	4.05146
Pl2_ST5_13	91	51.05	0.22	29.19	0.82	1.62	12.2	3.89	0.89		60.101	34.6785	5.22051
Pl2_ST5_14	98	51.52	0.22	29.64	0.92	0.3	12.78	3.78	0.74		62.3369	33.3653	4.29781
Pl2_ST5_15	105	52.29	0.18	29.16	0.78	0.37	12.31	4.08	0.75		59.797	35.865	4.33794
Pl2_ST5_16	112	51.33	0.23	29.68	1.02	0.33	12.95	3.52	0.77		63.9926	31.4769	4.53055
Pl2_ST5_17	119	51.69	0.05	29.61	0.85	0.22	12.8	3.87	0.78		61.7403	33.7799	4.47975
Pl2_ST5_18	126	51.55	0.3	29.3	0.96	0.38	12.73	3.78	0.88		61.7416	33.1765	5.08198
Pl2_ST5_19	133	51.36	0.16	29.64	0.98	0.35	12.85	3.78	0.71		62.5737	33.3096	4.11669
Pl2_ST5_20	140	52.23	0.25	29	0.92	0.3	12.36	3.98	0.81		60.214	35.0874	4.69856
Pl2_ST5_21	147	51.87	0.19	29.38	0.89	0.31	12.58	3.82	0.79		61.5658	33.8307	4.60349
Pl2_ST5_22	154	51.84	0.19	29.51	0.96	0.37	12.38	3.88	0.81		60.7881	34.4762	4.7357
Pl2_ST5_23	161	51.67	0.29	29.44	0.88	0.24	12.77	3.72	0.74		62.6505	33.0267	4.32281
Pl2_ST5_24	168	51.55	0.21	29.84	0.83	0.36	12.75	3.69	0.66		63.077	33.0352	3.88782
Pl2_ST5_25	175	51.56	0.17	29.62	0.86	0.42	12.71	3.77	0.74		62.263	33.4207	4.31635
Pl2_ST5_26	182	51.49	0.28	29.86	0.93	0.24	12.68	3.57	0.79		63.1442	32.1715	4.68427
Pl2_ST5_27	189	52.53	0.14	29.3	0.66	0.32	12.28	4.03	0.74		60.0374	35.6548	4.30781
Pl2_ST5_28	196	51.93	0.15	29.52	0.84	0.26	12.4	4.03	0.78		60.1313	35.365	4.50375
Pl2_ST5_29	203	52.16	0.21	28.96	0.97	0.32	12.33	4.06	0.83		59.665	35.5527	4.78229
Pl2_ST5_30	217	52.46	0.19	28.95	0.86	0.32	12.36	3.86	0.85		60.7155	34.3129	4.97165
Pl2_ST5_31	224	51.24	0.19	29.85	1.01	0.46	12.74	3.65	0.72		63.0617	32.6948	4.24355
Pl2_ST5_32	231	51.75	0.15	29.33	0.9	0.49	12.61	3.82	0.95		61.0537	33.4695	5.47673
Pl2_ST5_33	238	52.06	0.08	29.46	0.82	0.34	12.55	3.84	0.73		61.6157	34.1168	4.26748
Pl2_ST5_34	245	51.59	0.3	29.56	0.97	0.23	12.6	3.79	0.73		61.9844	33.7396	4.27598
Pl2_ST5_35	252	50.95	0.23	29.67	0.94	0.43	13.31	3.57	0.69		64.6369	31.3733	3.98981
Pl2_ST5_36	259	51.24	0.25	29.75	0.99	0.3	13.02	3.55	0.73		64.0957	31.6253	4.27899
Pl2_ST5_37	266	52.33	0.21	29.08	0.82	0.27	12.42	3.97	0.82		60.3481	34.9077	4.74413
Pl2_ST5_38	273	52.44	0.24	29.07	1.01	0.2	12.21	3.77	0.9		60.7344	33.9351	5.33043
Pl2_ST5_39	280	51.81	0.22	29.58	1.03	0.31	12.25	3.86	0.8		60.6805	34.601	4.7185
Sample name: ST5_J Date: July 3, 2019
Plagioclase 3	µm	SiO2	TiO2	Al2O3	FeO	MgO	CaO	Na2O	K2O		An%	Ab%	Or%
Pl3_ST5_02	7	50.94	0.17	30.14	0.95	0.2	13.34	3.38	0.68		65.8238	30.181	3.99519
Pl3_ST5_03	14	50.68	0.26	30.21	1	0.23	13.53	3.21	0.65		67.2704	28.8815	3.84805
Pl3_ST5_04	21	51.13	0.23	29.91	0.96	0.34	13.15	3.4	0.65		65.4989	30.6462	3.85498
Pl3_ST5_05	28	51.07	0.29	30.15	0.8	0.31	13.18	3.37	0.71		65.4945	30.3046	4.20096
Pl3_ST5_06	35	51.03	0.15	30.18	1.06	0.26	13.4	3.12	0.64		67.6491	28.5037	3.84714
Pl3_ST5_07	42	51.43	0.27	29.39	0.96	0.37	13.02	3.69	0.73		63.3061	32.4676	4.22628
Pl3_ST5_08	49	50.55	0.18	30.46	1.01	0.32	13.65	3.06	0.61		68.5455	27.8072	3.64735
Pl3_ST5_09	56	50.54	0.22	30.49	0.87	0.43	13.56	3.14	0.69		67.5844	28.3208	4.09484
Pl3_ST5_10	63	51.11	0.3	30.01	0.94	0.36	12.97	3.53	0.66		64.3869	31.7118	3.90124
Pl3_ST5_11	70	51.5	0.21	29.56	0.85	0.34	13.09	3.66	0.71		63.6716	32.2163	4.11211
Pl3_ST5_12	77	51.2	0.22	29.47	1.01	0.47	12.79	3.93	0.74		61.5408	34.2196	4.2396
Pl3_ST5_13	84	51.34	0.22	29.68	0.92	0.48	12.78	3.73	0.79		62.4311	32.9737	4.59513
Pl3_ST5_14	91	50.98	0.21	29.94	0.94	0.33	13.35	3.41	0.67		65.7034	30.3704	3.92629
Pl3_ST5_15	98	51.88	0.27	29.38	0.88	0.24	12.62	3.77	0.79		61.9145	33.4706	4.61489
Pl3_ST5_16	105	50.67	0.22	30.24	1.02	0.38	13.09	3.57	0.67		64.3302	31.7492	3.92059
Pl3_ST5_17	112	50.78	0.22	30.17	0.88	0.28	13.64	3.36	0.57		66.8659	29.807	3.3271
Pl3_ST5_18	119	51.15	0.24	29.65	0.87	0.37	13.13	3.75	0.68		63.3511	32.7423	3.9066
Pl3_ST5_19	126	51.21	0.25	29.85	0.84	0.39	13.26	3.33	0.7		65.9061	29.9513	4.14267
Pl3_ST5_20	133	51.31	0.26	29.75	0.99	0.43	12.74	3.66	0.68		63.154	32.8323	4.01367
Pl3_ST5_21	140	51.6	0.05	29.51	0.89	0.42	13.21	3.49	0.74		64.7336	30.9486	4.31777
Pl3_ST5_22	147	51.67	0.21	29.47	0.99	0.32	12.53	3.84	0.82		61.2554	33.9714	4.77318
Pl3_ST5_23	154	51.55	0.15	29.92	0.87	0.4	12.94	3.46	0.6		64.9738	31.439	3.5872
Pl3_ST5_24	161	50.99	0.25	30.04	1.01	0.31	13.07	3.4	0.71		65.1281	30.6592	4.21262
Pl3_ST5_25	168	51.51	0.14	29.94	0.87	0.24	12.86	3.62	0.68		63.5987	32.397	4.00421
Pl3_ST5_26	175	49.85	0.24	30.66	0.87	0.42	14.06	3.17	0.61		68.509	27.9519	3.5391
Pl3_ST5_27	182	50.65	0.24	30.28	0.89	0.36	13.35	3.48	0.66		65.3343	30.8197	3.84596
Pl3_ST5_28	189	48.28	0.21	31.86	0.93	0.32	15.38	2.35	0.45		76.2578	21.0855	2.65669
Pl3_ST5_29	196	48.49	0.21	32.52	0.72	0.26	15.11	2.27	0.41		76.677	20.8457	2.47734
Pl3_ST5_30	203	47.34	0.2	32.74	0.96	0.33	15.91	1.92	0.36		80.3003	17.5363	2.16347
Pl3_ST5_31	210	47.25	0.08	32.81	0.78	0.37	16.59	1.74	0.32		82.4562	15.65	1.89377
Pl3_ST5_32	217	48.78	0.05	32.36	0.59	0.12	15.33	2.39	0.38		76.2403	21.5095	2.25023
Pl3_ST5_33	224	47.8	0.15	32.35	0.91	0.45	15.69	2.27	0.34		77.6629	20.3332	2.00387
Pl3_ST5_34	231	51.2	0.22	29.83	0.95	0.16	13.22	3.46	0.82		64.6212	30.6062	4.77264
Pl3_ST5_35	238	51.36	0.26	29.95	0.93	0.27	13.1	3.33	0.72		65.5545	30.1554	4.29007
Sample name: ST7_J Date: July 3, 2019
Plagioclase 1	µm	SiO2	TiO2	Al2O3	FeO	MgO	CaO	Na2O	K2O		An%	Ab%	Or%
Pl1_ST7_01	0	52.34	0.17	29.45	0.82	0.36	12.17	3.7	0.78		61.4821	33.8259	4.69196
Pl1_ST7_02	4	51.76	0.12	29.65	0.94	0.41	12.47	3.83	0.67		61.7368	34.3136	3.9496
Pl1_ST7_03	8	51.72	0.2	29.82	0.77	0.2	13.06	3.46	0.64		65.029	31.1766	3.79441
Pl1_ST7_04	12	51.82	0.21	29.62	0.81	0.37	12.72	3.63	0.69		63.2505	32.6642	4.08532
Pl1_ST7_05	16	50.84	0.26	30.1	0.97	0.26	13.38	3.4	0.67		65.8124	30.2636	3.92399
Pl1_ST7_06	20	49.94	0.29	30.87	0.91	0.36	13.95	3	0.5		69.84	27.1794	2.98058
Pl1_ST7_07	24	46.89	0.15	34.49	0.91	0.34	14.29	2.28	0.55		74.9312	21.6349	3.43395
Pl1_ST7_08	28	49.24	0.18	31.73	0.9	0.31	14.22	2.77	0.51		71.6737	25.2656	3.06077
Pl1_ST7_09	32	49.19	0.27	31.36	0.96	0.28	14.9	2.46	0.47		74.8318	22.3576	2.8106
Pl1_ST7_10	36	49.33	0.24	31.33	1.08	0.28	14.4	2.7	0.49		72.4731	24.5905	2.93637
Pl1_ST7_11	40	51.38	0.14	30.39	0.73	0.23	13.17	3.3	0.54		66.5664	30.1837	3.24986
Pl1_ST7_12	44	51.59	0.19	29.61	0.96	0.46	12.69	3.54	0.74		63.5224	32.067	4.4106
Pl1_ST7_13	48	51.81	0.2	29.79	0.87	0.35	12.57	3.65	0.6		63.199	33.2091	3.59192
Pl1_ST7_14	52	51.61	0.16	30.02	0.88	0.27	12.75	3.54	0.64		64.012	32.1621	3.82589
Pl1_ST7_15	56	51.84	0.14	29.92	0.83	0.28	12.69	3.65	0.66		63.1941	32.8925	3.91345
Pl1_ST7_16	60	52.73	0.07	29.31	0.87	0.33	11.94	4.05	0.68		59.4661	36.5014	4.03251
Pl1_ST7_17	64	52.51	0.29	28.84	0.92	0.35	11.97	4.09	0.86		58.6898	36.2895	5.02074
Pl1_ST7_18	68	52.27	0.07	29.36	0.83	0.46	12.31	3.96	0.72		60.5407	35.2431	4.21622
Pl1_ST7_19	72	52.54	0.25	28.9	0.9	0.39	11.93	4.17	0.76		58.5347	37.0253	4.44005
Pl1_ST7_20	76	52.35	0.16	29.28	0.86	0.39	12.13	3.93	0.82		59.9954	35.1754	4.82917
Pl1_ST7_21	80	50.82	0.21	30.12	0.85	0.34	13.84	3.01	0.71		68.745	27.0558	4.19918
Pl1_ST7_22	84	50.02	0.15	30.65	1.04	0.3	14.51	2.68	0.55		72.4968	24.2312	3.27201
Pl1_ST7_23	88	50.15	0.08	30.62	0.87	0.27	14.57	2.72	0.66		71.8511	24.2735	3.87542
Pl1_ST7_24	92	50.34	0.2	30.08	0.98	0.27	14.3	3.04	0.65		69.5011	26.7373	3.76158
Pl1_ST7_25	96	50.5	0.27	30.23	0.94	0.31	13.81	3.18	0.61		68.0599	28.3605	3.57955
Pl1_ST7_26	100	50.31	0.17	30.69	0.86	0.33	14.08	3.03	0.52		69.764	27.1682	3.06784
Pl1_ST7_27	104	49.46	0.13	31.02	0.95	0.24	14.68	2.89	0.57		71.3019	25.4016	3.29648
Pl1_ST7_28	108	50.85	0.28	29.66	0.85	0.43	13.54	3.42	0.77		65.5825	29.9767	4.44079
Pl1_ST7_29	112	51.66	0.2	29.57	0.79	0.3	12.9	3.72	0.7		63.0335	32.8938	4.07268
Pl1_ST7_30	116	52.07	0.15	29.4	0.77	0.43	12.67	3.76	0.66		62.5368	33.5843	3.87886
Pl1_ST7_31	120	51.4	0.22	29.74	0.9	0.32	13.1	3.53	0.61		64.8056	31.6013	3.59312
Pl1_ST7_32	124	51.4	0.23	29.72	0.85	0.39	12.88	3.72	0.7		62.9974	32.926	4.07667
Pl1_ST7_33	128	52.4	0.15	29.2	0.88	0.35	12.15	3.97	0.74		60.1029	35.5385	4.35865
Pl1_ST7_34	132	52.28	0.21	29.32	0.78	0.3	12.41	3.75	0.79		61.6286	33.7001	4.67131
Pl1_ST7_35	136	52.41	0.13	29.14	0.91	0.35	12.31	3.86	0.74		61.0122	34.6207	4.36708
Pl1_ST7_36	140	52.18	0.2	29.36	0.9	0.29	12.46	3.81	0.72		61.6466	34.1119	4.24155
Pl1_ST7_37	144	51.73	0.19	29.7	0.92	0.29	12.78	3.57	0.64		63.8923	32.298	3.80977
Pl1_ST7_38	148	52.27	0.28	28.9	0.99	0.32	12.69	3.55	0.81		63.2015	31.9951	4.80343
Pl1_ST7_39	152	52.3	0.2	29.24	0.82	0.28	12.29	4.08	0.7		59.9314	36.0041	4.06445
Pl1_ST7_40	160	51.67	0.29	29.25	1.01	0.35	12.6	3.82	0.81		61.5317	33.7583	4.70993
Pl1_ST7_41	164	52.01	0.29	29.21	0.96	0.32	12.36	3.91	0.78		60.6942	34.7452	4.56062
Pl1_ST7_42	168	51.59	0.31	29.7	0.96	0.23	12.59	3.79	0.69		62.1113	33.8355	4.05317
Pl1_ST7_43	172	52.02	0.32	29.33	1.03	0.28	12.29	3.75	0.76		61.5083	33.9627	4.52894
Pl1_ST7_44	176	52.39	0.23	29.3	0.99	0.15	12.13	3.97	0.68		60.2766	35.7	4.02344
Pl1_ST7_45	180	52.46	0.24	28.98	1.06	0.26	11.96	4.05	0.76		59.2257	36.2931	4.48119
Pl1_ST7_46	184	52.18	0.2	29.44	0.93	0.33	12.2	3.91	0.7		60.669	35.1862	4.14482
Pl1_ST7_47	188	52.38	0.27	29.12	0.84	0.45	11.9	4	0.81		59.1952	36.0072	4.79762
Pl1_ST7_48	192	52.72	0.2	29.03	0.91	0.22	11.89	4	0.83		59.1049	35.9824	4.9127
Pl1_ST7_49	196	52.41	0.22	29.08	0.91	0.41	12.11	3.96	0.79		59.9008	35.4464	4.65282
Pl1_ST7_50	200	52.16	0.15	29.55	0.95	0.23	12.25	3.79	0.72		61.3549	34.3512	4.29385
Pl1_ST7_51	204	52.26	0.16	29.5	0.83	0.34	12.11	3.85	0.77		60.5685	34.846	4.58558
Pl1_ST7_52	208	52.11	0.21	29.46	0.94	0.38	12.15	3.92	0.72		60.4446	35.2904	4.26496
Pl1_ST7_53	212	52.25	0.19	29.42	1.07	0.26	12.14	3.78	0.73		61.1599	34.4611	4.37897
Pl1_ST7_54	216	52.01	0.27	29.36	0.98	0.37	12.1	3.89	0.83		60.1161	34.9739	4.91003
Pl1_ST7_55	220	52.42	0.2	28.73	1.11	0.4	12.23	4.02	0.72		60.0629	35.7269	4.2103
Sample name: ST7_J Date: July 3, 2019
Plagioclase 2	µm	SiO2	TiO2	Al2O3	FeO	MgO	CaO	Na2O	K2O		An%	Ab%	Or%
Pl2_ST7_01	0	47.24	0.16	33.07	0.88	0.35	16.14	1.72	0.31		82.256	15.8629	1.88116
Pl2_ST7_02	8	47.77	0.14	33.16	0.93	0.28	15.86	1.54	0.31		83.4037	14.6552	1.94109
Pl2_ST7_03	16	46.8	0.28	32.99	1.09	0.23	16.5	1.6	0.34		83.3323	14.6231	2.0446
Pl2_ST7_04	24	47.36	0.18	32.84	0.91	0.26	16.36	1.67	0.29		82.9304	15.3192	1.75037
Pl2_ST7_05	32	47.09	0.23	33.2	1.01	0.04	16.32	1.66	0.32		82.8216	15.2448	1.93363
Pl2_ST7_06	40	48.08	0.21	31.87	1	0.35	15.65	2.26	0.43		77.2772	20.1946	2.52817
Pl2_ST7_07	48	48.98	0.31	31.17	1.02	0.28	14.86	2.56	0.52		73.8869	23.0345	3.0786
Pl2_ST7_08	56	47.67	0.22	32.4	0.87	0.25	15.83	2.26	0.36		77.7948	20.0987	2.10656
Pl2_ST7_09	64	47.94	0.19	32.4	0.98	0.36	15.54	2.12	0.4		78.2766	19.3244	2.39906
Pl2_ST7_10	72	49.41	0.19	31.36	0.9	0.33	14.33	2.83	0.48		71.5685	25.5771	2.85442
Pl2_ST7_11	80	49.31	0.18	31.1	0.98	0.29	14.97	2.61	0.44		74.0465	23.3621	2.59141
Pl2_ST7_12	88	47.86	0.19	32.82	0.93	0.3	16.01	1.49	0.41		83.4092	14.0475	2.54336
Pl2_ST7_13	96	47.37	0.22	32.76	0.84	0.33	16.32	1.74	0.27		82.4649	15.9106	1.62448
Pl2_ST7_14	104	46.92	0.17	33.05	0.95	0.36	16.04	1.9	0.37		80.5267	17.2615	2.21176
Pl2_ST7_15	112	47.55	0.19	32.54	1.05	0.41	15.88	1.72	0.36		81.7663	16.0266	2.20713
Pl2_ST7_16	120	47.09	0.13	33.2	0.9	0.19	16.55	1.52	0.25		84.4461	14.0351	1.51888
Pl2_ST7_17	128	46.77	0.18	33.24	0.92	0.32	16.48	1.54	0.35		83.7246	14.1581	2.11722
Pl2_ST7_18	136	48.56	0.1	32.96	0.87	0.3	14.99	1.9	0.26		79.9984	18.3494	1.65217
Pl2_ST7_19	144	47.52	0.27	32.78	1.06	0.32	15.51	1.97	0.38		79.4267	18.2562	2.31707
Pl2_ST7_20	152	47.21	0.24	32.89	0.94	0.42	15.94	1.89	0.3		80.8423	17.3461	1.81164
Pl2_ST7_21	160	48.26	0.17	32.85	0.89	0.26	14.87	2.27	0.31		76.8596	21.2325	1.90787
Pl2_ST7_22	168	47.16	0.19	33.3	0.85	0.19	16.4	1.49	0.27		84.4584	13.8859	1.65563
Pl2_ST7_23	176	46.77	0.24	33.48	0.86	0.25	16.63	1.32	0.31		85.7755	12.3207	1.90385
Pl2_ST7_24	184	47.03	0.17	33.2	0.84	0.36	16.4	1.49	0.28		84.4067	13.8774	1.7159
Pl2_ST7_25	192	47.86	0.13	33.32	0.92	0.26	15.53	1.58	0.29		82.8951	15.2617	1.84313
Pl2_ST7_26	200	47.02	0.16	32.99	0.8	0.22	16.8	1.53	0.31		84.2619	13.8868	1.85133
Pl2_ST7_27	208	46.7	0.18	32.96	0.97	0.34	16.64	1.72	0.32		82.648	15.4595	1.89247
Pl2_ST7_28	216	46.74	0.25	33.29	0.88	0.39	16.37	1.57	0.28		83.7575	14.5366	1.70582
Pl2_ST7_29	224	46.66	0.15	33.34	0.89	0.22	16.79	1.44	0.32		84.8971	13.1763	1.92661
Pl2_ST7_30	232	46.72	0.07	33.56	0.85	0.3	16.51	1.59	0.28		83.7191	14.5903	1.69058
Pl2_ST7_31	240	46.5	0.14	33.5	0.85	0.29	16.82	1.55	0.25		84.4267	14.0791	1.49415
Pl2_ST7_32	248	46.7	0.26	33.05	0.97	0.22	16.63	1.53	0.3		84.1772	14.0147	1.80811
Pl2_ST7_33	256	50.07	0.12	30.77	0.86	0.39	14.04	3.14	0.51		69.0622	27.9507	2.98707
Pl2_ST7_34	264	51.74	0.18	29.63	0.8	0.38	12.77	3.69	0.65		63.1507	33.0219	3.82738
Pl2_ST7_35	272	51.93	0.17	29.44	0.85	0.27	12.89	3.59	0.72		63.6736	32.0915	4.23487
Pl2_ST7_36	280	51.94	0.27	29.32	0.92	0.34	12.5	3.74	0.81		61.7819	33.4512	4.76691
Pl2_ST7_37	288	51.12	0.31	29.26	1.03	0.3	13.39	3.55	0.9		64.1105	30.7586	5.13088
Pl2_ST7_38	296	51.73	0.23	29.02	0.96	0.36	13.17	3.56	0.84		63.8934	31.2543	4.85233
Pl2_ST7_39	304	51.51	0.26	29.91	0.79	0.39	12.38	3.85	0.79		61.0221	34.3413	4.63655
Pl2_ST7_40	312	51.78	0.22	29.83	0.74	0.42	12.43	3.86	0.68		61.4591	34.5375	4.00336
Pl2_ST7_41	320	52.92	0.13	29.7	0.69	0.38	11.12	4.23	0.69		56.7454	39.0621	4.19253
Pl2_ST7_42	328	51.82	0.4	28.81	1.09	0.24	12.13	4.44	0.82		57.3763	38.0053	4.61835
Pl2_ST7_43	336	51.78	0.27	29.56	0.8	0.41	12.49	3.82	0.71		61.6846	34.1403	4.17516
Pl2_ST7_44	344	50.43	0.13	31.32	0.76	0.43	12.98	3.37	0.43		66.2568	31.1297	2.61352
Pl2_ST7_45	352	50.51	0.21	31.05	0.93	0.38	13.22	3.07	0.5		68.2467	28.6799	3.07341
Pl2_ST7_46	360	51.07	0.24	29.71	0.89	0.35	13.34	3.4	0.84		65.0957	30.0237	4.88064
Pl2_ST7_47	368	52.1	0.2	29.28	0.91	0.29	12.15	4.04	0.79		59.5543	35.835	4.61068
Pl2_ST7_48	376	52.75	0.22	28.78	0.99	0.24	11.82	4.17	0.88		57.9016	36.9656	5.13282
Pl2_ST7_49	384	52.42	0.26	29.55	0.84	0.25	11.92	3.93	0.73		59.8964	35.736	4.36765
Pl2_ST7_50	392	51.65	0.22	29.71	0.89	0.27	12.65	3.68	0.8		62.4322	32.8666	4.7012
Pl2_ST7_51	400	52.41	0.29	29.02	0.89	0.35	11.95	4.08	0.85		58.7357	36.2897	4.97455
Pl2_ST7_52	408	52.22	0.23	29.36	0.91	0.37	12.19	3.86	0.72		60.8512	34.8692	4.27956
Pl2_ST7_53	416	52.21	0.22	29.16	0.93	0.42	12.09	4.13	0.72		59.2036	36.5983	4.19812
Pl2_ST7_54	424	52.32	0.13	29.36	0.86	0.39	12.03	4.05	0.75		59.4015	36.189	4.40955
Pl2_ST7_55	432	52.61	0.24	29.3	0.88	0.25	11.86	3.98	0.77		59.3619	36.0492	4.58896
Sample name: ST8_J Date: July 3, 2019
Plagioclase 1	µm	SiO2	TiO2	Al2O3	FeO	MgO	CaO	Na2O	K2O		An%	Ab%	Or%
Pl1_ST8_01	0	52.36	0.2	29.2	0.79	0.24	12.95	3.52	0.68		64.3332	31.6444	4.02231
Pl1_ST8_02	7	51.68	0.24	29.64	0.73	0.31	13.13	3.4	0.74		65.1165	30.5137	4.36978
Pl1_ST8_03	14	51.44	0.14	29.8	0.94	0.42	12.91	3.49	0.74		64.2074	31.4104	4.38219
Pl1_ST8_04	21	51.84	0.28	29.07	1.01	0.33	12.87	3.64	0.79		63.0954	32.2931	4.61155
Pl1_ST8_05	28	51.23	0.17	29.91	0.86	0.26	13.3	3.5	0.65		65.1716	31.0359	3.79246
Pl1_ST8_06	35	51.21	0.25	30.24	0.91	0.19	13.16	3.32	0.61		66.1496	30.1994	3.65092
Pl1_ST8_07	42	52.34	0.15	28.91	0.87	0.48	12.32	4.05	0.75		59.9746	35.6781	4.3473
Pl1_ST8_08	49	51.38	0.19	29.66	0.86	0.38	13.16	3.53	0.74		64.4179	31.269	4.31304
Pl1_ST8_09	56	52.3	0.2	29.13	0.81	0.35	12.36	3.92	0.77		60.6758	34.8235	4.50079
Pl1_ST8_10	63	51.29	0.42	29.46	1.06	0.3	12.76	3.61	0.85		62.8421	32.1734	4.98448
Pl1_ST8_11	70	52.31	0.17	29.16	0.77	0.35	12.43	3.85	0.83		60.9752	34.1768	4.84798
Pl1_ST8_12	77	52.19	0.18	29.22	0.83	0.41	12.58	3.68	0.78		62.3755	33.0195	4.60499
Pl1_ST8_13	84	52.35	0.19	29.13	0.84	0.34	12.55	3.78	0.74		61.9096	33.7439	4.34657
Pl1_ST8_14	91	52.53	0.15	29.12	0.86	0.21	12.14	4.06	0.79		59.429	35.9662	4.60477
Pl1_ST8_15	98	51.5	0.3	29.52	1	0.3	12.75	3.72	0.72		62.6871	33.0979	4.21504
Pl1_ST8_16	105	52.47	0.2	28.99	0.88	0.36	12.26	3.88	0.76		60.7343	34.7828	4.48289
Pl1_ST8_17	112	51.96	0.12	29.67	0.88	0.4	12.6	3.57	0.72		63.2604	32.4354	4.30422
Pl1_ST8_18	119	52.33	0.2	29.23	0.84	0.36	12.42	3.87	0.65		61.4936	34.6744	3.83198
Pl1_ST8_19	126	52.52	0.28	29.35	0.83	0.24	11.99	3.88	0.77		60.166	35.2333	4.6007
Pl1_ST8_20	133	51.5	0.23	29.51	0.92	0.38	12.93	3.68	0.66		63.4592	32.6839	3.85692
Pl1_ST8_21	140	51.64	0.3	29.29	0.96	0.4	12.48	3.98	0.76		60.6201	34.9844	4.39558
Pl1_ST8_22	147	52.62	0.19	29.33	0.64	0.26	12.38	3.85	0.73		61.2378	34.4627	4.29955
Pl1_ST8_23	154	52.13	0.13	29.44	0.85	0.3	12.39	3.87	0.75		61.0758	34.5221	4.4021
Pl1_ST8_24	161	51.51	0.24	29.77	0.8	0.48	12.73	3.65	0.67		63.2298	32.8077	3.9625
Pl1_ST8_25	168	51.41	0.24	29.07	0.9	0.45	13.17	3.66	0.91		63.0845	31.7254	5.19014
Pl1_ST8_26	175	51.81	0.18	29.38	0.93	0.38	12.53	3.92	0.72		61.1785	34.6356	4.18583
Pl1_ST8_27	182	51.81	0.24	29.75	0.8	0.34	12.14	4	0.78		59.7816	35.645	4.57345
Pl1_ST8_28	189	51.91	0.35	29.1	0.99	0.28	12.4	3.93	0.77		60.699	34.813	4.48799
Pl1_ST8_29	196	52.56	0.2	28.91	0.86	0.47	12.03	4.04	0.81		59.2454	36.0048	4.7498
Pl1_ST8_30	203	52.16	0.23	28.99	1.03	0.23	12.47	3.85	0.82		61.0872	34.1298	4.78298
Pl1_ST8_31	210	52.46	0.21	29.12	0.83	0.35	12.16	3.97	0.8		59.911	35.3959	4.69314
Pl1_ST8_32	217	52.49	0.24	28.88	0.95	0.3	11.93	4.06	0.83		58.8689	36.2544	4.87668
Pl1_ST8_33	224	51.99	0.29	29.4	0.87	0.35	12.6	3.64	0.75		62.7488	32.8039	4.44731
Pl1_ST8_34	231	51.19	0.35	29.85	0.92	0.3	12.95	3.59	0.7		63.8559	32.0343	4.10989
Pl1_ST8_35	238	52.22	0.24	29.36	0.96	0.08	12.6	3.67	0.8		62.3951	32.8878	4.71705
Pl1_ST8_36	245	51.48	0.23	29.66	0.8	0.35	13.28	3.51	0.64		65.1177	31.1456	3.73665
Pl1_ST8_37	252	51.69	0.21	29.61	0.86	0.21	13.05	3.42	0.72		64.9376	30.7965	4.26598
Pl1_ST8_38	259	52.91	0	29.19	0.66	0.17	12.45	3.89	0.73		61.1533	34.5772	4.26948
Pl1_ST8_39	266	51.93	0.17	29.51	0.87	0.23	12.52	3.93	0.77		60.9285	34.6097	4.46178
Pl1_ST8_40	273	52.14	0.22	29.25	0.89	0.26	12.57	3.8	0.76		61.7644	33.7891	4.44649
Pl1_ST8_41	280	51.84	0.17	29.47	1	0.21	12.74	3.65	0.75		62.9504	32.6371	4.41256
Pl1_ST8_42	287	51.82	0.29	29.43	0.95	0.28	12.71	3.71	0.71		62.7062	33.1229	4.17085
Pl1_ST8_43	294	51.6	0.23	29.38	0.97	0.44	12.71	3.7	0.76		62.5783	32.9662	4.45546
Sample name: ST8_J Date: July 3, 2019
Plagioclase 2	µm	SiO2	TiO2	Al2O3	FeO	MgO	CaO	Na2O	K2O		An%	Ab%	Or%
Pl2_ST8_01	0	52.08	0.33	29.23	0.84	0.36	12.38	3.78	0.83		61.2608	33.8488	4.89036
Pl2_ST8_02	6	52.67	0.26	29.02	0.79	0.28	12.02	4.05	0.8		59.2073	36.1007	4.69204
Pl2_ST8_03	12	51.48	0.17	29.58	0.86	0.48	13.02	3.69	0.65		63.6007	32.6187	3.78064
Pl2_ST8_04	18	51.79	0.21	29.58	0.85	0.36	12.67	3.76	0.7		62.3902	33.5055	4.10429
Pl2_ST8_05	24	52.04	0.19	29.22	0.88	0.21	12.8	3.68	0.75		62.8917	32.7205	4.38779
Pl2_ST8_06	30	52.18	0.26	29.1	0.85	0.4	12.17	3.99	0.84		59.6844	35.4105	4.90513
Pl2_ST8_07	36	52.1	0.28	29.07	0.91	0.29	12.41	3.99	0.77		60.3974	35.1405	4.46209
Pl2_ST8_08	42	51.82	0.28	29.21	0.99	0.4	12.59	3.76	0.75		62.0588	33.5393	4.40189
Pl2_ST8_09	48	52.23	0.24	29.36	0.9	0.35	12.24	3.69	0.81		61.5633	33.5858	4.85094
Pl2_ST8_10	54	52.29	0.29	29.16	0.94	0.31	12.22	3.91	0.74		60.5647	35.0683	4.36698
Pl2_ST8_11	60	51.71	0.4	29.11	1.06	0.28	12.51	3.86	0.83		61.0737	34.1015	4.82476
Pl2_ST8_12	66	52.33	0.28	28.82	0.94	0.39	12.16	4.04	0.82		59.4701	35.7549	4.77507
Pl2_ST8_13	72	52.38	0.19	29.06	0.9	0.47	12.03	3.98	0.76		59.74	35.7661	4.49381
Pl2_ST8_14	78	52.3	0.2	29.17	0.84	0.45	12.25	3.95	0.76		60.336	35.2068	4.45713
Pl2_ST8_15	84	52.34	0.29	29.18	0.94	0.2	12.33	3.72	0.79		61.6424	33.6549	4.70267
Pl2_ST8_16	90	52.08	0.23	29.46	0.9	0.31	12.28	3.8	0.84		60.9225	34.1155	4.96203
Pl2_ST8_17	96	52.17	0.17	29.17	0.88	0.42	12.33	3.9	0.86		60.407	34.5763	5.01676
Pl2_ST8_18	102	52.18	0.21	29.11	0.89	0.28	12.28	3.98	0.84		59.9536	35.1633	4.88312
Pl2_ST8_19	108	52.48	0.26	28.5	1.05	0.49	12.08	4.02	0.86		59.2776	35.6976	5.02485
Pl2_ST8_20	114	51.79	0.26	29.43	0.83	0.28	12.77	3.64	0.83		62.7663	32.3762	4.85752
Pl2_ST8_21	120	51.17	0.29	29.6	0.94	0.48	13.1	3.59	0.74		63.9721	31.7251	4.30281
Pl2_ST8_22	126	52.05	0.28	29.13	0.98	0.21	12.79	3.51	0.87		63.3868	31.4793	5.13391
Pl2_ST8_23	132	52.3	0.35	29.1	0.86	0.31	12.26	3.91	0.79		60.4647	34.8961	4.63916
Pl2_ST8_24	138	52.11	0.23	29.29	0.86	0.28	12.41	3.94	0.72		60.8416	34.9554	4.20303
Pl2_ST8_25	144	52.22	0.18	29.16	0.91	0.36	12.46	3.79	0.7		61.8302	34.0338	4.13601
Pl2_ST8_26	150	52.38	0.13	29.67	0.79	0.27	12.3	3.65	0.72		62.2393	33.4227	4.33803
Pl2_ST8_27	156	52.31	0.29	29.01	0.92	0.29	12.27	3.91	0.85		60.2719	34.7565	4.97153
Pl2_ST8_28	162	52.01	0.17	29.33	1	0.24	12.74	3.66	0.71		63.0424	32.7743	4.18333
Pl2_ST8_29	168	51.48	0.29	29.54	0.96	0.1	13.06	3.5	0.82		64.1137	31.0932	4.79316
Pl2_ST8_30	174	51.9	0.21	29.18	0.95	0.36	12.56	3.91	0.8		61.0058	34.3675	4.62671
Pl2_ST8_31	180	51.89	0.24	29.17	0.84	0.38	12.81	3.73	0.78		62.5224	32.9446	4.53296
Pl2_ST8_32	186	52.29	0.22	29.39	0.89	0.33	12.08	3.9	0.79		60.1648	35.1503	4.68493
Pl2_ST8_33	192	52.77	0.22	28.81	0.94	0.35	11.86	3.99	0.93		58.7485	35.7663	5.48524
Pl2_ST8_34	198	51.91	0.27	29.19	1	0.35	12.22	3.99	0.84		59.783	35.3239	4.89313
Sample name: ST8_J Date: July 3, 2019
Plagioclase 3	µm	SiO2	TiO2	Al2O3	FeO	MgO	CaO	Na2O	K2O		An%	Ab%	Or%
Pl3_ST8_01	0	49.04	0.23	31.52	0.87	0.37	14.95	2.46	0.43		75.074	22.3549	2.57109
Pl3_ST8_02	6	48.49	0.29	31.94	0.96	0.35	15.02	2.35	0.48		75.6898	21.4301	2.88011
Pl3_ST8_03	12	48.8	0.34	31.63	0.88	0.33	14.92	2.42	0.51		74.9502	21.9993	3.05053
Pl3_ST8_04	18	49.03	0.06	31.83	0.85	0.2	15.16	2.46	0.36		75.6474	22.2136	2.13894
Pl3_ST8_05	24	48.51	0.25	32.09	0.75	0.43	15.1	2.39	0.4		75.8745	21.7323	2.3932
Pl3_ST8_06	30	48.88	0.06	31.84	0.76	0.29	15.14	2.47	0.45		75.1529	22.1874	2.6597
Pl3_ST8_07	36	49.56	0.06	31.85	0.88	0.17	14.3	2.65	0.42		72.9755	24.4724	2.55206
Pl3_ST8_08	42	48.96	0.23	31.62	0.98	0.26	14.9	2.42	0.41		75.3763	22.1541	2.46964
Pl3_ST8_09	48	48.65	0.26	31.6	0.92	0.33	15.22	2.41	0.44		75.7022	21.692	2.60584
Pl3_ST8_10	54	48.97	0.09	31.9	0.85	0.21	15.17	2.33	0.42		76.2828	21.2025	2.51473
Pl3_ST8_11	60	48.6	0.21	31.71	0.94	0.22	15.42	2.29	0.42		76.8535	20.654	2.49247
Pl3_ST8_12	66	48.83	0.26	31.7	1.04	0.13	15.14	2.35	0.43		76.0627	21.365	2.57226
Pl3_ST8_13	72	48.56	0.29	31.76	0.97	0.25	15.28	2.34	0.41		76.3896	21.1698	2.4406
Pl3_ST8_14	78	48.65	0.2	31.83	0.94	0.27	15.1	2.48	0.43		75.1248	22.3279	2.54728
Pl3_ST8_15	84	50.33	0.17	30.59	0.86	0.35	13.81	3.08	0.63		68.5912	27.6831	3.72577
Pl3_ST8_16	90	50.93	0.18	30.15	1.11	0.12	13.48	3.2	0.65		67.2495	28.8894	3.86112
Pl3_ST8_17	96	50.96	0.15	30.25	0.91	0.26	13.36	3.33	0.62		66.3874	29.9442	3.66836
Pl3_ST8_18	102	50.35	0.26	30.29	0.91	0.43	13.8	3.18	0.64		67.9245	28.3246	3.75084
Pl3_ST8_19	108	50.65	0.15	30.53	0.9	0.4	13.63	3.09	0.52		68.6964	28.1829	3.12063
Pl3_ST8_20	114	50.83	0.29	30.42	0.94	0.32	13.08	3.27	0.67		66.0765	29.8934	4.03009
Pl3_ST8_21	120	50.82	0.25	30.25	0.85	0.31	13.68	3.16	0.64		67.8556	28.3645	3.7799
Pl3_ST8_22	126	51.13	0.11	29.98	0.82	0.5	13.19	3.56	0.6		64.8263	31.6625	3.51122
Pl3_ST8_23	132	50.53	0.23	30.31	1.12	0.25	13.71	3	0.71		68.6039	27.1658	4.2303
Pl3_ST8_24	138	51.27	0.22	30.05	0.85	0.32	13.13	3.27	0.68		66.1223	29.8003	4.07749
Pl3_ST8_25	144	51.31	0.18	29.96	0.84	0.42	13.41	3.2	0.65		67.1347	28.9906	3.87465
Pl3_ST8_26	150	50.91	0.27	29.85	0.89	0.13	13.61	3.46	0.73		65.6203	30.1888	4.19087
Pl3_ST8_27	156	51.29	0.25	29.98	0.9	0.32	13.06	3.29	0.71		65.7634	29.9796	4.25697
Pl3_ST8_28	162	50.53	0.29	30.21	1.05	0.23	13.45	3.34	0.62		66.4776	29.8737	3.64876
Pl3_ST8_29	168	51.21	0.19	30.08	0.95	0.3	12.98	3.49	0.65		64.6751	31.4686	3.85635
Pl3_ST8_30	174	51.21	0.26	30.07	0.92	0.2	13.29	3.3	0.62		66.45	29.8589	3.69116
Pl3_ST8_31	180	51.52	0.24	29.74	0.76	0.39	13.15	3.5	0.64		64.9519	31.2841	3.76398
Pl3_ST8_32	186	51.24	0.26	29.99	0.96	0.26	13.05	3.45	0.68		64.916	31.0563	4.02765
Pl3_ST8_33	192	50.89	0.26	29.89	0.95	0.34	13.19	3.62	0.7		64.109	31.8399	4.0511
Pl3_ST8_34	198	51.55	0.33	29.59	0.91	0.32	13.1	3.42	0.67		65.2173	30.8111	3.97162
Pl3_ST8_35	204	50.63	0.22	30.33	0.87	0.35	13.58	3.22	0.61		67.4504	28.9421	3.60757
Pl3_ST8_36	210	51.2	0.15	29.98	0.93	0.42	13.03	3.47	0.65		64.8796	31.2667	3.8537
Pl3_ST8_37	216	51.21	0.27	29.61	0.92	0.29	13.33	3.53	0.64		65.0878	31.1913	3.72092
Pl3_ST8_38	222	50.86	0.24	30	0.95	0.45	12.95	3.65	0.73		63.4047	32.3395	4.25574
Pl3_ST8_39	228	50.99	0.25	29.91	0.97	0.29	13.18	3.54	0.72		64.4707	31.3357	4.19354
Pl3_ST8_40	234	51.58	0.1	29.92	0.82	0.36	13.04	3.45	0.66		64.9756	31.1086	3.91577
Pl3_ST8_41	240	51.55	0.16	29.88	0.83	0.36	12.63	3.67	0.81		62.4141	32.8197	4.76613
Pl3_ST8_42	246	51.42	0.25	29.91	0.85	0.33	12.91	3.53	0.65		64.3187	31.8255	3.85589
Pl3_ST8_43	252	51.21	0.2	29.91	0.91	0.19	13.01	3.72	0.66		63.3779	32.7939	3.82829
Pl3_ST8_44	258	50.53	0.17	30.59	0.88	0.39	13.45	3.35	0.57		66.614	30.0246	3.36139
Pl3_ST8_45	264	50.95	0.2	30.19	0.86	0.38	13.05	3.54	0.62		64.6222	31.7222	3.65564
Pl3_ST8_46	270	50.97	0.22	29.88	1.01	0.34	13.1	3.55	0.72		64.274	31.5197	4.20628
Pl3_ST8_47	276	50.87	0.15	30.08	0.9	0.42	13.2	3.55	0.68		64.5987	31.4389	3.96241
Pl3_ST8_48	282	51.1	0.19	30.05	0.85	0.3	13.11	3.56	0.67		64.4225	31.6573	3.92022
Pl3_ST8_49	288	51.58	0.24	29.95	0.88	0.21	12.73	3.53	0.66		63.9575	32.0942	3.94828
Pl3_ST8_50	294	51.07	0.27	30.19	0.98	0.37	12.99	3.43	0.66		65.0056	31.0617	3.93266
Pl3_ST8_51	300	51.29	0.09	29.18	0.93	0.39	13.86	3.41	0.79		66.0898	29.4249	4.48538
Pl3_ST8_52	306	51.77	0.24	29.37	0.86	0.41	12.53	3.83	0.75		61.5607	34.0518	4.38747
Pl3_ST8_53	312	51.98	0.24	29.31	0.81	0.38	12.55	3.81	0.77		61.6359	33.8613	4.50279
Sample name: ST9_J Date: July 3, 2019
Plagioclase 1	µm	SiO2	TiO2	Al2O3	FeO	MgO	CaO	Na2O	K2O		An%	Ab%	Or%
Pl1_ST9_01	0	51.05	0.22	29.84	0.92	0.24	13.4	3.46	0.68		65.4585	30.5863	3.95522
Pl1_ST9_02	8	51.14	0.13	29.95	0.86	0.36	13.41	3.46	0.61		65.7429	30.6963	3.56083
Pl1_ST9_03	16	51.53	0.23	29.64	0.81	0.3	13.06	3.53	0.74		64.2429	31.4229	4.33425
Pl1_ST9_04	24	50.81	0.21	29.96	0.89	0.43	13.36	3.44	0.72		65.3543	30.452	4.19374
Pl1_ST9_05	32	51.46	0.25	29.68	0.84	0.36	12.86	3.75	0.63		63.0508	33.2713	3.67783
Pl1_ST9_06	40	51.25	0.11	29.89	0.91	0.2	13.56	3.36	0.67		66.3466	29.75	3.90333
Pl1_ST9_07	48	51.19	0.23	29.81	0.87	0.33	13.33	3.39	0.7		65.6711	30.2227	4.10623
Pl1_ST9_08	56	50.19	0.28	30.59	0.94	0.27	13.95	3.03	0.58		69.321	27.2472	3.43178
Pl1_ST9_09	64	49.97	0.19	30.88	0.89	0.35	13.92	3.07	0.61		68.9045	27.5002	3.59533
Pl1_ST9_10	72	51.08	0.23	30.13	0.81	0.33	13.1	3.48	0.63		65.02	31.2568	3.72321
Pl1_ST9_11	80	51.25	0.25	29.86	0.76	0.35	13.11	3.61	0.7		64.0254	31.9041	4.07051
Pl1_ST9_12	88	50.81	0.22	30.18	0.98	0.32	13.49	3.31	0.61		66.7617	29.6437	3.59456
Pl1_ST9_13	96	50.69	0.22	30.39	0.95	0.3	13.42	3.24	0.59		67.148	29.3369	3.51507
Pl1_ST9_14	104	50.78	0.25	30.25	0.87	0.34	13.39	3.19	0.75		66.7639	28.7833	4.4527
Pl1_ST9_15	112	50.85	0.22	30.04	0.87	0.37	13.31	3.58	0.7		64.5429	31.4154	4.04175
Pl1_ST9_16	120	51.37	0.16	29.71	0.81	0.47	13.15	3.55	0.69		64.4742	31.4976	4.02819
Pl1_ST9_17	128	50.97	0.21	29.93	0.94	0.32	13.43	3.44	0.69		65.5867	30.401	4.01227
Pl1_ST9_18	136	50.63	0.25	30.01	0.96	0.43	13.48	3.38	0.69		66.0198	29.9564	4.02378
Pl1_ST9_19	144	50.8	0.28	29.91	1.08	0.44	13.17	3.39	0.73		65.2825	30.4089	4.30859
Pl1_ST9_20	152	50.82	0.18	30.1	0.94	0.3	13.57	3.25	0.64		67.1339	29.0961	3.77001
Pl1_ST9_21	160	50.77	0.23	29.93	0.9	0.34	13.67	3.33	0.69		66.6256	29.3701	4.00426
Pl1_ST9_22	168	51.5	0.26	29.29	0.87	0.45	13.06	3.69	0.76		63.2677	32.3485	4.38382
Pl1_ST9_23	176	51.19	0.24	29.9	0.97	0.35	12.74	3.66	0.73		62.9682	32.7357	4.29611
Pl1_ST9_24	184	51.13	0.18	29.99	0.79	0.27	13.26	3.51	0.64		65.0835	31.1762	3.74031
Pl1_ST9_25	192	51.01	0.27	29.99	0.9	0.37	13.22	3.36	0.67		65.7773	30.2533	3.96936
Pl1_ST9_26	200	51.02	0.2	29.96	0.88	0.38	13.13	3.65	0.65		64.0204	32.2059	3.7737
Pl1_ST9_27	208	50.93	0.25	30.07	0.91	0.33	13.16	3.49	0.7		64.7986	31.0974	4.10401
Pl1_ST9_28	216	50.72	0.34	30.02	1.09	0.35	13.22	3.33	0.78		65.5273	29.8692	4.60348
Pl1_ST9_29	224	51.23	0.22	29.82	0.91	0.39	12.94	3.62	0.64		63.8921	32.3453	3.76265
Pl1_ST9_30	232	50.52	0.22	30.8	0.82	0.29	13.63	3.08	0.58		68.5122	28.0164	3.47137
Pl1_ST9_31	240	50.39	0.21	30.31	1.02	0.34	13.61	3.3	0.63		66.9391	29.3714	3.68946
Pl1_ST9_32	248	50.32	0.22	30.29	1.02	0.4	13.99	2.98	0.65		69.4064	26.7539	3.83969
Pl1_ST9_33	256	50.47	0.23	30.42	0.93	0.24	13.69	3.19	0.63		67.7292	28.5596	3.7112
Pl1_ST9_34	264	51.56	0.21	29.67	0.82	0.26	13.16	3.61	0.71		64.0759	31.8079	4.11621
Pl1_ST9_35	272	50.77	0.15	30.29	0.96	0.35	13.3	3.38	0.59		66.1065	30.4017	3.49177
Pl1_ST9_36	280	51.41	0.23	29.81	0.88	0.25	12.98	3.55	0.72		64.0625	31.7064	4.23119
Pl1_ST9_37	288	51.07	0.33	29.9	0.85	0.38	13.21	3.58	0.67		64.4823	31.6235	3.89416
Pl1_ST9_38	296	51.51	0.25	29.63	0.76	0.28	13.15	3.63	0.71		63.9456	31.9434	4.11097
Pl1_ST9_39	304	51.55	0.3	29.54	0.95	0.4	12.49	3.79	0.75		61.7049	33.8833	4.41183
Pl1_ST9_40	312	50.86	0.14	30.16	0.87	0.36	13.53	3.31	0.63		66.7489	29.5504	3.70073
Pl1_ST9_41	320	52.13	0.15	29.69	0.85	0.24	12.49	3.71	0.57		62.8193	33.7671	3.41355
Pl1_ST9_42	328	51.9	0.28	29.15	0.93	0.37	12.48	3.92	0.81		60.7648	34.5392	4.69595
Pl1_ST9_43	336	51.54	0.29	29.9	0.79	0.1	13.09	3.55	0.68		64.4071	31.6091	3.98386
Pl1_ST9_44	344	52.07	0.24	29.52	0.95	0.32	12.35	3.76	0.71		61.7513	34.0217	4.22706
Pl1_ST9_45	352	51.9	0.24	29.46	0.87	0.28	12.46	3.9	0.77		60.9757	34.5376	4.48673
Pl1_ST9_46	360	51.34	0.21	29.86	0.72	0.33	13.13	3.72	0.68		63.5174	32.5657	3.91686
Pl1_ST9_47	368	51.59	0.27	29.53	0.88	0.36	12.65	3.81	0.77		61.8234	33.6958	4.48078
Pl1_ST9_48	376	50.17	0.22	30.56	0.87	0.33	13.94	3.15	0.65		68.2855	27.9232	3.79123
Pl1_ST9_49	384	52.42	0.21	29.06	0.91	0.22	12.32	3.88	0.77		60.8149	34.6593	4.52575
Pl1_ST9_50	392	51.73	0.22	29.27	0.88	0.34	12.76	3.88	0.8		61.5417	33.8641	4.5942
Pl1_ST9_51	400	51.59	0.1	29.33	1.1	0.37	12.85	3.78	0.74		62.465	33.2518	4.28318
Pl1_ST9_52	408	51.02	0.25	30.01	0.83	0.3	13.4	3.45	0.67		65.5546	30.5426	3.90278
Pl1_ST9_53	416	50.79	0.12	30.19	0.96	0.25	13.42	3.58	0.57		65.2179	31.4838	3.2983
Pl1_ST9_54	424	49.63	0.18	30.95	0.68	0.31	14.56	3.01	0.55		70.468	26.3625	3.16952
Pl1_ST9_55	432	50.33	0.23	30.15	0.93	0.4	13.74	3.4	0.66		66.4455	29.7541	3.80035
Pl1_ST9_56	440	48.61	0.14	31.44	1.08	0.24	15.54	2.41	0.44		76.0828	21.3522	2.56501
Pl1_ST9_57	448	50.97	0.18	29.64	0.79	0.43	13.81	3.42	0.7		66.2909	29.7082	4.00092
Pl1_ST9_58	456	50.3	0.34	29.82	0.98	0.47	13.92	3.25	0.74		67.3036	28.4362	4.26022
Pl1_ST9_59	464	50.68	0.35	28.84	0.93	0.24	14.54	3.21	0.98		67.5783	26.9983	5.42338
Pl1_ST9_60	472	49.39	0.25	28.99	1.05	0.28	15.84	2.97	1.01		70.66	23.9753	5.36464
Pl1_ST9_61	480	51.79	0.14	29.66	0.77	0.39	12.77	3.78	0.7		62.4637	33.4594	4.07695
Pl1_ST9_62	488	51.61	0.16	29.6	0.88	0.43	12.92	3.6	0.66		63.8955	32.2181	3.88645
Pl1_ST9_63	496	52.42	0.23	29.29	0.79	0.29	12.09	4.07	0.7		59.5899	36.302	4.10814
Pl1_ST9_64	504	51.51	0.18	30.03	0.83	0.19	12.58	3.71	0.75		62.3181	33.2581	4.4238
Pl1_ST9_65	512	51.45	0.26	29.5	1.01	0.4	12.7	3.7	0.84		62.2677	32.8284	4.90387
Pl1_ST9_66	520	51.69	0.25	29.34	0.88	0.32	12.56	3.87	0.83		61.1147	34.0766	4.80878
Pl1_ST9_67	528	51.69	0.26	29.46	0.83	0.35	12.66	3.89	0.77		61.4078	34.1451	4.44714
Sample name: ST9_J Date: July 3, 2019
Plagioclase 3	µm	SiO2	TiO2	Al2O3	FeO	MgO	CaO	Na2O	K2O		An%	Ab%	Or%
Pl3_ST9_01	0	51.76	0.19	29.38	0.91	0.32	12.49	4.01	0.82		60.2713	35.0172	4.71154
Pl3_ST9_02	6	52.32	0.17	29.07	0.86	0.35	12.61	3.73	0.77		62.1895	33.2889	4.52161
Pl3_ST9_03	12	51.23	0.13	29.69	0.94	0.29	13.27	3.56	0.77		64.3266	31.229	4.44438
Pl3_ST9_04	18	52.08	0.23	28.98	0.93	0.35	12.68	3.79	0.79		61.9167	33.4901	4.59321
Pl3_ST9_05	24	51.88	0.2	29.31	0.91	0.35	12.44	3.98	0.74		60.6136	35.0931	4.29321
Pl3_ST9_06	30	52	0.19	29.34	0.84	0.38	12.69	3.68	0.73		62.7639	32.9371	4.29904
Pl3_ST9_07	36	52.54	0	29.3	0.71	0.31	12.45	3.94	0.74		60.8473	34.8464	4.3063
Pl3_ST9_08	42	52.01	0.18	29.62	0.68	0.19	12.93	3.59	0.7		63.8202	32.0659	4.11394
Pl3_ST9_09	48	52.33	0.24	29.29	0.79	0.2	12.33	3.89	0.77		60.78	34.7005	4.51949
Pl3_ST9_10	54	51.68	0.24	28.99	1.02	0.33	12.84	3.76	0.9		61.9816	32.8454	5.17298
Pl3_ST9_11	60	51.39	0.23	29.55	0.9	0.38	13.02	3.7	0.71		63.3237	32.5646	4.11164
Pl3_ST9_12	66	52.04	0.2	29.12	0.93	0.25	12.63	3.87	0.77		61.4596	34.079	4.46147
Pl3_ST9_13	72	51.9	0.21	29.33	0.76	0.35	12.76	3.78	0.81		62.0476	33.2625	4.68986
Pl3_ST9_14	78	52.07	0.36	28.88	0.94	0.23	12.75	3.85	0.81		61.6492	33.6874	4.66341
Pl3_ST9_15	84	52.16	0.19	29.03	0.91	0.32	12.49	3.89	0.83		60.8742	34.3091	4.8167
Pl3_ST9_16	90	52.34	0.16	29.09	0.89	0.32	12.48	3.85	0.78		61.2491	34.1928	4.55807
Pl3_ST9_17	96	51.98	0.14	29.69	0.68	0.42	12.41	4.01	0.68		60.6067	35.4391	3.9542
Pl3_ST9_18	102	51.35	0.18	29.75	0.95	0.3	13.09	3.51	0.71		64.5235	31.3094	4.16713
Pl3_ST9_19	108	51.53	0.19	29.39	0.81	0.26	13.37	3.51	0.83		64.558	30.6701	4.77197
Pl3_ST9_20	114	52.46	0.13	29.24	0.68	0.36	12.25	4.09	0.8		59.4547	35.9222	4.62318
Pl3_ST9_21	120	51.53	0.32	29.47	0.96	0.35	12.81	3.71	0.72		62.8526	32.941	4.20637
Pl3_ST9_22	126	52.61	0.27	28.8	0.82	0.29	12.28	3.93	0.82		60.29	34.9164	4.7936
Pl3_ST9_23	132	52.17	0.11	29.18	0.85	0.3	12.57	3.81	0.83		61.4581	33.7099	4.83195
Pl3_ST9_24	138	50.96	0.25	29.8	0.9	0.3	13.4	3.58	0.69		64.7342	31.2969	3.96898
Pl3_ST9_25	144	52.58	0.22	28.81	0.82	0.39	12	4.11	0.94		58.3748	36.1805	5.44468
Pl3_ST9_26	150	51	0.23	30.32	0.93	0.27	12.22	3.94	0.92		59.769	34.8731	5.35789
Pl3_ST9_27	156	51.99	0.33	29.01	0.89	0.37	12.81	3.61	0.81		63.081	32.1696	4.74936
Pl3_ST9_28	162	51.45	0.26	29.57	0.9	0.26	13.22	3.47	0.74		64.8659	30.8108	4.32332
Pl3_ST9_29	168	51.92	0.24	29.14	0.95	0.36	12.58	3.79	0.84		61.55	33.5564	4.89359
Pl3_ST9_30	174	51.41	0.26	29.37	0.83	0.29	13.17	3.64	0.82		63.5206	31.7702	4.70916
Pl3_ST9_31	180	52.45	0.14	29.03	0.93	0.37	12.12	4.15	0.8		58.8849	36.4871	4.62799
Pl3_ST9_32	186	51.26	0.33	29.49	0.86	0.22	13.16	3.65	0.85		63.3386	31.7903	4.87116
Pl3_ST9_33	198	52.27	0.23	29.27	0.74	0.24	12.75	3.63	0.78		62.9701	32.4429	4.58691
Pl3_ST9_34	204	50.7	0.13	29.5	0.95	0.48	13.24	4.27	0.66		60.8653	35.5221	3.61265
Pl3_ST9_35	210	50.1	0.17	29.29	0.89	0.18	13.66	4.41	1.2		59.2129	34.5934	6.19367
Pl3_ST9_36	216	51.76	0.12	29.3	0.83	0.37	12.65	3.96	0.86		60.7002	34.3862	4.91359
Pl3_ST9_37	222	51.99	0.18	29.36	0.86	0.27	12.45	3.87	0.85		60.8345	34.2201	4.94539
Pl3_ST9_38	228	50.35	0.16	29.32	0.88	0.41	13.46	4.38	0.92		59.8712	35.2562	4.87261
Pl3_ST9_39	234	51.48	0.21	28.73	0.99	0.35	13.67	3.68	0.89		63.9109	31.1346	4.95447
Pl3_ST9_40	240	51.47	0.25	28.12	0.85	0.43	13.1	4.63	1.03		57.6966	36.9019	5.40153
Pl3_ST9_41	246	51.78	0.19	29.58	0.8	0.31	12.65	3.79	0.78		61.8968	33.5588	4.54437
Pl3_ST9_42	252	51.65	0.24	29.46	0.9	0.44	12.7	3.73	0.76		62.393	33.1612	4.44577
Pl3_ST9_43	258	51.87	0.07	29.45	0.89	0.25	12.73	3.89	0.72		61.716	34.1278	4.15626
Pl3_ST9_44	264	51.73	0.19	29.61	0.81	0.32	12.82	3.63	0.7		63.3949	32.4835	4.1216
Pl3_ST9_45	270	51.65	0.28	29.51	0.89	0.33	12.51	3.86	0.8		61.1804	34.1611	4.6585
Pl3_ST9_46	276	51.65	0.22	29.44	0.83	0.27	12.76	3.77	0.77		62.2465	33.2809	4.47256
Pl3_ST9_47	282	51.51	0.24	29.45	0.82	0.43	12.55	4	0.8		60.508	34.8994	4.59261
Pl3_ST9_48	288	52.21	0.21	29.17	0.84	0.35	12.48	3.83	0.76		61.43	34.1157	4.45431
Pl3_ST9_49	294	51.43	0.13	29.88	0.85	0.19	13.18	3.55	0.73		64.3763	31.3782	4.24555
Pl3_ST9_50	300	51.13	0.28	29.27	1	0.31	13.46	3.59	0.75		64.5576	31.1592	4.28316
Pl3_ST9_51	306	51.79	0.16	29.33	0.88	0.29	13	3.69	0.8		63.0148	32.3679	4.61732
Pl3_ST9_52	312	52.06	0.13	29.32	0.93	0.39	12.22	4.07	0.8		59.5002	35.8617	4.63808
Pl3_ST9_53	318	51.8	0.31	29.47	0.85	0.25	12.36	3.97	0.83		60.1973	34.9895	4.81324
Pl3_ST9_54	324	51.25	0.26	29.42	0.96	0.39	12.87	3.89	0.77		61.7969	33.8008	4.4023
Pl3_ST9_55	330	52.51	0.22	29.08	0.85	0.33	12.4	3.74	0.78		61.7015	33.6771	4.62136
Pl3_ST9_56	336	52.02	0.19	29.26	0.88	0.33	12.75	3.65	0.79		62.8209	32.5444	4.6347
Pl3_ST9_57	342	52.02	0.23	29.23	0.94	0.46	12.55	3.72	0.7		62.3903	33.4661	4.14355
Sample name: ST9_J Date: July 3, 2019
Plagioclase 4	µm	SiO2	TiO2	Al2O3	FeO	MgO	CaO	Na2O	K2O		An%	Ab%	Or%
Pl4_ST9_01	0	53.57	0.14	28.67	0.75	0.26	10.98	4.59	0.94		53.8092	40.7058	5.48508
Pl4_ST9_02	8	53.1	0.26	28.6	0.85	0.34	11.35	4.41	0.89		55.6641	39.1387	5.19721
Pl4_ST9_03	16	53.65	0	28.73	0.72	0.37	11.45	4.25	0.84		56.8489	38.1852	4.96589
Pl4_ST9_04	24	53.3	0.29	28.53	0.72	0.28	11.57	4.24	0.98		56.6887	37.594	5.71729
Pl4_ST9_05	32	53.21	0.22	28.86	0.68	0.33	11.4	4.37	0.87		56.0362	38.8718	5.09195
Pl4_ST9_06	40	53.12	0.16	28.66	0.7	0.44	11.59	4.29	0.93		56.6453	37.9426	5.41208
Pl4_ST9_07	48	52.63	0.38	28.57	0.92	0.38	11.85	4.1	0.94		58.1204	36.3901	5.48957
Pl4_ST9_08	56	52.54	0.36	28.44	0.89	0.19	12.35	4.01	0.95		59.5532	34.9922	5.45459
Pl4_ST9_09	64	52.77	0.3	28.52	0.9	0.32	12.03	3.86	1.02		59.4671	34.5293	6.00361
Pl4_ST9_10	72	52.1	0.32	28.68	0.84	0.34	12.7	3.8	1.04		61.014	33.0368	5.94922
Pl4_ST9_11	80	52.78	0.26	28.69	0.75	0.32	12.09	4.15	0.91		58.4524	36.3089	5.23864
Pl4_ST9_12	88	52.59	0.26	28.57	0.88	0.3	12.45	3.84	0.98		60.5372	33.7889	5.67388
Pl4_ST9_13	96	53.19	0.21	28.71	0.7	0.38	11.34	4.51	0.9		55.1207	39.6705	5.20889
Pl4_ST9_14	104	52.83	0.26	28.49	0.67	0.3	12.38	3.95	0.94		59.9595	34.6197	5.42083
Pl4_ST9_15	112	53.07	0.21	28.71	0.81	0.36	11.39	4.45	0.88		55.5863	39.3001	5.11361
Pl4_ST9_16	120	51.92	0.5	28.09	1.05	0.45	12.85	3.73	1.11		61.4198	32.2629	6.31727
Pl4_ST9_17	128	53.55	0.17	28.67	0.75	0.27	11.18	4.44	0.87		55.2081	39.6765	5.11542
Pl4_ST9_18	136	52.63	0.19	28.53	0.9	0.35	11.95	4.42	0.9		56.8501	38.0518	5.09808
Pl4_ST9_19	144	53.37	0.16	28.24	0.82	0.3	11.9	4.16	0.93		57.9487	36.6589	5.39238
Pl4_ST9_20	152	52.8	0.24	28.83	0.83	0.33	11.76	4.07	0.95		58.0559	36.3599	5.58423
Pl4_ST9_21	160	53.6	0.19	28.8	0.73	0.3	11.28	4.26	0.83		56.4641	38.5889	4.94701
Pl4_ST9_22	168	53.24	0.17	28.59	0.91	0.43	11.37	4.29	0.91		56.2403	38.4002	5.35956
Pl4_ST9_23	176	52.57	0.21	29	0.81	0.41	11.85	4.08	0.94		58.2237	36.277	5.49934
Pl4_ST9_24	184	52.73	0.18	29.31	0.68	0.32	11.91	4.17	0.7		58.6999	37.1921	4.10795
Pl4_ST9_25	192	53.24	0.14	29.37	0.72	0.39	10.69	4.73	0.67		54.3239	42.6967	3.97942
Pl4_ST9_26	200	52.43	0.11	29.46	0.69	0.43	12.15	3.83	0.82		60.5766	34.5555	4.86792
Pl4_ST9_27	208	52.48	0.28	28.99	0.83	0.37	12.04	4.1	0.75		59.1574	36.4549	4.38778
Pl4_ST9_28	216	52.47	0.21	29.25	0.78	0.36	12.24	3.79	0.79		61.0805	34.2255	4.69406
Pl4_ST9_29	224	52.84	0.18	29.16	0.69	0.29	11.73	4.23	0.74		57.8807	37.7716	4.34778
Pl4_ST9_30	232	52.19	0.23	28.81	0.91	0.41	12.61	3.84	0.82		61.4063	33.8391	4.75459
Pl4_ST9_31	240	52.51	0.21	29.25	0.76	0.38	11.69	4.19	0.83		57.6981	37.424	4.87783
Pl4_ST9_32	248	52.71	0.25	29.25	0.73	0.33	11.67	4.07	0.79		58.4206	36.8705	4.70894
Pl4_ST9_33	256	52.1	0.23	29.02	0.92	0.3	12.6	3.91	0.83		60.9758	34.2415	4.78262
Pl4_ST9_34	264	52.07	0.24	28.09	0.85	0.42	13.22	3.96	1.04		61.1345	33.139	5.7265
Pl4_ST9_35	272	53.46	0.26	28.48	0.77	0.27	11.47	4.32	0.86		56.4702	38.4883	5.04145
Pl4_ST9_36	280	52.77	0.17	28.55	0.93	0.26	12.36	3.88	0.96		60.2209	34.2098	5.56931
Pl4_ST9_37	288	52.79	0.09	29.88	0.71	0.3	11.08	4.53	0.61		55.3891	40.98	3.63091
Pl4_ST9_38	296	51.84	0.26	29.73	0.86	0.41	12.23	3.91	0.71		60.6917	35.113	4.19529
Pl4_ST9_39	304	52.22	0.27	29.21	0.98	0.26	12	4.03	0.82		59.2032	35.9798	4.81702
Pl4_ST9_40	312	52.25	0.3	29.04	0.97	0.23	12.28	3.93	0.81		60.3253	34.9368	4.73791
Sample name: ST9_J Date: July 3, 2019
Plagioclase 5	µm	SiO2	TiO2	Al2O3	FeO	MgO	CaO	Na2O	K2O		An%	Ab%	Or%
Pl5_ST9_01	0	50.98	0.17	30.01	0.99	0.29	13.59	3.24	0.6		67.3853	29.0723	3.5424
Pl5_ST9_02	5	50.77	0.15	30.39	0.88	0.34	13.6	3.24	0.64		67.2427	28.9895	3.76779
Pl5_ST9_03	10	50.06	0.13	30.56	0.91	0.29	14.24	3.13	0.52		69.3846	27.5986	3.01687
Pl5_ST9_04	15	50.73	0.26	29.75	0.83	0.36	13.96	3.25	0.74		67.3667	28.3813	4.25199
Pl5_ST9_05	20	52.32	0.27	28.85	0.86	0.29	12.57	3.84	0.8		61.4024	33.9446	4.65308
Pl5_ST9_06	25	51.73	0.24	29.5	0.83	0.38	12.81	3.71	0.68		62.9998	33.0182	3.98199
Pl5_ST9_07	30	51.46	0.15	29.81	0.86	0.41	12.9	3.59	0.7		63.7665	32.1134	4.12005
Pl5_ST9_08	35	51.2	0.3	29.67	0.75	0.34	13.58	3.42	0.69		65.9527	30.0572	3.99009
Pl5_ST9_09	40	51.82	0.21	29.51	0.83	0.37	12.63	3.8	0.72		62.0216	33.7685	4.20991
Pl5_ST9_10	45	52.45	0.17	29.33	0.72	0.23	12.14	4.11	0.79		59.1669	36.2486	4.58446
Pl5_ST9_11	50	51.72	0.28	29.57	0.76	0.38	12.28	4.09	0.74		59.7204	35.9946	4.28506
Pl5_ST9_12	55	51.4	0.33	29.62	0.94	0.2	12.93	3.7	0.64		63.4207	32.8415	3.73778
Pl5_ST9_13	60	51.79	0.32	29.55	0.93	0.24	12.66	3.66	0.74		62.7841	32.8463	4.36967
Pl5_ST9_14	65	51.37	0.24	29.55	0.92	0.42	12.99	3.66	0.73		63.4202	32.3362	4.24367
Pl5_ST9_15	70	51.32	0.24	29.61	0.94	0.36	13.17	3.51	0.72		64.6251	31.1682	4.20677
Pl5_ST9_16	75	50.35	0.08	30.9	0.66	0.34	13.87	3.19	0.53		68.4135	28.4738	3.11273
Pl5_ST9_17	80	48.53	0.19	31.91	1.03	0.32	15.12	2.25	0.47		76.552	20.6147	2.83337
Pl5_ST9_18	85	48.77	0.18	31.7	0.78	0.4	15.38	2.26	0.38		77.2002	20.5286	2.27115
Pl5_ST9_19	90	49.67	0.16	31.13	0.82	0.3	14.5	2.73	0.55		72.1567	24.5844	3.25891
Pl5_ST9_20	95	49.58	0.32	30.18	1.04	0.27	15.06	2.74	0.62		72.5552	23.8882	3.55661
Pl5_ST9_21	100	51.39	0.25	29.11	0.82	0.32	13.23	3.81	0.78		62.8401	32.7485	4.41136
Pl5_ST9_22	105	51.48	0.25	28.79	0.85	0.26	14.2	3.39	0.73		66.969	28.9317	4.09929
Pl5_ST9_23	110	52.06	0.18	29.74	0.76	0.27	12.11	4.11	0.65		59.592	36.5995	3.80854
Pl5_ST9_24	115	51.29	0.16	30	0.87	0.39	13.25	3.31	0.62		66.3226	29.9822	3.6952
Pl5_ST9_25	120	51.25	0.26	29.45	0.9	0.36	13.33	3.61	0.72		64.3338	31.5287	4.13754
Pl5_ST9_26	125	51.71	0.19	29.27	0.84	0.37	12.88	3.69	0.83		62.6892	32.5007	4.81012
Pl5_ST9_27	130	51.44	0.22	29.85	0.87	0.25	12.78	3.75	0.69		62.6849	33.2853	4.02979
Pl5_ST9_28	135	50.57	0.36	28.88	0.97	0.36	14.38	3.3	0.97		66.8627	27.767	5.37029
Pl5_ST9_29	140	51.74	0.3	29.49	0.82	0.37	12.57	3.83	0.72		61.7442	34.0447	4.21109
Pl5_ST9_30	145	50.7	0.22	29.47	0.96	0.41	13.69	3.51	0.86		64.9869	30.1522	4.86095
Pl5_ST9_31	150	51	0.23	29.14	0.92	0.47	13.96	3.39	0.71		66.6666	29.2962	4.03722
Pl5_ST9_32	155	51.16	0.25	29.08	1.08	0.48	13.41	3.63	0.81		64.0297	31.3652	4.60509
Pl5_ST9_33	160	51.11	0.15	29.15	0.91	0.39	13.94	3.55	0.79		65.4312	30.1536	4.4152
Pl5_ST9_34	165	52.58	0.17	29.07	0.84	0.41	12.18	3.93	0.75		60.3423	35.2335	4.42422
Pl5_ST9_35	170	51.94	0.25	29.5	0.71	0.36	12.59	3.74	0.74		62.2063	33.4402	4.35352
Pl5_ST9_36	175	51.21	0.13	29.91	0.96	0.35	13.15	3.39	0.7		65.3639	30.4931	4.14297
Pl5_ST9_37	180	51.93	0.33	29.18	0.96	0.41	12.45	3.65	0.84		62.0783	32.9346	4.98713
Pl5_ST9_38	185	51.66	0.38	29.16	0.94	0.27	12.7	3.8	0.85		61.6844	33.3998	4.91577
Pl5_ST9_39	190	52.43	0.23	28.91	0.88	0.33	12.51	3.83	0.78		61.415	34.0255	4.55945
Pl5_ST9_40	195	52.21	0.28	28.73	0.88	0.45	12.14	4.27	0.83		58.2104	37.0509	4.73872
Pl5_ST9_41	200	51.76	0.22	29.4	1	0.23	12.37	4.03	0.79		60.0385	35.396	4.5655
Sample name: ST10_J Date: July 3, 2019
Plagioclase 1	µm	SiO2	TiO2	Al2O3	FeO	MgO	CaO	Na2O	K2O		An%	Ab%	Or%
Pl1_ST10_01	0	53.14	0.07	28.79	0.6	0.33	11.86	4.38	0.83		57.0894	38.1535	4.75718
Pl1_ST10_02	7	52.85	0.28	28.87	0.78	0.26	11.86	3.99	0.96		58.6447	35.7031	5.65218
Pl1_ST10_03	14	52.5	0.23	28.93	0.88	0.43	11.54	4.38	0.92		56.124	38.5484	5.3276
Pl1_ST10_04	21	53.23	0.22	28.4	0.77	0.42	11.74	4.15	0.87		57.8728	37.0206	5.10654
Pl1_ST10_05	28	53.03	0.25	28.38	0.87	0.27	11.68	4.39	0.93		56.3391	38.3196	5.34135
Pl1_ST10_06	35	52.84	0.21	28.75	0.79	0.42	11.62	4.26	0.94		56.8263	37.7001	5.47359
Pl1_ST10_07	42	53.38	0.22	28.8	0.77	0.21	11.33	4.41	0.83		55.8163	39.315	4.86867
Pl1_ST10_08	49	53.79	0.08	28.88	0.72	0.17	10.75	4.88	0.73		52.5667	43.1829	4.25037
Pl1_ST10_09	56	53.1	0.15	29.1	0.72	0.27	11.26	4.56	0.84		54.8945	40.2295	4.87607
Pl1_ST10_10	63	52.89	0.27	28.77	0.84	0.42	11.41	4.27	0.88		56.5273	38.2816	5.19107
Pl1_ST10_11	70	52.86	0.21	28.78	0.87	0.4	11.47	4.43	0.87		55.8897	39.0626	5.04764
Pl1_ST10_12	77	52.72	0.21	28.92	0.76	0.33	11.8	4.24	0.85		57.6034	37.456	4.94067
Pl1_ST10_13	84	53.08	0.22	28.89	0.71	0.33	11.57	4.25	0.87		57.004	37.8922	5.10378
Pl1_ST10_14	91	52.62	0.35	28.37	0.94	0.33	12.11	3.98	0.99		59.0988	35.1485	5.75269
Pl1_ST10_15	98	52.86	0.23	28.78	0.86	0.28	11.6	4.31	0.97		56.4354	37.9455	5.61909
Pl1_ST10_16	105	53.19	0.23	28.34	0.91	0.37	11.51	4.26	0.95		56.5597	37.8818	5.55848
Pl1_ST10_17	112	51.59	0.33	29.69	0.94	0.4	12.27	3.9	0.72		60.7882	34.9646	4.24725
Pl1_ST10_18	119	52.88	0.26	28.42	0.99	0.27	11.81	4.24	0.92		57.3907	37.2861	5.32329
Pl1_ST10_19	126	52.14	0.27	28.87	1	0.41	12.53	3.83	0.81		61.3454	33.9327	4.7219
Pl1_ST10_20	133	52.33	0.3	28.87	0.95	0.33	12.26	3.9	0.86		60.2707	34.6952	5.03403
Pl1_ST10_21	140	51.87	0.21	29.4	0.91	0.28	12.64	3.8	0.84		61.6081	33.5169	4.87496
Pl1_ST10_22	147	53.2	0.2	28.51	0.83	0.31	11.37	4.58	0.95		54.6917	39.8672	5.44109
Pl1_ST10_23	154	52.05	0.19	30	0.67	0.33	11.72	4.3	0.67		57.7364	38.3336	3.93004
Pl1_ST10_24	161	52.32	0.19	29.31	0.69	0.31	12.55	3.72	0.82		61.9503	33.2301	4.81964
Pl1_ST10_25	168	53.04	0.22	28.5	0.75	0.4	11.72	4.38	0.92		56.5048	38.2139	5.28137
Pl1_ST10_26	175	52.25	0.27	29.33	0.71	0.27	12.38	3.94	0.84		60.3605	34.763	4.87654
Pl1_ST10_27	182	51.34	0.18	29.67	0.88	0.48	12.94	3.63	0.74		63.4623	32.2164	4.3213
Pl1_ST10_28	189	51.07	0.22	30.01	0.87	0.31	13.11	3.6	0.67		64.1941	31.8995	3.90632
Pl1_ST10_29	196	51.95	0.17	29.35	0.78	0.41	12.73	3.78	0.75		62.2086	33.4274	4.36399
Pl1_ST10_30	203	51.39	0.25	29.88	0.98	0.25	13	3.4	0.69		65.0836	30.8032	4.11318
Pl1_ST10_31	210	51.6	0.17	29.74	0.86	0.31	12.92	3.6	0.73		63.6332	32.0858	4.281
Pl1_ST10_32	217	51.36	0.15	30.11	0.89	0.31	12.67	3.66	0.72		62.8767	32.8688	4.25448
Pl1_ST10_33	224	51.76	0.17	29.8	0.9	0.3	12.7	3.57	0.65		63.7092	32.4083	3.88251
Pl1_ST10_34	231	51.78	0.19	29.43	0.87	0.32	12.77	3.76	0.76		62.3562	33.225	4.41879
Pl1_ST10_35	238	52.32	0.22	29.04	0.91	0.46	12.16	4	0.78		59.8212	35.6099	4.56895
Pl1_ST10_36	245	52.32	0.21	28.88	0.92	0.36	12.33	4.05	0.83		59.7173	35.4962	4.78648
Pl1_ST10_37	252	51.55	0.23	29.65	0.83	0.43	12.51	3.89	0.73		61.2675	34.4756	4.25693
Pl1_ST10_38	259	51.77	0.28	29.76	0.74	0.35	12.45	3.91	0.68		61.2235	34.7949	3.98161
Pl1_ST10_39	266	52.3	0.17	29.67	0.78	0.28	11.58	4.32	0.66		57.3737	38.7327	3.89358
Pl1_ST10_40	273	52.16	0.31	29.15	0.9	0.3	12.23	3.94	0.89		59.8933	34.917	5.1897
Pl1_ST10_41	280	51.96	0.23	29.08	0.92	0.34	12.22	4.11	0.87		59.0524	35.9416	5.00595
Pl1_ST10_42	287	52.44	0.27	28.86	0.82	0.27	12.15	4.2	0.87		58.4518	36.5646	4.98359
Pl1_ST10_43	294	51.39	0.22	29.84	0.9	0.31	12.86	3.69	0.68		63.2028	32.8179	3.97929
Pl1_ST10_44	301	52.41	0.19	29.48	0.85	0.24	12.31	3.67	0.71		62.182	33.5476	4.27037
Pl1_ST10_45	308	52.95	0	29.03	0.65	0.3	12.26	4	0.81		59.9131	35.3737	4.71321
Pl1_ST10_46	315	52.78	0.12	28.87	0.78	0.34	11.91	4.3	0.83		57.5928	37.6282	4.77898
Pl1_ST10_47	322	51.84	0.21	29.68	0.77	0.29	12.64	3.77	0.65		62.4622	33.7132	3.82458
Pl1_ST10_48	329	51.56	0.16	29.4	0.97	0.2	12.97	3.73	0.75		62.9217	32.746	4.33234
Pl1_ST10_49	336	51.95	0.15	29.62	0.89	0.31	12.51	3.73	0.72		62.1856	33.5529	4.26153
Pl1_ST10_50	343	52.48	0.29	28.69	0.79	0.37	12.14	4.16	0.91		58.5016	36.277	5.22145
Pl1_ST10_51	350	52.13	0.23	29.08	0.89	0.41	12.18	4.06	0.88		59.1983	35.709	5.09267
Pl1_ST10_52	357	52.5	0.26	28.96	0.88	0.2	12.02	4.16	0.82		58.5644	36.6785	4.75712
Pl1_ST10_53	364	51.64	0.27	29.54	0.77	0.39	12.78	3.86	0.68		62.1147	33.95	3.93526
Pl1_ST10_54	371	52.31	0.2	29.05	0.74	0.35	12.48	3.98	0.81		60.4453	34.8835	4.67125
Pl1_ST10_55	378	51.21	0.23	29.78	0.99	0.34	12.81	3.74	0.72		62.6856	33.1192	4.1952
Pl1_ST10_56	385	50.25	0.2	30.34	0.85	0.46	13.73	3.35	0.66		66.7214	29.4597	3.81891
Pl1_ST10_57	392	51.92	0.28	29.31	0.84	0.44	12.71	3.73	0.69		62.668	33.2811	4.05089
Pl1_ST10_58	399	52.11	0.19	29.49	0.83	0.21	12.42	3.95	0.75		60.7007	34.9348	4.3645
Pl1_ST10_59	406	50.21	0.23	30.77	0.81	0.39	13.65	3.27	0.55		67.4995	29.2621	3.23841
Pl1_ST10_60	413	49.16	0.29	31.32	0.7	0.47	14.74	2.75	0.49		72.6111	24.5148	2.87411
Pl1_ST10_61	420	49.28	0.23	31.51	1.02	0.39	14.04	2.89	0.49		70.7188	26.3424	2.93877
Pl1_ST10_62	427	48.03	0.25	31.81	1	0.35	15.4	2.38	0.53		75.7204	21.1767	3.10291
Pl1_ST10_63	434	48.86	0.14	30.95	1.24	0.57	15.31	2.23	0.63		76.1858	20.0814	3.73285
Sample name: ST10_J Date: July 3, 2019
Plagioclase 2	µm	SiO2	TiO2	Al2O3	FeO	MgO	CaO	Na2O	K2O		An%	Ab%	Or%
Pl2_ST10_01	0	52.2	0.33	28.93	0.96	0.29	12.34	3.9	0.85		60.4616	34.5795	4.95889
Pl2_ST10_02	9	52.25	0.38	28.89	0.97	0.37	12.19	3.89	0.83		60.2936	34.8182	4.88817
Pl2_ST10_03	18	52.4	0.17	29.04	0.75	0.18	12.14	4.5	0.69		57.5222	38.585	3.89284
Pl2_ST10_04	27	51.57	0.3	29.62	0.89	0.29	12.57	3.76	0.75		62.0213	33.5724	4.40624
Pl2_ST10_05	36	52.24	0.25	29.03	0.78	0.5	11.87	4.45	0.82		56.7964	38.5318	4.67181
Pl2_ST10_06	45	52.39	0.21	29.18	0.86	0.43	11.77	4.21	0.79		57.8971	37.4758	4.62709
Pl2_ST10_07	54	52.73	0.12	29.08	0.83	0.4	11.85	4.14	0.77		58.4934	36.981	4.52564
Pl2_ST10_08	63	52.69	0.15	28.77	0.87	0.26	12.13	4.1	0.77		59.2681	36.2521	4.47973
Pl2_ST10_09	72	52.84	0.05	29.06	0.74	0.34	11.91	4.31	0.76		57.7751	37.8351	4.38979
Pl2_ST10_10	81	52.74	0.23	29.04	0.83	0.23	11.91	4.1	0.74		58.9295	36.7108	4.35967
Pl2_ST10_11	90	52.3	0.31	28.98	0.84	0.33	12.02	4.18	0.85		58.3599	36.7262	4.91394
Pl2_ST10_12	99	52.92	0.21	28.72	0.74	0.16	12.17	4.16	0.79		58.9669	36.4754	4.5577
Pl2_ST10_13	108	52.65	0.22	28.5	0.88	0.37	12.06	4.16	0.88		58.4419	36.4804	5.07763
Pl2_ST10_14	117	52.56	0.23	28.75	0.83	0.38	12.03	4.17	0.91		58.2294	36.526	5.24468
Pl2_ST10_15	126	51.68	0.22	29.42	0.81	0.38	12.88	3.78	0.75		62.4836	33.1842	4.33224
Pl2_ST10_16	135	54.55	0.19	28.43	0.74	0.06	11.96	3.37	0.65		63.5076	32.3827	4.10969
Pl2_ST10_17	144	52.32	0.28	29.05	0.86	0.42	12.07	4	0.78		59.6425	35.7682	4.58927
Pl2_ST10_18	153	52.06	0.27	29.03	0.89	0.26	12.59	3.91	0.73		61.3104	34.4568	4.23284
Pl2_ST10_19	162	51.65	0.2	29.55	0.83	0.42	12.69	3.82	0.68		62.1679	33.8655	3.96657
Pl2_ST10_20	171	52.71	0.15	29.13	0.82	0.4	11.6	4.38	0.71		56.9421	38.908	4.14987
Pl2_ST10_21	180	52.37	0.13	29.44	0.84	0.39	12.34	3.64	0.75		62.2601	33.2342	4.50565
Pl2_ST10_22	189	52.21	0.23	29.3	0.93	0.24	12.31	3.81	0.81		61.0338	34.1843	4.78188
Pl2_ST10_23	198	51.83	0.23	29.49	0.85	0.38	12.7	3.54	0.75		63.5028	32.0318	4.46531
Pl2_ST10_24	207	52.12	0.22	29.33	0.82	0.36	12.5	3.83	0.75		61.504	34.1021	4.39395
Pl2_ST10_25	216	52.28	0.18	29.17	0.9	0.23	12.51	3.84	0.71		61.6124	34.224	4.16361
Pl2_ST10_26	225	52.4	0.15	29.21	0.83	0.35	12.29	3.99	0.72		60.3406	35.4503	4.20912
Pl2_ST10_27	234	51.95	0.24	28.94	0.92	0.48	12.79	3.77	0.74		62.4103	33.2902	4.2995
Pl2_ST10_28	243	52.56	0.18	29.24	0.77	0.36	12.06	3.97	0.77		59.8183	35.6342	4.54756
Pl2_ST10_29	252	52.19	0.15	29.41	0.84	0.26	11.92	4.29	0.78		57.8303	37.6639	4.50583
Pl2_ST10_30	261	52.11	0.23	29.14	0.97	0.36	12.12	4.16	0.77		58.9354	36.6063	4.45826
Pl2_ST10_31	270	52.41	0.15	29.48	0.85	0.3	11.89	4.02	0.77		59.2086	36.2258	4.56557
Pl2_ST10_32	279	52.14	0.35	29.28	1.03	0.28	12.1	3.91	0.7		60.4724	35.3621	4.16553
Pl2_ST10_33	288	52.41	0.2	29.24	0.84	0.34	12.46	3.71	0.71		62.2405	33.5365	4.22294
Pl2_ST10_34	297	51.55	0.29	29.49	0.93	0.45	12.57	3.82	0.77		61.6188	33.8868	4.49438
Pl2_ST10_35	306	52.08	0.19	29.25	0.86	0.34	12.63	3.65	0.82		62.4891	32.6801	4.83077
Pl2_ST10_36	315	52.05	0.21	29.4	0.85	0.31	12.56	3.72	0.74		62.2617	33.3705	4.36781
Pl2_ST10_37	324	51.59	0.17	29.61	0.94	0.39	12.73	3.68	0.73		62.8374	32.8721	4.29056
Pl2_ST10_38	333	51.15	0.25	29.96	0.9	0.43	12.67	3.66	0.72		62.8767	32.8688	4.25448
Pl2_ST10_39	342	51.26	0.18	29.74	0.93	0.47	12.9	3.62	0.71		63.5586	32.2762	4.16527
Pl2_ST10_40	351	51.61	0.23	29.79	0.94	0.34	12.8	3.46	0.7		64.3384	31.4721	4.18947
Pl2_ST10_41	360	51.39	0.23	29.64	0.89	0.37	13.02	3.64	0.72		63.6229	32.1879	4.18924
Pl2_ST10_42	369	51.15	0.2	29.74	0.85	0.42	13.09	3.7	0.78		63.1929	32.3236	4.48357
Pl2_ST10_43	378	51.84	0	29.83	0.78	0.25	13.05	3.53	0.72		64.3006	31.4752	4.22414
Pl2_ST10_44	387	51.65	0.25	29.45	0.87	0.22	12.9	3.71	0.79		62.7604	32.6632	4.5764
Pl2_ST10_45	396	51.96	0.19	29.11	0.82	0.34	12.64	3.98	0.8		60.7842	34.6351	4.58073
Pl2_ST10_46	405	51.95	0.24	29.61	0.89	0.37	12.27	3.85	0.75		60.9535	34.6102	4.43625
Pl2_ST10_47	414	51.53	0.28	29.59	0.83	0.3	12.79	3.75	0.78		62.3755	33.0951	4.52938
Pl2_ST10_48	423	51.4	0.32	28.88	0.92	0.26	13.68	3.55	0.88		64.6748	30.3715	4.95373
Pl2_ST10_49	432	51.77	0.23	28.86	1.03	0.24	13.31	3.6	0.81		64.0239	31.3369	4.63927
Pl2_ST10_50	441	52.86	0.22	28.98	0.97	0.18	11.67	4.16	0.77		58.0167	37.4253	4.558
Pl2_ST10_51	450	53	0.15	29.49	0.7	0.26	11.37	4.21	0.72		57.2916	38.3886	4.3198
Pl2_ST10_52	459	52.02	0.18	29.5	0.78	0.4	12.47	3.8	0.77		61.5395	33.936	4.52459
Pl2_ST10_53	468	52.03	0.23	29.27	0.95	0.41	12.33	3.89	0.74		60.8872	34.7618	4.35106
Pl2_ST10_54	477	52.38	0.33	28.57	0.85	0.39	12.15	4.35	0.79		57.9606	37.5521	4.48729
Pl2_ST10_55	486	52.29	0.16	29.25	0.8	0.33	12.28	3.89	0.84		60.4342	34.6436	4.92226
Sample name: ST10_J Date: July 3, 2019
Plagioclase 3	µm	SiO2	TiO2	Al2O3	FeO	MgO	CaO	Na2O	K2O		An%	Ab%	Or%
Pl3_ST10_02	6	52.67	0.14	29.12	0.8	0.37	11.83	4.16	0.74		58.451	37.1955	4.35351
Pl3_ST10_03	12	52.05	0.23	29.73	0.96	0.36	11.94	3.92	0.68		60.1711	35.7486	4.08031
Pl3_ST10_04	18	51.41	0.17	29.68	0.89	0.45	12.68	3.86	0.76		61.6429	33.9579	4.39925
Pl3_ST10_05	24	52.41	0.22	29.43	0.82	0.38	11.51	4.35	0.72		56.8699	38.8943	4.23585
Pl3_ST10_06	30	52.25	0.3	29.06	0.87	0.3	11.88	4.19	0.87		57.9562	36.9902	5.05363
Pl3_ST10_07	36	52.48	0.25	29.04	0.88	0.31	11.86	4.13	0.91		58.088	36.6051	5.30694
Pl3_ST10_08	42	52.13	0.23	29.2	0.92	0.26	12.21	4	0.88		59.5717	35.3161	5.1122
Pl3_ST10_09	48	52.43	0.27	29.28	0.83	0.31	11.93	3.96	0.81		59.4698	35.7224	4.80775
Pl3_ST10_10	54	52.27	0.28	29.25	0.79	0.33	12.16	4	0.81		59.7162	35.5474	4.73636
Pl3_ST10_11	60	51.43	0.3	29.73	0.84	0.3	12.85	3.67	0.67		63.3345	32.7335	3.93199
Pl3_ST10_12	66	51.95	0.22	29.81	0.85	0.43	12.16	3.74	0.68		61.608	34.2898	4.10217
Pl3_ST10_13	72	52	0.19	29.33	0.83	0.4	12.49	3.84	0.79		61.2867	34.0976	4.61564
Pl3_ST10_14	78	51.75	0.19	29.66	0.68	0.36	12.65	3.98	0.74		61.0126	34.7377	4.24973
Pl3_ST10_15	84	51.96	0.28	29.59	0.81	0.44	12.24	3.81	0.78		61.0065	34.3644	4.62903
Pl3_ST10_16	90	51.78	0.26	29.39	1.02	0.27	12.72	3.72	0.79		62.376	33.0113	4.61273
Pl3_ST10_17	96	51.13	0.31	29.72	0.86	0.35	13.12	3.58	0.73		64.1011	31.6522	4.24674
Pl3_ST10_18	102	50.98	0.2	29.87	0.95	0.38	12.97	3.66	0.72		63.4213	32.3866	4.19207
Pl3_ST10_19	108	51.26	0.32	29.58	0.97	0.32	12.91	3.64	0.75		63.3151	32.3052	4.37969
Pl3_ST10_20	114	51.73	0.2	29.47	0.87	0.41	12.48	3.94	0.77		60.7987	34.7348	4.46654
Pl3_ST10_21	120	52.71	0.27	28.8	0.81	0.33	12.26	3.92	0.76		60.5173	35.0158	4.46687
Pl3_ST10_22	126	51.26	0.21	29.95	0.88	0.25	12.93	3.65	0.76		63.2581	32.3147	4.42723
Pl3_ST10_23	132	51.5	0.17	29.7	0.92	0.3	13.12	3.41	0.7		65.1948	30.6635	4.14169
Pl3_ST10_24	138	51.66	0.23	29.47	1.01	0.27	12.68	3.72	0.75		62.4482	33.1537	4.39808
Pl3_ST10_25	144	51.78	0.15	29.72	0.89	0.28	12.58	3.74	0.68		62.408	33.5753	4.0167
Pl3_ST10_26	150	51.96	0.1	29.74	0.81	0.33	12.69	3.66	0.72		62.9135	32.8362	4.25026
Pl3_ST10_27	156	51.69	0.13	29.78	0.81	0.25	12.96	3.65	0.67		63.6451	32.4371	3.91774
Pl3_ST10_28	162	52.08	0.27	29.31	0.94	0	12.82	3.66	0.72		63.151	32.6259	4.22305
Pl3_ST10_29	168	51.42	0.2	29.68	0.98	0.31	12.9	3.67	0.7		63.3134	32.5958	4.09077
Pl3_ST10_30	174	51.29	0.34	29.4	0.91	0.41	12.91	3.74	0.8		62.5771	32.8057	4.61721
Pl3_ST10_31	180	51.53	0.24	29.69	1.03	0.4	12.69	3.52	0.68		63.8665	32.0585	4.07494
Pl3_ST10_32	186	51.71	0.23	29.66	0.78	0.41	12.73	3.58	0.76		63.2912	32.2097	4.49914
Pl3_ST10_33	192	51.07	0.24	30.02	0.92	0.36	13.08	3.51	0.64		64.7722	31.4541	3.77365
Pl3_ST10_34	198	51.26	0.2	29.9	0.88	0.28	13.29	3.37	0.73		65.6048	30.1044	4.29076
Pl3_ST10_35	204	51.63	0.23	29.76	0.83	0.22	12.77	3.68	0.71		62.9845	32.8458	4.16967
Pl3_ST10_36	210	52.34	0.27	28.99	0.91	0.34	12.27	3.96	0.83		60.0752	35.0861	4.83871
Pl3_ST10_37	216	51.69	0.22	29.49	0.89	0.31	12.83	3.7	0.69		63.0554	32.9068	4.0378
Pl3_ST10_38	222	51.84	0.23	29.31	0.94	0.4	12.46	3.89	0.82		60.8523	34.3793	4.76841
Pl3_ST10_39	228	52.28	0.18	29.19	0.84	0.26	12.3	3.97	0.83		60.0806	35.0921	4.82734
Pl3_ST10_40	234	51.87	0.18	29.67	0.9	0.25	12.66	3.62	0.73		63.0476	32.6237	4.32871
Pl3_ST10_41	240	52	0.17	29.45	0.9	0.4	12.37	3.82	0.77		61.2388	34.2223	4.53888
Pl3_ST10_42	246	51.42	0.13	29.79	0.97	0.35	13.03	3.51	0.67		64.5703	31.4764	3.95334
Pl3_ST10_43	252	51.54	0.29	29.69	0.84	0.36	12.65	3.77	0.69		62.3341	33.6175	4.04841
Pl3_ST10_44	258	52.44	0.18	29.21	0.79	0.29	12.02	4.17	0.74		58.7854	36.9054	4.30921
Pl3_ST10_45	264	52.21	0.23	29.1	0.76	0.35	12.54	3.89	0.81		61.04	34.2654	4.69464
Pl3_ST10_46	270	51.75	0.27	29.14	0.89	0.38	12.89	3.82	0.7		62.4629	33.4982	4.03894
Pl3_ST10_47	276	51.51	0.33	29.24	0.96	0.45	12.5	4	0.74		60.6219	35.105	4.27319
Pl3_ST10_48	282	52.43	0.23	29.02	0.62	0.36	12.27	4.15	0.86		58.9792	36.0987	4.92213
Pl3_ST10_49	288	52.52	0.17	29.13	0.83	0.21	12.26	3.86	0.88		60.415	34.4216	5.16342
Pl3_ST10_50	294	52.95	0.28	28.78	0.85	0.27	11.8	4.02	0.95		58.3989	36.0029	5.59818
Pl3_ST10_51	300	52.21	0.24	29.3	1.06	0.35	12.08	3.78	0.76		60.9322	34.5033	4.56451
Sample name: ST10_J Date: July 3, 2019
Plagioclase 4	µm	SiO2	TiO2	Al2O3	FeO	MgO	CaO	Na2O	K2O		An%	Ab%	Or%
Pl4_ST10_01	0	52.12	0.14	29.15	1.03	0.25	12.41	4.09	0.71		60.0772	35.8303	4.09258
Pl4_ST10_02	5	50.56	0.22	30.25	0.98	0.33	13.23	3.63	0.65		64.3079	31.9301	3.762
Pl4_ST10_03	10	50.51	0.1	30.69	0.87	0.38	13.52	3.23	0.56		67.4924	29.179	3.32864
Pl4_ST10_04	15	49.6	0.23	31.05	0.94	0.42	14.14	2.94	0.56		70.2536	26.4335	3.3129
Pl4_ST10_05	20	50.44	0.16	30.95	0.87	0.27	13.61	3.07	0.53		68.7491	28.0631	3.18776
Pl4_ST10_06	25	51.27	0.14	30.21	0.85	0.24	13.05	3.48	0.68		64.7412	31.242	4.0168
Pl4_ST10_07	30	51.35	0.27	29.71	0.86	0.34	12.82	3.83	0.65		62.4609	33.7682	3.77081
Pl4_ST10_08	35	51.8	0.19	29.69	0.84	0.31	12.56	3.82	0.72		61.7804	34.0027	4.21691
Pl4_ST10_09	40	51.74	0.1	29.95	0.84	0.33	12.55	3.74	0.69		62.3151	33.6055	4.07943
Pl4_ST10_10	45	51.41	0.3	29.73	0.96	0.25	12.85	3.57	0.68		63.8667	32.1091	4.02421
Pl4_ST10_11	50	52.03	0.25	29.56	0.92	0.33	12	3.9	0.78		60.0412	35.3119	4.6469
Pl4_ST10_12	55	52.88	0.22	28.57	1.01	0.31	11.89	4.12	0.92		58.1671	36.4739	5.35901
Pl4_ST10_13	60	52.52	0.32	28.73	0.95	0.31	12.05	4.03	0.92		58.9581	35.6821	5.35976
Pl4_ST10_14	65	52.11	0.31	29.15	1.07	0.35	12.28	3.75	0.94		60.8362	33.6189	5.54488
Pl4_ST10_15	70	51.88	0.29	29.17	0.88	0.43	12.56	3.81	0.88		61.2608	33.6285	5.11066
Pl4_ST10_16	75	51.69	0.2	29.71	0.9	0.27	12.69	3.65	0.77		62.7846	32.6793	4.5361
Pl4_ST10_17	80	51.76	0.16	29.91	0.76	0.29	12.73	3.62	0.75		63.1014	32.472	4.42663
Pl4_ST10_18	85	51.97	0.11	29.39	0.93	0.41	12.45	3.86	0.76		61.2092	34.3418	4.44899
Pl4_ST10_19	90	52.44	0.23	28.91	1.04	0.39	11.97	4.02	0.95		58.746	35.7025	5.55148
Pl4_ST10_20	95	52.43	0.18	28.94	0.88	0.43	12.14	4.05	0.87		59.2054	35.7426	5.05199
Pl4_ST10_21	100	52.17	0.34	28.73	1.02	0.5	12.01	4.15	0.95		58.1567	36.3659	5.47748
Pl4_ST10_22	105	52.13	0.3	29.05	0.85	0.33	12.23	4.1	0.86		59.1579	35.8889	4.9532
Pl4_ST10_23	110	52.22	0.26	29.01	0.95	0.32	12.2	4.07	0.79		59.4953	35.9175	4.58723
Pl4_ST10_24	115	52.45	0.23	29.19	0.81	0.28	12.03	4.01	0.84		59.2997	35.7701	4.93023
Pl4_ST10_25	120	52.68	0.19	28.94	0.83	0.37	11.87	4.19	0.87		57.9357	37.0082	5.0561
Pl4_ST10_26	125	52	0.36	28.65	1.12	0.31	12.64	3.76	0.94		61.4683	33.0888	5.44293
Pl4_ST10_27	130	52.32	0.14	29.15	0.8	0.41	12.24	4	0.81		59.8739	35.4083	4.71783
Pl4_ST10_28	135	52.4	0.21	28.79	1.04	0.2	12.43	4	0.79		60.313	35.1228	4.56423
Pl4_ST10_29	140	52.36	0.15	29.08	0.94	0.27	12.17	3.95	0.87		59.7919	35.1187	5.08946
Pl4_ST10_30	145	51.55	0.31	29.28	1.05	0.36	12.45	3.95	0.87		60.3375	34.6421	5.0204
Pl4_ST10_31	150	52.29	0.21	28.78	0.94	0.44	12.11	4.18	0.86		58.5074	36.5453	4.94727
Pl4_ST10_32	155	52.71	0.13	28.96	0.81	0.39	11.9	4.11	0.85		58.4776	36.5489	4.97351
Pl4_ST10_33	160	52.58	0.2	28.61	0.95	0.29	12.29	3.96	0.9		59.8702	34.9095	5.22038
Pl4_ST10_34	165	52.01	0.19	29.06	0.84	0.33	12.52	4.12	0.84		59.6877	35.544	4.76827
Pl4_ST10_35	170	51.97	0.14	30.05	0.71	0.35	12.04	3.97	0.66		60.1697	35.903	3.92732
Pl4_ST10_36	175	52.46	0.2	29.12	0.9	0.37	12.11	3.92	0.75		60.2585	35.2979	4.44361
Pl4_ST10_37	180	52.82	0.07	29.11	0.86	0.49	11.96	4	0.69		59.74	36.1562	4.10378
Pl4_ST10_38	185	51.75	0.17	29.6	0.93	0.41	12.3	3.92	0.74		60.6663	34.9879	4.34585
Pl4_ST10_39	190	51.7	0.18	29.31	0.97	0.33	12.68	3.88	0.81		61.3574	33.9757	4.66695
Pl4_ST10_40	195	52.78	0.16	27.43	1.33	0.6	12.31	4.24	1.15		57.6524	35.9347	6.41295
Sample name: ST10_J Date: July 3, 2019
Plagioclase 5	µm	SiO2	TiO2	Al2O3	FeO	MgO	CaO	Na2O	K2O		An%	Ab%	Or%
Pl5_ST10_01	0	51.1	0.26	29.51	1.13	0.45	13.55	3.15	0.7		67.4673	28.3827	4.15004
Pl5_ST10_02	6	50.2	0.17	30.26	0.99	0.5	13.92	3.19	0.67		67.934	28.1727	3.89335
Pl5_ST10_03	12	51.72	0.21	29.56	0.78	0.36	12.66	3.81	0.78		61.8061	33.6598	4.53412
Pl5_ST10_04	18	51.28	0.19	29.7	0.94	0.38	12.97	3.6	0.82		63.3888	31.8394	4.77186
Pl5_ST10_05	24	51.37	0.11	30	0.89	0.4	13.16	3.34	0.65		65.8721	30.2539	3.874
Pl5_ST10_06	30	50.91	0.22	30.17	1.01	0.31	13.28	3.25	0.66		66.5759	29.4844	3.93971
Pl5_ST10_07	36	51.2	0.19	29.57	0.81	0.34	13.52	3.49	0.75		65.2238	30.468	4.30816
Pl5_ST10_08	42	52	0.16	29.28	0.82	0.36	12.9	3.63	0.73		63.4276	32.2986	4.27378
Pl5_ST10_09	48	51.93	0.17	29.3	0.87	0.33	12.72	3.69	0.86		62.2872	32.6985	5.01431
Pl5_ST10_10	54	51.34	0.26	29.97	0.83	0.29	13.01	3.47	0.63		64.9216	31.3351	3.74329
Pl5_ST10_11	60	51.81	0.22	29.27	0.98	0.44	12.62	3.78	0.75		62.0043	33.6081	4.38758
Pl5_ST10_12	66	52.25	0.2	29.06	0.91	0.41	12.54	3.73	0.75		62.1317	33.4437	4.42464
Pl5_ST10_13	72	51.51	0.23	29.49	0.89	0.29	13.01	3.7	0.8		62.9775	32.4115	4.61104
Pl5_ST10_14	78	51.24	0.29	29.74	0.91	0.38	13.14	3.46	0.69		64.9759	30.9615	4.06262
Pl5_ST10_15	84	51.91	0.23	29.51	0.78	0.3	12.55	3.88	0.69		61.5409	34.4303	4.02875
Pl5_ST10_16	90	51.22	0.16	29.41	0.88	0.29	13.58	3.63	0.71		64.6841	31.2891	4.02677
Pl5_ST10_17	96	51.73	0.26	29.42	0.93	0.36	12.76	3.7	0.66		63.0389	33.0787	3.88242
Pl5_ST10_18	102	52.17	0.21	29.17	0.85	0.31	12.71	3.72	0.78		62.394	33.0468	4.55924
Pl5_ST10_19	108	52.62	0.19	28.91	0.91	0.33	12.02	3.93	0.87		59.6001	35.2634	5.13645
Pl5_ST10_20	114	51.83	0.23	29.51	0.87	0.37	12.53	3.75	0.78		61.8923	33.5202	4.58755
Pl5_ST10_21	120	51.57	0.31	29.49	0.88	0.34	12.53	3.94	0.78		60.8587	34.6304	4.51094
Pl5_ST10_22	126	51.62	0.28	29.47	0.95	0.29	12.83	3.63	0.74		63.2641	32.3912	4.34474
Pl5_ST10_23	132	51.7	0.23	29.55	0.92	0.17	12.77	3.7	0.75		62.7252	32.8883	4.38645
Pl5_ST10_24	138	51.7	0.22	29.27	0.93	0.37	12.78	3.74	0.84		62.1953	32.9372	4.86751
Pl5_ST10_25	144	52.12	0.22	28.97	0.81	0.31	12.67	3.96	0.82		60.8769	34.4318	4.69127
Pl5_ST10_26	150	51.83	0.24	29.28	0.89	0.32	12.67	3.87	0.79		61.4634	33.9735	4.56318
Pl5_ST10_27	156	52.2	0.09	29.14	0.82	0.34	12.49	3.89	0.82		60.9095	34.329	4.76143
Pl5_ST10_28	162	51.74	0.17	29.72	0.96	0.4	12.41	3.8	0.72		61.6068	34.1373	4.25589
Pl5_ST10_29	168	52.01	0.24	29.38	0.78	0.4	12.56	3.8	0.66		62.1092	34.0047	3.88608
Pl5_ST10_30	174	51.16	0.21	30.08	0.91	0.3	12.67	3.82	0.71		62.0222	33.8394	4.13837
Pl5_ST10_31	180	50.25	0.33	31.4	0.9	0.39	12.02	3.55	0.98		61.2919	32.7579	5.95012
Pl5_ST10_32	186	51.83	0.24	29.3	0.95	0.33	12.56	3.73	0.85		61.8049	33.2148	4.98027
Pl5_ST10_33	192	51.78	0.22	29.02	0.85	0.41	13.2	3.53	0.85		64.0774	31.0095	4.91305
Pl5_ST10_34	198	52.22	0.21	28.98	0.94	0.4	12.46	3.91	0.76		60.9572	34.6157	4.42712
Pl5_ST10_35	204	57.33	0.2	25.63	0.81	0.32	10.97	3.74	0.78		58.7676	36.257	4.97539
Pl5_ST10_36	210	51.72	0.13	29.71	0.94	0.28	12.76	3.73	0.67		62.8334	33.2382	3.9284
Pl5_ST10_37	216	51.88	0.27	29.28	0.95	0.33	12.64	3.72	0.79		62.2278	33.1413	4.6309
Pl5_ST10_38	222	52.05	0.22	29.12	0.86	0.31	12.34	4.04	0.88		59.6172	35.3205	5.06221
Pl5_ST10_39	228	51.98	0.27	29.08	0.81	0.35	12.69	3.91	0.84		61.11	34.0735	4.81649
Pl5_ST10_40	234	52.09	0.13	29.06	0.96	0.37	12.68	3.85	0.81		61.519	33.8018	4.67924
Pl5_ST10_41	240	51.92	0.18	29.17	0.98	0.4	12.63	3.82	0.71		61.9477	33.9058	4.14649
Pl5_ST10_42	246	52.05	0.14	29.27	0.83	0.26	12.66	3.95	0.79		61.0159	34.4505	4.53354
Pl5_ST10_43	252	51.89	0.2	29.12	1	0.31	12.54	3.87	0.87		60.9354	34.0308	5.03376
Pl5_ST10_44	258	51.73	0.11	29.67	0.99	0.26	12.78	3.74	0.7		62.7039	33.2066	4.08943
Sample name: ST11_J Date: July 3, 2019
Plagioclase 1	µm	SiO2	TiO2	Al2O3	FeO	MgO	CaO	Na2O	K2O		An%	Ab%	Or%
Pl1_ST11_01	0	52.29	0.23	29.18	0.86	0.35	12.34	3.85	0.74		61.1249	34.5106	4.36451
Pl1_ST11_02	5	52.51	0.15	29.24	0.9	0.27	12.28	3.76	0.73		61.5434	34.1004	4.35619
Pl1_ST11_03	10	52.02	0.15	29.48	1.01	0.3	12.44	3.72	0.75		61.999	33.5503	4.45068
Pl1_ST11_04	15	51.96	0.23	29.52	0.91	0.31	12.34	3.83	0.75		61.1985	34.3727	4.42882
Pl1_ST11_05	20	51.34	0.2	30.11	0.94	0.29	12.66	3.62	0.7		63.16	32.6818	4.15822
Pl1_ST11_06	25	51.43	0.23	29.7	0.82	0.34	12.67	3.95	0.77		61.1048	34.4735	4.42171
Pl1_ST11_07	30	51.37	0.28	30.01	0.85	0.38	12.8	3.49	0.66		64.3169	31.7344	3.94875
Pl1_ST11_08	35	50.84	0.21	30.17	0.97	0.31	13.31	3.36	0.69		65.8522	30.083	4.06483
Pl1_ST11_09	40	50.54	0.27	30.34	0.89	0.36	13.44	3.31	0.61		66.6793	29.7173	3.60348
Pl1_ST11_10	45	50.46	0.26	30.6	0.89	0.39	13.38	3.27	0.62		66.7808	29.5347	3.68458
Pl1_ST11_11	50	51.2	0.12	29.98	0.86	0.3	13.15	3.59	0.71		64.1715	31.703	4.12549
Pl1_ST11_12	55	50.72	0.15	30.5	0.99	0.23	13.42	3.34	0.58		66.5848	29.9887	3.4265
Pl1_ST11_13	65	50.92	0.13	30.39	0.9	0.52	13.25	3.21	0.57		67.1308	29.4307	3.4386
Pl1_ST11_14	70	50.43	0.26	30.08	0.9	0.43	13.98	3.15	0.58		68.6272	27.9827	3.39014
Pl1_ST11_15	75	50.36	0.29	30.26	0.92	0.42	13.37	3.46	0.65		65.5223	30.6848	3.79291
Pl1_ST11_16	80	50.89	0.26	30.03	0.89	0.27	13.46	3.3	0.69		66.4581	29.4853	4.05652
Pl1_ST11_17	85	50.83	0.25	30.43	0.86	0.26	13.38	3.18	0.66		67.1671	28.8879	3.94498
Pl1_ST11_18	90	51.98	0.28	29.37	0.87	0.28	12.67	3.68	0.74		62.69	32.9503	4.35968
Pl1_ST11_19	95	51.59	0.31	29.45	1.02	0.28	12.64	3.7	0.82		62.2292	32.9639	4.80687
Pl1_ST11_20	100	52.26	0.18	29.3	0.85	0.31	12.35	3.88	0.76		60.9086	34.6284	4.46299
Pl1_ST11_21	105	51.8	0.17	29.58	0.81	0.49	12.49	3.91	0.74		61.0855	34.6052	4.30931
Pl1_ST11_22	110	52.05	0.3	29.27	0.85	0.26	12.29	4.01	0.84		59.8147	35.3175	4.86784
Pl1_ST11_23	115	51.85	0.24	29.6	0.85	0.32	12.65	3.6	0.73		63.1431	32.5182	4.33869
Pl1_ST11_24	120	52.23	0.3	29.3	0.9	0.31	12.15	3.89	0.75		60.5005	35.0527	4.44677
Pl1_ST11_25	125	52.42	0.27	29.1	0.79	0.35	12.01	4.18	0.83		58.4072	36.7866	4.80621
Pl1_ST11_26	130	51.53	0.27	29.63	0.91	0.37	12.65	3.79	0.74		62.0414	33.6372	4.32139
Pl1_ST11_27	135	51.97	0.22	29.36	0.91	0.34	12.44	3.78	0.78		61.5563	33.848	4.59566
Pl1_ST11_28	140	50.95	0.28	29.82	0.93	0.35	13.36	3.44	0.72		65.3543	30.452	4.19374
Pl1_ST11_29	145	52.27	0.17	29.34	0.83	0.41	12.26	3.82	0.79		60.9543	34.369	4.67673
Pl1_ST11_30	150	51.88	0.21	29.44	0.84	0.34	12.66	3.73	0.8		62.1732	33.1488	4.678
Pl1_ST11_31	155	51.56	0.2	29.57	0.98	0.4	12.54	3.84	0.81		61.31	33.9746	4.71541
Pl1_ST11_32	160	51.97	0.27	29.16	0.91	0.38	12.32	3.96	0.76		60.4187	35.1435	4.43787
Pl1_ST11_33	165	52.05	0.2	29.25	0.9	0.19	12.27	4.09	0.84		59.3569	35.8046	4.83846
Pl1_ST11_34	170	53.12	0.14	28.87	0.79	0.31	12.03	3.91	0.82		59.9043	35.2337	4.86192
Pl1_ST11_35	175	52.32	0.21	29.23	0.92	0.28	12.15	4.01	0.71		59.9941	35.8316	4.17437
Pl1_ST11_36	180	51.91	0.23	29.1	0.93	0.42	12.35	4.11	0.74		59.7522	35.9847	4.26304
Pl1_ST11_37	185	52.19	0.24	29.06	0.88	0.37	12.21	4.12	0.8		59.2195	36.1606	4.61998
Pl1_ST11_38	190	52.19	0.25	29.36	0.77	0.4	12.12	4.05	0.74		59.616	36.0499	4.33404
Pl1_ST11_39	195	52.42	0.17	28.89	0.92	0.35	12.15	4.04	0.9		59.1744	35.6064	5.21917
Pl1_ST11_40	200	52.28	0.31	29.21	0.91	0.17	12.35	3.82	0.74		61.3089	34.317	4.37411
Pl1_ST11_41	205	50.47	0.25	30.23	0.99	0.32	13.73	3.2	0.6		67.852	28.6175	3.53056
Pl1_ST11_42	210	50.74	0.23	30.03	0.93	0.28	13.64	3.36	0.68		66.4393	29.6169	3.94385
Pl1_ST11_43	215	51.64	0.21	29.2	0.9	0.33	13.15	3.65	0.81		63.4665	31.8787	4.65484
Pl1_ST11_44	220	52.11	0.23	29.35	0.87	0.37	12.35	3.84	0.73		61.2351	34.4551	4.3098
Pl1_ST11_45	225	52.32	0.2	29.23	0.78	0.35	12.21	3.91	0.84		60.1898	34.8797	4.93046
Pl1_ST11_46	230	52.11	0.2	29.25	0.84	0.27	12.61	3.81	0.79		61.6767	33.7225	4.60081
Pl1_ST11_47	235	51.9	0.24	29.34	0.96	0.34	12.68	3.68	0.7		62.8566	33.0117	4.13171
Pl1_ST11_48	240	51.89	0.23	29.62	0.86	0.41	12.38	3.86	0.68		61.3636	34.6231	4.01328
Pl1_ST11_49	245	52.35	0.19	29.26	0.83	0.35	12.16	3.97	0.72		60.1935	35.5628	4.24375
Pl1_ST11_50	250	52.48	0.16	29.12	0.95	0.24	12.03	3.99	0.87		59.301	35.5925	5.10642
Pl1_ST11_51	255	51.74	0.2	29.83	0.94	0.32	12.53	3.72	0.6		62.7245	33.6991	3.57634
Pl1_ST11_52	260	52.34	0.22	29.23	0.89	0.27	12.1	4.05	0.72		59.6462	36.1278	4.22601
Pl1_ST11_53	265	52.2	0.17	29.29	0.92	0.3	12.43	3.86	0.75		61.2068	34.3958	4.39735
Pl1_ST11_54	270	51.91	0.38	29.2	0.84	0.27	12.39	3.97	0.85		60.1856	34.898	4.91633
Pl1_ST11_55	275	52.61	0.21	28.87	0.96	0.38	11.8	4.15	0.8		58.2356	37.0633	4.70108
Pl1_ST11_56	280	52.94	0.22	28.69	1.02	0.34	11.57	4.25	0.88		56.9706	37.87	5.15942
Pl1_ST11_57	285	52.21	0.23	29.23	0.94	0.32	12.08	4.04	0.8		59.3803	35.9373	4.68238
Pl1_ST11_58	290	52.24	0.18	29.36	1.08	0.23	12.05	3.94	0.78		59.9244	35.457	4.61862
Pl1_ST11_59	295	51.69	0.24	29.41	0.95	0.35	12.51	3.95	0.77		60.8023	34.7416	4.4561
Sample name: ST11_J Date: July 3, 2019
Plagioclase 2	µm	SiO2	TiO2	Al2O3	FeO	MgO	CaO	Na2O	K2O		An%	Ab%	Or%
Pl2_ST11_01	0	49.83	0.23	31.01	0.96	0.24	14.27	2.84	0.54		71.1638	25.6297	3.20649
Pl2_ST11_02	6	49.68	0.22	31.18	0.84	0.31	14.39	2.65	0.53		72.616	24.1995	3.18455
Pl2_ST11_03	12	49.73	0.24	30.93	1.01	0.37	13.96	2.94	0.64		69.6525	26.5453	3.80218
Pl2_ST11_04	18	50.06	0.3	30.71	0.9	0.33	13.85	3.07	0.58		68.9186	27.6449	3.4365
Pl2_ST11_05	24	49.61	0.19	31.15	0.9	0.3	14.48	2.66	0.51		72.7607	24.1879	3.0514
Pl2_ST11_06	30	49.67	0.25	30.97	0.96	0.23	14.45	2.75	0.53		72.0427	24.811	3.14629
Pl2_ST11_07	36	50.3	0.21	30.81	0.77	0.41	13.8	3.01	0.6		69.1334	27.2876	3.579
Pl2_ST11_08	42	50.3	0.3	30.72	0.76	0.31	13.49	3.32	0.61		66.702	29.7067	3.59135
Pl2_ST11_09	48	50.08	0.25	30.47	1	0.35	13.89	3.09	0.64		68.6136	27.622	3.76434
Pl2_ST11_10	54	50.76	0.13	30.23	0.96	0.35	13.77	3.1	0.6		68.527	27.9176	3.55533
Pl2_ST11_11	60	49.78	0.14	31.24	0.91	0.35	14.39	2.59	0.52		73.0602	23.7963	3.14358
Pl2_ST11_12	66	49.65	0.16	31.15	0.91	0.32	14.4	2.85	0.47		71.581	25.6371	2.78185
Pl2_ST11_13	72	48.75	0.26	31.71	0.89	0.34	14.82	2.52	0.46		74.3678	22.8837	2.7485
Pl2_ST11_14	78	49.12	0.21	31.45	0.94	0.37	14.82	2.46	0.47		74.7303	22.4478	2.82194
Pl2_ST11_15	84	49.48	0.18	31.45	0.97	0.27	14.11	2.87	0.46		71.0783	26.1626	2.75911
Pl2_ST11_16	90	48.88	0.17	31.7	0.98	0.39	14.65	2.59	0.43		73.8075	23.613	2.57948
Pl2_ST11_17	96	48.76	0.18	31.84	1.01	0.24	15.11	2.31	0.38		76.5346	21.1736	2.29181
Pl2_ST11_18	102	49.11	0.14	31.53	0.89	0.28	14.88	2.58	0.44		74.1304	23.2596	2.61004
Pl2_ST11_19	108	48.57	0.19	31.94	0.95	0.35	15.3	2.19	0.47		77.1842	19.9926	2.82316
Pl2_ST11_20	114	48.42	0.18	31.83	0.98	0.44	15.17	2.29	0.52		76.1042	20.7897	3.10618
Pl2_ST11_21	120	48.98	0.11	31.78	0.92	0.36	14.68	2.63	0.43		73.5791	23.8547	2.56624
Pl2_ST11_22	126	48.6	0.13	31.81	0.95	0.43	15.23	2.34	0.37		76.5131	21.2736	2.21329
Pl2_ST11_23	132	48.32	0.24	32.26	0.91	0.24	15.25	2.26	0.35		77.1898	20.7008	2.1094
Pl2_ST11_24	138	48.33	0.21	32.09	1.05	0.28	15.21	2.27	0.33		77.1659	20.8406	1.99348
Pl2_ST11_25	144	49.02	0.16	31.86	0.82	0.3	14.82	2.47	0.43		74.8418	22.5726	2.58562
Pl2_ST11_26	150	48.24	0.21	32.25	0.89	0.37	15.45	2.15	0.35		78.1984	19.6923	2.1093
Pl2_ST11_27	156	48.75	0.21	32.2	0.96	0.2	15.18	2.05	0.4		78.3847	19.1559	2.45935
Pl2_ST11_28	162	48.18	0.19	32.48	1.01	0.49	14.88	2.21	0.46		76.5944	20.5862	2.81938
Pl2_ST11_29	168	48.63	0.3	31.61	1	0.27	15.09	2.48	0.41		75.2016	22.3655	2.43289
Pl2_ST11_30	174	48.43	0.16	32.4	0.78	0.38	15.2	2.11	0.37		78.1135	19.6225	2.26404
Pl2_ST11_31	180	48.15	0.16	32.07	0.97	0.31	15.57	2.21	0.4		77.6731	19.9509	2.37598
Pl2_ST11_32	186	48.28	0.12	32.5	0.85	0.21	15.41	2.1	0.34		78.5621	19.374	2.06391
Pl2_ST11_33	192	47.98	0.17	32.36	0.85	0.54	15.31	2.2	0.43		77.3108	20.1037	2.58544
Pl2_ST11_34	198	49.71	0.12	31.24	0.89	0.2	14.54	2.66	0.52		72.7991	24.1009	3.10003
Pl2_ST11_35	204	52.14	0.21	29.35	0.88	0.4	12.45	3.77	0.74		61.7761	33.8518	4.37204
Pl2_ST11_36	210	52.47	0	29.32	0.8	0.28	12.61	3.78	0.69		62.2041	33.7431	4.05279
Pl2_ST11_37	216	51.95	0.2	29.41	0.95	0.36	12.41	3.81	0.8		61.2621	34.0356	4.7023
Pl2_ST11_38	222	51.47	0.25	29.81	0.81	0.47	12.88	3.52	0.64		64.3616	31.8305	3.80795
Pl2_ST11_39	228	51.24	0.3	29.92	0.9	0.37	12.87	3.62	0.67		63.6542	32.4001	3.9457
Pl2_ST11_40	234	51.29	0.21	29.64	0.88	0.48	12.71	3.93	0.69		61.5693	34.4509	3.97987
Pl2_ST11_41	240	51.9	0.27	29.67	0.96	0.34	12.22	3.76	0.67		61.6488	34.3266	4.02466
Pl2_ST11_42	246	51.71	0.28	29.64	0.95	0.42	12.43	3.69	0.69		62.3711	33.5064	4.12251
Pl2_ST11_43	252	52.29	0.23	29.13	0.95	0.33	12.28	3.86	0.73		60.9902	34.6927	4.31704
Pl2_ST11_44	258	51.48	0.16	29.96	0.93	0.23	12.6	3.73	0.76		62.2074	33.3249	4.46772
Pl2_ST11_45	264	51.11	0.24	29.73	0.97	0.42	13.09	3.58	0.63		64.4237	31.8844	3.69188
Pl2_ST11_46	270	50.75	0.31	30.38	0.93	0.25	13.23	3.39	0.6		65.8896	30.5524	3.55802
Pl2_ST11_47	276	51.96	0.14	29.59	0.89	0.36	12.36	3.89	0.68		61.1605	34.833	4.00647
Pl2_ST11_48	282	52.25	0.21	29.46	0.88	0.33	12.18	3.88	0.73		60.6859	34.9833	4.33076
Pl2_ST11_49	288	51.65	0.2	30.26	0.89	0.31	11.73	4.01	0.8		58.8289	36.3937	4.77732
Pl2_ST11_50	294	51.77	0.11	29.72	0.89	0.32	12.75	3.61	0.71		63.3441	32.4558	4.20006
Pl2_ST11_51	300	51.67	0.13	29.39	0.89	0.57	12.6	3.94	0.69		61.3094	34.693	3.99766
Sample name: ST11_J Date: July 3, 2019
Plagioclase 3	µm	SiO2	TiO2	Al2O3	FeO	MgO	CaO	Na2O	K2O		An%	Ab%	Or%
Pl3_ST11_01	0	52.49	0.27	29.26	0.73	0.11	12.36	3.98	0.73		60.4947	35.251	4.25425
Pl3_ST11_02	4	52.6	0.14	28.88	0.82	0.22	12.26	4	0.93		59.4976	35.1284	5.37394
Pl3_ST11_03	8	52.52	0.21	29.06	0.8	0.26	12.03	4.11	0.88		58.6389	36.2536	5.10745
Pl3_ST11_04	12	53.03	0.24	28.67	0.74	0.3	11.87	4.05	0.93		58.4547	36.0921	5.45321
Pl3_ST11_05	16	52.66	0.23	28.96	0.87	0.3	11.66	4.31	0.83		57.0233	38.1435	4.83318
Pl3_ST11_06	20	52.76	0.19	28.96	0.82	0.35	11.85	4.02	0.88		58.7433	36.0624	5.19426
Pl3_ST11_07	24	52.83	0.18	29.01	0.94	0.3	11.63	4.11	0.82		58.0225	37.1063	4.87115
Pl3_ST11_08	28	52.64	0.13	28.93	0.86	0.37	11.77	4.28	0.87		57.2718	37.6875	5.04063
Pl3_ST11_09	32	52.71	0.18	28.98	0.82	0.34	11.84	4.22	0.78		58.0239	37.4246	4.55146
Pl3_ST11_10	36	52.3	0.3	28.76	0.97	0.27	11.95	4.24	0.92		57.6786	37.0341	5.28732
Pl3_ST11_11	40	53.1	0.14	28.76	0.83	0.39	11.76	4.11	0.81		58.3275	36.889	4.78356
Pl3_ST11_12	44	52.59	0.22	28.78	0.98	0.36	11.72	4.33	0.86		56.9494	38.0749	4.97577
Pl3_ST11_13	48	52.65	0.21	28.96	0.87	0.38	11.96	4	0.91		58.9684	35.6893	5.34233
Pl3_ST11_14	52	52.31	0.24	29.17	0.83	0.44	12.04	4.12	0.81		58.8462	36.44	4.71387
Pl3_ST11_15	56	52.58	0.25	29.03	0.91	0.18	12.17	3.96	0.75		60.1607	35.4248	4.41453
Pl3_ST11_16	60	52.5	0.19	29.23	0.75	0.4	11.96	4.01	0.8		59.2984	35.9787	4.72284
Pl3_ST11_17	64	52.78	0.12	29.39	0.71	0.17	12.27	3.74	0.82		61.3059	33.8157	4.87835
Pl3_ST11_18	68	52.76	0.13	28.86	0.79	0.31	12.34	3.94	0.87		60.178	34.7703	5.05176
Pl3_ST11_19	72	52.17	0.22	29.43	0.95	0.29	11.84	4.14	0.79		58.4042	36.9558	4.64003
Pl3_ST11_20	76	52.3	0.22	29.36	0.77	0.27	12.47	3.8	0.72		61.7208	34.036	4.24325
Pl3_ST11_21	80	52.08	0.24	29.33	0.84	0.25	12.22	3.97	0.82		59.959	35.2503	4.79069
Pl3_ST11_22	84	52.05	0.42	29.29	0.91	0.34	11.87	3.98	0.89		58.9607	35.7754	5.26385
Pl3_ST11_23	88	52.46	0.24	28.97	0.74	0.38	12.12	4.08	0.89		58.9408	35.9057	5.15353
Pl3_ST11_24	92	52.39	0.22	29.08	0.93	0.31	12.03	3.9	0.84		59.8873	35.1336	4.97908
Pl3_ST11_25	96	52.7	0.23	28.98	0.83	0.19	12.12	4	0.87		59.428	35.4926	5.07936
Pl3_ST11_26	100	52.71	0.38	28.91	0.78	0.2	11.72	4.27	0.88		57.1849	37.7026	5.11255
Pl3_ST11_27	104	52.93	0.19	29.17	0.7	0.36	11.57	4.19	0.83		57.4461	37.647	4.90689
Pl3_ST11_28	108	52.35	0.3	28.84	0.97	0.2	12.23	4.07	0.84		59.3823	35.7614	4.85636
Pl3_ST11_29	112	52.58	0.16	29.24	0.77	0.24	12.18	3.88	0.83		60.328	34.777	4.89498
Pl3_ST11_30	116	52.53	0.16	29.14	0.74	0.46	11.92	4.16	0.8		58.4296	36.9011	4.66926
Pl3_ST11_31	120	52.74	0.27	28.83	0.79	0.27	11.63	4.29	0.92		56.7629	37.8906	5.34655
Pl3_ST11_32	124	52.52	0.34	28.67	0.82	0.38	11.95	4.27	0.88		57.66	37.2841	5.05581
Pl3_ST11_33	128	52.1	0.18	29.1	0.92	0.42	12.01	4.19	0.9		58.1205	36.6935	5.18597
Pl3_ST11_34	132	52.24	0.21	29.11	0.8	0.41	12.25	4.11	0.82		59.282	35.993	4.725
Pl3_ST11_35	136	52.4	0.25	29.09	0.8	0.32	11.96	4.2	0.86		58.1022	36.9232	4.97463
Pl3_ST11_36	140	52.75	0.19	29.24	0.76	0.2	12	3.98	0.82		59.4687	35.6927	4.83862
Pl3_ST11_37	144	52.99	0.22	28.99	0.77	0.26	11.77	4.04	0.81		58.7168	36.4718	4.81141
Pl3_ST11_38	148	52.4	0.24	29.29	0.86	0.34	11.75	4.03	0.93		58.3122	36.1923	5.49548
Pl3_ST11_39	152	53.02	0.1	28.95	0.66	0.39	11.88	4.17	0.83		58.1941	36.9648	4.84108
Pl3_ST11_40	156	52.64	0.16	28.92	0.9	0.24	11.96	4.07	0.9		58.6366	36.1095	5.25389
Pl3_ST11_41	160	52.25	0.25	29.27	0.81	0.23	12.01	4.12	0.89		58.5129	36.3241	5.16297
Pl3_ST11_42	164	52.62	0.09	29.07	0.72	0.39	12.23	4.04	0.83		59.5738	35.6122	4.81402
Pl3_ST11_43	168	52.58	0.26	28.81	0.77	0.31	11.92	4.19	0.94		57.8035	36.7689	5.42758
Pl3_ST11_44	172	52.68	0.27	28.76	0.85	0.29	11.95	4.21	0.86		58.0307	36.9966	4.97267
Pl3_ST11_45	176	52.21	0.3	29.1	0.91	0.21	12.09	4.12	0.9		58.6401	36.1622	5.19771
Pl3_ST11_46	180	52.5	0.12	29.25	0.76	0.37	12.11	3.98	0.8		59.7586	35.5409	4.70053
Pl3_ST11_47	184	52.78	0.17	28.98	0.88	0.33	11.81	4.06	0.85		58.5547	36.4273	5.01801
Pl3_ST11_48	188	53.21	0.25	28.71	0.81	0.06	11.69	4.22	0.9		57.3088	37.4377	5.25352
Pl3_ST11_49	192	52.2	0	29.69	0.61	0.33	12.41	3.98	0.78		60.4156	35.063	4.5214
Pl3_ST11_50	196	52.76	0.27	28.99	0.87	0.31	11.74	4.11	0.84		58.1829	36.8602	4.95687
Pl3_ST11_51	200	53.04	0.13	28.84	0.87	0.35	11.61	4.31	0.81		56.9845	38.2817	4.73381
Pl3_ST11_52	204	52.65	0.18	29.2	0.76	0.31	11.92	4.03	0.84		58.972	36.0798	4.94823
Pl3_ST11_53	208	51.81	0.32	29.53	0.87	0.41	12.19	3.93	0.74		60.3975	35.2369	4.36564
Pl3_ST11_54	212	52.21	0.23	29.21	0.76	0.42	12.16	4.07	0.87		59.1408	35.821	5.03818
Pl3_ST11_55	216	52.21	0.15	29.23	0.81	0.5	12.1	4.13	0.79		58.9829	36.4318	4.58531
Pl3_ST11_56	220	52.65	0.19	29.36	0.77	0.4	11.81	3.95	0.79		59.3507	35.9221	4.7272
Pl3_ST11_57	224	52.45	0.15	29.27	0.73	0.35	12.12	4.02	0.82		59.4961	35.7109	4.79293
Pl3_ST11_58	228	52.61	0.18	29.33	0.68	0.37	11.7	4.26	0.87		57.2269	37.7063	5.06681
Pl3_ST11_59	232	52.75	0.23	28.94	0.7	0.34	11.81	4.16	0.86		58.0001	36.971	5.02896
Pl3_ST11_60	236	53.14	0.24	29.02	0.8	0.23	11.7	4.01	0.79		58.8021	36.4704	4.72754
Pl3_ST11_61	240	52.37	0.2	29.4	0.9	0.3	11.97	3.97	0.77		59.6381	35.7939	4.56795
Pl3_ST11_62	244	52.2	0.21	29.25	0.86	0.41	12.14	3.98	0.79		59.8532	35.5092	4.63763
Pl3_ST11_63	248	52.78	0.21	29	0.85	0.31	11.67	4.19	0.77		57.8606	37.5937	4.54573
Pl3_ST11_64	252	52.7	0.14	28.96	0.77	0.35	11.97	4.14	0.77		58.7378	36.7632	4.49899
Pl3_ST11_65	256	52	0.2	29.4	0.82	0.4	12.15	4.13	0.84		58.9121	36.2383	4.84963
Pl3_ST11_66	260	52.9	0.14	28.9	0.72	0.4	11.73	4.24	0.89		57.3243	37.4969	5.17883
Pl3_ST11_67	264	52.63	0.14	29.33	0.82	0.27	12.05	3.88	0.78		60.2497	35.1066	4.64369
Pl3_ST11_68	268	51.23	0.26	30	0.85	0.38	12.84	3.61	0.73		63.4326	32.2733	4.29409
Pl3_ST11_69	272	51.51	0.25	29.79	0.96	0.25	12.69	3.63	0.71		63.1207	32.6743	4.20503
Pl3_ST11_70	276	51.9	0.15	29.68	0.91	0.28	12.39	3.88	0.72		61.1289	34.6414	4.22969
Pl3_ST11_71	280	51.97	0.15	29.75	0.76	0.31	12.43	3.77	0.72		61.8113	33.9256	4.26314
Pl3_ST11_72	284	51.66	0.29	29.46	0.95	0.29	12.51	3.9	0.78		61.0354	34.4333	4.53127
Pl3_ST11_73	288	51.55	0.26	29.59	0.83	0.34	12.44	4.01	0.78		60.3141	35.183	4.50292
Pl3_ST11_74	292	52.41	0.16	29.44	0.78	0.35	12.26	3.88	0.72		60.8779	34.8651	4.25699
Pl3_ST11_75	296	51.76	0.2	29.61	0.94	0.27	12.73	3.6	0.78		63.1029	32.2933	4.6038
Pl3_ST11_76	300	52.53	0.07	29.34	0.87	0.26	11.91	4.15	0.72		58.7358	37.0363	4.2279
Pl3_ST11_77	304	51.5	0.25	29.01	0.97	0.43	13.1	3.74	0.81		62.8826	32.4878	4.62962
Pl3_ST11_78	308	53.12	0.13	29.21	0.77	0.23	11.5	4.25	0.74		57.2937	38.3166	4.38976
Pl3_ST11_79	312	52.31	0.31	29.09	0.8	0.32	12.18	4.1	0.77		59.3674	36.1638	4.46882
Pl3_ST11_80	316	52.34	0.19	29.31	0.77	0.29	12.28	3.94	0.79		60.3423	35.0355	4.62223
Pl3_ST11_81	320	52.33	0.12	29.33	0.74	0.31	12.22	4.09	0.79		59.4299	35.9954	4.57469
Pl3_ST11_82	324	52.32	0.13	29.06	0.84	0.48	12.49	3.85	0.82		61.1253	34.0964	4.7783
Pl3_ST11_83	328	52.18	0.27	29.52	0.85	0.21	11.96	4.16	0.68		58.9229	37.0882	3.98899
Pl3_ST11_84	332	52.16	0.15	29.82	0.81	0.37	11.96	3.96	0.67		60.0284	35.9675	4.00407
Pl3_ST11_85	336	51.86	0.21	29.65	0.9	0.56	12.01	4.02	0.64		59.91	36.2887	3.80134
Pl3_ST11_86	340	51.73	0.12	29.76	0.83	0.46	12.22	4.04	0.73		59.9017	35.8375	4.2608
Pl3_ST11_87	344	51.59	0.11	30.17	0.88	0.29	12.52	3.55	0.67		63.4183	32.5408	4.04097
Pl3_ST11_88	348	50.58	0.27	30.36	1.11	0.4	13.34	3.2	0.65		67.0191	29.0926	3.88828
Pl3_ST11_89	352	50.88	0.14	30.63	0.82	0.35	13.39	3.2	0.54		67.5451	29.2114	3.24346
Pl3_ST11_90	356	50.86	0.12	30.28	0.89	0.33	13.36	3.41	0.6		65.9908	30.4804	3.52882
Pl3_ST11_91	360	50.31	0.22	31.01	0.83	0.3	13.86	2.94	0.46		70.2554	26.9683	2.77636
Pl3_ST11_92	364	52.27	0.11	29.69	0.75	0.47	12.06	3.97	0.68		60.1379	35.8246	4.03749
Pl3_ST11_93	368	51.6	0.29	29.8	0.93	0.28	12.34	3.9	0.72		60.9237	34.8437	4.23257
Pl3_ST11_94	372	51.94	0.3	29.25	0.92	0.32	12.08	4.2	0.77		58.6485	36.9002	4.45125
Pl3_ST11_95	376	52.1	0.18	29.52	0.81	0.33	12.12	4.07	0.79		59.3366	36.0582	4.6052
Pl3_ST11_96	380	51.95	0.1	29.48	0.82	0.31	12.61	3.86	0.72		61.6552	34.1532	4.19168
Pl3_ST11_97	384	51.84	0.22	29.57	0.75	0.34	12.56	3.81	0.73		61.7992	33.924	4.27678
Pl3_ST11_98	388	52.4	0.33	29.13	0.88	0.33	11.98	3.97	0.81		59.5171	35.6915	4.79149
Pl3_ST11_99	392	52.12	0.26	29.25	0.94	0.35	12.26	3.95	0.77		60.3202	35.1689	4.51091
Pl3_ST11_100	396	52.09	0.22	29.62	0.8	0.3	12.36	3.77	0.7		61.7513	34.0846	4.16415
Pl3_ST11_101	400	52.93	0.2	28.88	0.88	0.21	11.86	4.07	0.82		58.7084	36.4585	4.83315
Pl3_ST11_102	404	52.82	0.2	29.03	0.77	0.35	11.93	4.11	0.75		58.8828	36.7095	4.40768
Pl3_ST11_103	408	52.4	0.28	29.15	0.91	0.47	11.77	4.13	0.78		58.3467	37.0493	4.604
Sample name: ST12_J Date: July 3, 2019
Plagioclase 1	µm	SiO2	TiO2	Al2O3	FeO	MgO	CaO	Na2O	K2O		An%	Ab%	Or%
Pl1_ST12_01	0	47.38	0.14	32.96	0.93	0.24	16.39	1.5	0.46		83.4005	13.8124	2.78707
Pl1_ST12_02	5	47.43	0.19	33.1	0.89	0.22	16	1.64	0.34		82.5908	15.3195	2.08974
Pl1_ST12_03	10	46.75	0.17	33.21	0.95	0.18	16.74	1.45	0.34		84.6789	13.2732	2.04786
Pl1_ST12_04	15	47.15	0.19	33.51	0.95	0.1	16.14	1.6	0.28		83.3299	14.9488	1.7213
Pl1_ST12_05	20	47.15	0.16	33.1	0.94	0.41	15.95	1.86	0.3		81.0751	17.1092	1.81572
Pl1_ST12_06	25	47.86	0.12	32.94	0.89	0.44	15.42	1.87	0.34		80.2755	17.6169	2.10755
Pl1_ST12_07	35	47.17	0.15	33.02	0.92	0.36	16.06	1.86	0.37		80.8397	16.9427	2.21759
Pl1_ST12_08	40	47.96	0.17	32.58	0.79	0.4	15.52	1.95	0.49		79.0537	17.9744	2.97186
Pl1_ST12_09	45	47.54	0.19	32.74	0.97	0.29	15.81	1.91	0.4		80.0804	17.5072	2.41243
Pl1_ST12_10	50	48.06	0.1	32.53	0.89	0.24	15.55	2.13	0.45		77.9827	19.3302	2.68708
Pl1_ST12_11	55	47.63	0.19	32.72	0.92	0.2	16.38	1.55	0.33		83.666	14.327	2.00701
Pl1_ST12_12	60	47	0.15	33.26	0.84	0.28	16.6	1.46	0.3		84.6971	13.4804	1.82256
Pl1_ST12_13	65	48	0.13	32.12	0.99	0.32	15.95	1.93	0.56		79.3163	17.3679	3.31582
Pl1_ST12_14	70	46.52	0.18	32.69	1.01	0.35	16.94	1.68	0.48		82.4262	14.7928	2.78096
Pl1_ST12_15	75	47.14	0.13	33.39	1.01	0.32	15.96	1.64	0.3		82.7586	15.3891	1.85226
Pl1_ST12_16	80	46.86	0.19	32.91	0.99	0.46	16.29	1.72	0.42		81.8484	15.6389	2.51269
Pl1_ST12_17	85	47.71	0.2	32.8	0.95	0.26	15.56	2	0.35		79.404	18.4694	2.12668
Pl1_ST12_18	90	47.11	0.25	32.91	0.93	0.43	16.11	1.82	0.29		81.5745	16.6771	1.74847
Pl1_ST12_19	95	47.22	0.23	32.85	0.99	0.43	15.75	1.98	0.36		79.6996	18.1313	2.1691
Pl1_ST12_20	100	46.68	0.2	33.19	0.88	0.34	16.6	1.52	0.4		83.7246	13.8732	2.40218
Pl1_ST12_21	105	46.88	0.18	33.49	0.83	0.43	16.31	1.48	0.27		84.4652	13.8699	1.6649
Pl1_ST12_22	110	47.12	0	33.87	0.68	0.35	16.59	1.22	0.17		87.315	11.6196	1.06535
Pl1_ST12_23	115	49.77	0.25	31.07	0.74	0.38	14.31	2.94	0.47		70.8769	26.3513	2.77181
Pl1_ST12_24	120	51.02	0.24	30.23	0.95	0.35	13.08	3.3	0.65		65.9749	30.1213	3.90378
Pl1_ST12_25	125	51.98	0.22	29.43	0.82	0.47	12.34	3.85	0.8		60.9093	34.3889	4.70175
Pl1_ST12_26	130	52	0.21	29.45	0.84	0.34	12.31	4	0.74		60.2556	35.4314	4.31293
Pl1_ST12_27	135	52.97	0.24	28.49	0.88	0.35	11.75	4.31	0.85		57.1454	37.9324	4.92224
Pl1_ST12_28	140	52.74	0.16	29.17	0.77	0.38	11.61	4.26	0.8		57.2723	38.0287	4.69898
Pl1_ST12_29	145	52.66	0.16	29.07	0.94	0.31	11.79	4.15	0.79		58.2492	37.1034	4.64734
Pl1_ST12_30	150	51.87	0.15	29.62	0.88	0.41	12.17	3.99	0.74		60.0349	35.6185	4.34656
Pl1_ST12_31	155	51.47	0.33	29.53	0.98	0.43	12.45	3.83	0.81		61.1934	34.0662	4.74047
Pl1_ST12_32	160	52.08	0.22	29.04	0.88	0.41	12.2	4.1	0.81		59.2695	36.045	4.68552
Pl1_ST12_33	165	52.05	0.14	30.08	0.73	0.26	12.6	3.53	0.53		64.2233	32.5601	3.21661
Pl1_ST12_34	170	52.15	0.29	29.38	1	0.25	12.3	3.81	0.7		61.4135	34.4249	4.16157
Pl1_ST12_35	175	52.14	0.23	29.57	0.88	0.28	12.16	3.9	0.76		60.4299	35.073	4.49711
Pl1_ST12_36	180	52.33	0.24	29.48	0.82	0.14	12.28	3.8	0.78		61.1392	34.2369	4.62399
Pl1_ST12_37	185	51.8	0.1	29.72	0.91	0.32	12.38	3.86	0.76		61.0752	34.4604	4.46436
Pl1_ST12_38	190	52.36	0.13	29.23	0.93	0.42	12.08	3.95	0.78		59.9302	35.4622	4.6076
Pl1_ST12_39	195	52	0.22	29.47	0.99	0.43	12.09	3.97	0.75		59.9487	35.6232	4.42808
Pl1_ST12_40	200	52.33	0.21	29.29	0.88	0.32	11.89	4.1	0.74		58.8888	36.7472	4.36399
Pl1_ST12_41	205	52.56	0.26	29.13	0.91	0.19	12.14	3.97	0.73		60.1186	35.577	4.30441
Sample name: ST12_J Date: July 3, 2019
Plagioclase 1	µm	SiO2	TiO2	Al2O3	FeO	MgO	CaO	Na2O	K2O		An%	Ab%	Or%
Pl2_ST12_01	0	50.86	0.2	30.86	0.88	0.34	13.19	3.17	0.51		67.5241	29.3672	3.10874
Pl2_ST12_02	6	49.65	0.21	31.27	1.01	0.39	14.44	2.41	0.49		74.492	22.4982	3.00981
Pl2_ST12_03	12	50.36	0.15	30.69	1.05	0.29	13.78	2.92	0.62		69.5877	26.6843	3.728
Pl2_ST12_04	18	51.01	0.18	30.33	0.84	0.35	13.12	3.31	0.62		66.102	30.1785	3.71941
Pl2_ST12_05	24	50.57	0.3	30.41	0.97	0.32	13.6	3.06	0.68		68.1802	27.7607	4.0591
Pl2_ST12_06	30	51.2	0.19	30.32	0.9	0.34	12.91	3.34	0.66		65.4002	30.6188	3.98105
Pl2_ST12_07	36	49.92	0.29	30.97	0.97	0.44	13.59	3.03	0.65		68.4734	27.627	3.89957
Pl2_ST12_08	42	50.03	0.11	31.47	0.92	0.32	13.6	3.02	0.38		69.6809	28.0008	2.31825
Pl2_ST12_09	48	49.77	0.22	31.08	1.04	0.33	14.06	2.84	0.51		70.9864	25.9476	3.06592
Pl2_ST12_10	54	50.47	0.19	30.61	0.93	0.45	13.3	3.25	0.59		66.8886	29.5783	3.53308
Pl2_ST12_11	60	51.72	0.14	29.76	0.88	0.41	12.44	3.84	0.63		61.7704	34.5049	3.72478
Pl2_ST12_12	66	51.49	0.27	29.88	0.9	0.27	12.7	3.63	0.7		63.1764	32.6774	4.1462
Pl2_ST12_13	72	51.7	0.12	30.01	0.8	0.23	12.56	3.84	0.66		61.8877	34.2401	3.87221
Pl2_ST12_14	78	50.27	0.22	30.98	0.87	0.38	13.51	3.06	0.53		68.6535	28.1396	3.20689
Pl2_ST12_15	84	50.41	0.21	30.62	0.9	0.33	13.75	3.05	0.56		68.9702	27.6852	3.34463
Pl2_ST12_16	90	50.22	0.25	30.85	0.98	0.33	13.58	3.07	0.59		68.4542	28.0045	3.54123
Pl2_ST12_17	96	50.46	0.12	30.73	0.82	0.41	13.59	3.28	0.54		67.3821	29.4299	3.18801
Pl2_ST12_18	102	48.82	0.22	32.04	0.91	0.35	14.92	2.21	0.39		76.9721	20.6322	2.39569
Pl2_ST12_19	108	48.04	0.21	32.45	1.02	0.34	15.35	1.98	0.38		79.1828	18.4832	2.33403
Pl2_ST12_20	114	48.85	0.18	31.98	0.98	0.3	14.96	2.23	0.39		76.8763	20.7374	2.38631
Pl2_ST12_21	120	47.13	0.19	32.84	1.04	0.36	16.14	1.64	0.35		82.6652	15.2003	2.13446
Pl2_ST12_22	126	47.39	0.23	33.11	0.82	0.22	16.08	1.64	0.32		82.7637	15.2752	1.96112
Pl2_ST12_23	132	47.27	0.15	33.05	0.98	0.32	15.89	1.79	0.33		81.3947	16.5926	2.01274
Pl2_ST12_24	138	47.27	0.09	33.59	0.92	0.12	16.31	1.32	0.25		85.8585	12.5745	1.567
Pl2_ST12_25	144	47.42	0.13	33.02	0.78	0.45	15.76	1.92	0.34		80.2472	17.6915	2.06136
Pl2_ST12_26	150	47.58	0.11	33.2	0.87	0.15	15.76	1.82	0.29		81.242	16.9779	1.78001
Pl2_ST12_27	156	48.09	0.13	32.75	0.91	0.32	15.47	1.95	0.29		79.9728	18.2421	1.78505
Pl2_ST12_28	162	49.55	0.25	31.54	1.01	0.16	14.57	2.17	0.57		75.982	20.4786	3.53938
Pl2_ST12_29	168	50.97	0.25	28.81	1.1	0.6	13.59	3.4	1.12		64.48	29.1926	6.32739
Pl2_ST12_30	174	52.75	0.17	29.03	0.8	0.32	11.65	4.33	0.82		56.9346	38.2937	4.77162
Pl2_ST12_31	180	52.04	0.16	29.16	0.85	0.44	12.56	3.87	0.83		61.1147	34.0766	4.80878
Pl2_ST12_32	186	52.23	0.18	29.1	0.98	0.25	12.69	3.7	0.76		62.5414	32.9987	4.45985
Pl2_ST12_33	192	52.85	0.13	28.85	0.75	0.37	11.71	4.37	0.81		56.8929	38.4213	4.68584
Pl2_ST12_34	198	52.75	0.35	28.59	0.98	0.3	11.69	4.25	0.91		57.1234	37.5818	5.29471
Pl2_ST12_35	204	52.27	0.14	29.25	0.97	0.42	12.11	3.91	0.73		60.3844	35.2815	4.33415
Pl2_ST12_36	210	52.44	0.2	29.22	0.93	0.39	11.64	4.17	0.84		57.6628	37.3825	4.95476
Pl2_ST12_37	216	52.74	0.27	28.92	0.96	0.35	11.58	4.2	0.93		57.0787	37.4631	5.4582
Pl2_ST12_38	222	52.62	0.2	29.11	0.89	0.33	11.95	3.98	0.79		59.4735	35.845	4.68149
Pl2_ST12_39	228	52.63	0.27	29.02	0.91	0.3	11.96	3.98	0.82		59.3882	35.7636	4.84823
Pl2_ST12_40	234	52.55	0.24	29.01	1.02	0.22	11.93	4.02	0.84		59.0451	36.0047	4.95021
Pl2_ST12_41	240	52.82	0.21	29.13	1.04	0.15	11.7	3.98	0.8		58.9276	36.2748	4.7976
Sample name: ST12_J Date: July 3, 2019
Plagioclase 3	µm	SiO2	TiO2	Al2O3	FeO	MgO	CaO	Na2O	K2O		An%	Ab%	Or%
Pl3_ST12_01	0	51.3	0.24	29.99	0.93	0.38	12.71	3.65	0.6		63.4562	32.977	3.56682
Pl3_ST12_02	8	52.13	0.25	29.31	0.87	0.35	12.08	4.1	0.81		59.0307	36.2563	4.71299
Pl3_ST12_03	16	51.25	0.23	30.11	0.96	0.28	12.97	3.47	0.62		64.8901	31.4165	3.69344
Pl3_ST12_04	24	50.86	0.15	30.37	1.03	0.33	12.99	3.49	0.58		64.9623	31.584	3.45367
Pl3_ST12_05	32	51.05	0.24	30.02	1.05	0.42	13.01	3.35	0.72		65.2799	30.4184	4.30166
Pl3_ST12_06	40	50.98	0.28	30.1	0.94	0.34	12.99	3.49	0.7		64.5014	31.3599	4.13865
Pl3_ST12_07	48	52.61	0.21	29.26	0.9	0.38	11.7	4.07	0.75		58.6225	36.903	4.47446
Pl3_ST12_08	56	52.5	0.22	29.24	0.93	0.32	11.76	4.19	0.71		58.2532	37.5591	4.18766
Pl3_ST12_09	64	52.55	0.16	29.28	0.75	0.26	12.08	4.17	0.75		58.8718	36.7761	4.35214
Pl3_ST12_10	72	50.85	0.18	30.37	1	0.39	13.02	3.51	0.62		64.7438	31.5852	3.67096
Pl3_ST12_11	80	50.38	0.18	30.96	0.89	0.08	13.85	3.06	0.55		69.1037	27.6288	3.2675
Pl3_ST12_12	88	50.84	0.27	30.36	0.93	0.2	13.37	3.33	0.63		66.3649	29.9116	3.72347
Pl3_ST12_13	96	50.64	0.24	30.5	0.9	0.41	13.04	3.5	0.59		64.9525	31.5483	3.49922
Pl3_ST12_14	104	50.17	0.17	30.92	0.9	0.3	13.64	3.24	0.49		67.9059	29.1895	2.90462
Pl3_ST12_15	112	50.94	0.29	30.27	0.96	0.26	12.8	3.62	0.64		63.6408	32.5704	3.78884
Pl3_ST12_16	120	51.79	0.18	29.98	0.87	0.25	12.55	3.72	0.59		62.7992	33.6855	3.51531
Pl3_ST12_17	128	50.99	0.13	30.58	0.85	0.3	13.23	3.26	0.61		66.6307	29.7113	3.65801
Pl3_ST12_18	136	51.72	0.16	29.69	0.85	0.44	12.64	3.63	0.74		62.9167	32.6975	4.38583
Pl3_ST12_19	144	50.44	0.25	30.62	0.96	0.22	13.52	3.25	0.57		67.3307	29.2893	3.37997
Pl3_ST12_20	152	53.16	0.14	29.04	0.71	0.36	11.37	4.37	0.85		56.037	38.9749	4.98809
Pl3_ST12_21	160	52.57	0	30.16	0.75	0.25	11.59	4.13	0.56		58.7414	37.8791	3.37948
Pl3_ST12_22	168	50.81	0.21	30.59	0.8	0.3	13.28	3.28	0.58		66.7129	29.8178	3.46929
Pl3_ST12_23	176	50.65	0.18	30.72	0.93	0.34	13.27	3.21	0.53		67.3263	29.4719	3.20177
Pl3_ST12_24	184	50.43	0.23	30.37	0.88	0.41	13.59	3.4	0.54		66.6643	30.1816	3.15405
Pl3_ST12_25	192	49.66	0.09	31.57	0.77	0.34	14.29	2.9	0.38		71.4844	26.2522	2.26341
Pl3_ST12_26	200	49.08	0.21	31.62	0.93	0.48	14.34	2.73	0.38		72.6711	25.036	2.29296
Pl3_ST12_27	208	49.79	0.18	31.29	0.84	0.22	14.25	2.82	0.47		71.5621	25.6275	2.81039
Pl3_ST12_28	216	48.68	0.22	32.03	0.9	0.33	14.76	2.47	0.45		74.6752	22.6139	2.71084
Pl3_ST12_29	224	49.48	0.09	31.5	0.98	0.35	14.1	2.85	0.5		71.0228	25.9784	2.99881
Pl3_ST12_30	232	49.02	0.22	31.49	0.92	0.43	14.55	2.58	0.54		73.2561	23.5066	3.23725
Pl3_ST12_31	240	49.8	0.15	31.16	0.93	0.16	14.11	2.88	0.59		70.4646	26.0271	3.5083
Pl3_ST12_32	248	48.65	0.16	32.14	0.91	0.35	14.91	2.38	0.36		75.895	21.9231	2.18192
Pl3_ST12_33	256	48.63	0.29	31.96	1.03	0.31	14.85	2.3	0.44		76.0133	21.3049	2.68174
Pl3_ST12_34	264	48.64	0.1	32.31	0.77	0.16	15.4	2.24	0.31		77.6888	20.4491	1.86209
Pl3_ST12_35	272	49.2	0.12	31.92	0.8	0.24	14.51	2.64	0.42		73.3291	24.1436	2.52731
Pl3_ST12_36	280	49.35	0.19	31.63	0.87	0.26	14.38	2.77	0.42		72.2876	25.1985	2.51394
Pl3_ST12_37	288	49.11	0.14	31.53	0.91	0.42	14.43	2.89	0.45		71.4511	25.8958	2.65311
Pl3_ST12_38	296	50.12	0.2	30.92	0.95	0.31	13.74	3.06	0.5		69.1397	27.8645	2.99579
Pl3_ST12_39	304	52.11	0.23	29.3	0.84	0.28	12.23	4.16	0.71		59.359	36.5378	4.10317
Pl3_ST12_40	312	51.98	0.24	29.59	0.83	0.39	12.24	3.86	0.77		60.7685	34.6796	4.55186
Pl3_ST12_41	320	51.54	0.23	29.72	0.9	0.38	12.6	3.85	0.68		61.8352	34.1913	3.97352
Pl3_ST12_42	328	51.52	0.29	29.63	1.05	0.43	12.33	3.92	0.75		60.6888	34.9157	4.39549
Sample name: ST12_J Date: July 3, 2019
Plagioclase 4	µm	SiO2	TiO2	Al2O3	FeO	MgO	CaO	Na2O	K2O		An%	Ab%	Or%
Pl4_ST12_01	0	51.31	0.33	29.85	0.94	0.22	12.58	3.85	0.71		61.6895	34.1649	4.14562
Pl4_ST12_02	5	52.03	0.22	29.27	0.99	0.35	12.27	4.01	0.69		60.3002	35.6622	4.03761
Pl4_ST12_03	10	51.47	0.24	29.83	0.83	0.33	12.68	3.77	0.73		62.2438	33.4894	4.26678
Pl4_ST12_04	15	51.71	0.22	29.78	0.9	0.26	12.61	3.64	0.71		62.9165	32.8655	4.21802
Pl4_ST12_05	20	52.31	0.23	29.45	0.81	0.16	12.46	3.81	0.66		61.8653	34.2329	3.90188
Pl4_ST12_06	25	51.36	0.19	29.7	1.1	0.52	12.76	3.41	0.78		64.2511	31.0723	4.67655
Pl4_ST12_07	30	51.81	0.09	29.97	0.76	0.31	12.62	3.75	0.68		62.4265	33.5684	4.00516
Pl4_ST12_08	35	52.05	0.21	29.62	0.74	0.48	12.27	3.78	0.71		61.4859	34.2777	4.23634
Pl4_ST12_09	40	51.18	0.22	30.11	0.98	0.26	12.82	3.6	0.64		63.7916	32.4166	3.79189
Pl4_ST12_10	45	51.72	0.31	29.58	0.82	0.39	12.49	3.72	0.75		62.0935	33.4669	4.43962
Pl4_ST12_11	50	52.07	0.2	29.65	0.94	0.4	12.12	3.74	0.71		61.4187	34.2972	4.28408
Pl4_ST12_12	55	50.35	0.2	30.69	0.89	0.29	13.62	3.32	0.54		67.1898	29.6383	3.17191
Pl4_ST12_13	60	51.43	0.15	30.22	0.72	0.39	13.05	3.41	0.55		65.658	31.0471	3.29489
Pl4_ST12_14	65	51.31	0.14	30.47	0.74	0.41	12.92	3.45	0.56		65.1538	31.4837	3.36253
Pl4_ST12_15	70	50.58	0.3	29.71	1.43	0.82	13.49	2.83	0.84		68.7864	26.1136	5.10001
Pl4_ST12_16	75	49.91	0.21	31.34	0.88	0.15	14.29	2.61	0.44		73.1431	24.1753	2.68161
Pl4_ST12_17	80	49.4	0.29	31.38	0.8	0.35	14.12	2.92	0.55		70.3924	26.3429	3.26478
Pl4_ST12_18	85	49.75	0.12	31.31	1.04	0.32	13.98	2.81	0.46		71.2801	25.9273	2.79267
Pl4_ST12_19	90	48.98	0.21	31.72	0.85	0.34	14.93	2.4	0.43		75.4608	21.9514	2.5878
Pl4_ST12_20	95	49.47	0.22	31.56	0.81	0.37	14.18	2.8	0.45		71.6785	25.613	2.70848
Pl4_ST12_21	100	48.55	0.18	32.25	0.9	0.19	15.31	2.1	0.38		78.2613	19.4259	2.3129
Pl4_ST12_22	105	46.63	0.23	31.93	0.99	0.37	16.92	2.1	0.58		79.0255	17.7491	3.22549
Pl4_ST12_23	110	48.21	0.22	32.46	0.93	0.38	15.2	2.12	0.4		77.898	19.6611	2.44087
Pl4_ST12_24	115	49.5	0.27	31.54	0.93	0.18	14.33	2.6	0.53		72.8665	23.9246	3.20892
Pl4_ST12_25	120	48.48	0.14	32.73	0.86	0.27	15.45	1.75	0.27		81.5806	16.7219	1.69755
Pl4_ST12_26	125	48.21	0.12	32.62	0.79	0.38	15.29	2.13	0.36		78.1172	19.6928	2.18999
Pl4_ST12_27	130	48.03	0.16	32.45	0.96	0.34	15.33	2.18	0.38		77.709	19.9975	2.29358
Pl4_ST12_28	135	49.46	0.26	31.42	0.9	0.18	14.36	2.73	0.49		72.2199	24.8459	2.93426
Pl4_ST12_29	140	49.2	0.22	31.22	0.96	0.5	14.81	2.35	0.6		74.8848	21.5028	3.61236
Pl4_ST12_30	145	49.8	0.23	31.64	0.84	0.16	14.05	2.68	0.43		72.3787	24.9838	2.63757
Pl4_ST12_31	150	48.57	0.18	32.07	0.87	0.37	15.03	2.25	0.45		76.5373	20.7341	2.72852
Pl4_ST12_32	155	48.91	0.17	31.96	0.81	0.29	14.72	2.61	0.46		73.6337	23.6265	2.73985
Pl4_ST12_33	160	48.82	0.16	31.25	1.07	0.56	14.95	2.47	0.65		74.0329	22.1345	3.83264
Pl4_ST12_34	165	50.57	0.29	30.54	0.92	0.43	13.07	3.4	0.6		65.556	30.8606	3.58335
Pl4_ST12_35	170	52.71	0.16	29.11	0.74	0.34	11.76	4.25	0.78		57.7046	37.7382	4.5572
Pl4_ST12_36	175	52.37	0.25	29.42	0.79	0.26	11.79	4.16	0.86		57.9588	37.0073	5.0339
Pl4_ST12_37	180	52.52	0.22	29.02	0.79	0.11	12.06	4.28	0.79		58.1321	37.3338	4.53416
Pl4_ST12_38	185	51.93	0.35	29.44	0.84	0.35	12.02	4.11	0.74		59.0992	36.5686	4.33221
Pl4_ST12_39	190	52.08	0.33	29.41	0.89	0.31	12.04	3.97	0.74		59.8846	35.7329	4.38249
Pl4_ST12_40	195	52.46	0.33	28.74	0.83	0.37	11.89	4.43	0.8		57.0012	38.4322	4.5666
Pl4_ST12_41	200	52.1	0.2	29.17	0.93	0.46	12.06	4.19	0.77		58.6599	36.8806	4.4595
Pl4_ST12_42	205	52.02	0.25	29.5	0.91	0.28	12.34	3.85	0.61		61.5972	34.7773	3.62557
Pl4_ST12_43	210	52.08	0.09	29.49	0.82	0.42	12.22	4.1	0.68		59.758	36.2826	3.95945
Pl4_ST12_44	215	51.42	0.28	29.34	0.91	0.45	12.38	4.26	0.69		59.2044	36.8665	3.92901
Pl4_ST12_45	220	52.2	0.2	29.17	0.81	0.4	11.69	4.53	0.85		55.9338	39.2236	4.84261
Pl4_ST12_46	225	52.96	0.21	28.16	0.99	0.37	12.02	4.11	0.94		58.4152	36.1454	5.43939
Pl4_ST12_47	230	52.26	0.21	29.14	0.75	0.24	12.34	4.23	0.7		59.2466	36.7517	4.00172
Pl4_ST12_48	235	52.15	0.19	29.24	0.76	0.38	12.36	3.97	0.77		60.4074	35.1117	4.48088
Pl4_ST12_49	240	51.25	0.27	29.96	0.85	0.42	12.65	3.88	0.66		61.8364	34.3221	3.84148
Pl4_ST12_50	245	52.16	0.11	29.81	0.71	0.3	12.17	3.98	0.69		60.2657	35.6658	4.06846
Pl4_ST12_51	250	51.93	0.23	29.42	0.86	0.32	12.26	4.1	0.75		59.5941	36.065	4.34085
Pl4_ST12_52	255	52.33	0.14	29.23	0.79	0.37	12.02	4.24	0.81		58.1877	37.1434	4.66888
Pl4_ST12_53	260	51.88	0.19	28.68	0.93	0.41	11.73	4.27	1.71		54.5754	35.9514	9.47318
Pl4_ST12_54	265	52.56	0.28	28.54	0.9	0.31	11.72	4.54	0.99		55.5069	38.9103	5.58284
Pl4_ST12_55	270	52.57	0.22	28.79	0.73	0.36	11.84	4.44	0.92		56.4611	38.3151	5.2238
Pl4_ST12_56	275	51.77	0.25	29.49	0.91	0.37	12.26	4.04	0.74		59.9452	35.7466	4.30821
Pl4_ST12_57	280	52.13	0.19	29.45	0.89	0.31	12.16	4.06	0.71		59.747	36.0992	4.15376
Pl4_ST12_58	285	51.81	0.25	29.57	0.8	0.34	12.25	4.06	0.84		59.4739	35.6702	4.85591
Pl4_ST12_59	290	51.41	0.26	29.91	0.79	0.35	12.54	3.83	0.77		61.5076	33.9954	4.497
Pl4_ST12_60	295	51.78	0.19	29.47	0.75	0.32	12.36	4.18	0.85		59.0361	36.1297	4.83414
Pl4_ST12_61	300	52.09	0.21	28.94	0.71	0.33	12.37	4.48	0.76		57.8522	37.9156	4.23219
Pl4_ST12_62	305	51.98	0.14	28.92	0.86	0.42	12.06	4.6	0.93		56.1149	38.7327	5.15246
Pl4_ST12_63	310	51.73	0.24	29.51	0.75	0.2	12.71	4.04	0.71		60.9116	35.0369	4.05148
Pl4_ST12_64	315	52.07	0.17	29.4	0.8	0.37	12.09	4.11	0.83		58.9301	36.2528	4.81714
Pl4_ST12_65	320	51.9	0.16	29.21	0.88	0.28	12.42	4.05	0.95		59.4823	35.1003	5.4174
Pl4_ST12_66	325	52.13	0.22	29.32	0.79	0.29	12.26	4.05	0.85		59.5114	35.5758	4.91281
Pl4_ST12_67	330	51.2	0.22	29.88	0.89	0.36	12.55	3.88	0.8		61.1482	34.2106	4.6412
Pl4_ST12_68	345	52.13	0.26	28.5	0.91	0.39	12.07	4.61	0.92		56.1191	38.7877	5.09322
Pl4_ST12_69	350	51.6	0.31	29.46	0.87	0.37	12.61	3.82	0.76		61.7299	33.8402	4.42991
Pl4_ST12_70	355	51.71	0.21	29.63	0.98	0.32	12.36	3.91	0.73		60.8722	34.8471	4.28079
Pl4_ST12_71	360	52.57	0.15	29.1	0.92	0.36	11.97	3.98	0.76		59.6197	35.873	4.50724
Pl4_ST12_72	365	51.61	0.2	29.79	0.89	0.36	12.46	3.82	0.68		61.7368	34.2514	4.01177
Pl4_ST12_73	370	52.71	0.29	28.96	0.91	0.25	11.81	4.11	0.85		58.2932	36.7112	4.9956
Pl4_ST12_74	375	50.42	0.21	30.72	0.93	0.33	13.42	3.28	0.53		67.1448	29.6977	3.15745
Sample name: ST12_J Date: July 3, 2019
Plagioclase 5	µm	SiO2	TiO2	Al2O3	FeO	MgO	CaO	Na2O	K2O		An%	Ab%	Or%
Pl5_ST12_01	0	51.27	0.05	30.27	0.88	0.23	13.2	3.4	0.6		65.7791	30.6607	3.56013
Pl5_ST12_02	5	50.83	0.21	30.07	0.99	0.42	13.52	3.16	0.7		67.3578	28.4897	4.15251
Pl5_ST12_03	10	51.89	0.12	29.57	0.83	0.36	12.86	3.61	0.67		63.6933	32.3556	3.95119
Pl5_ST12_04	15	51.8	0.18	29.59	0.85	0.22	12.96	3.62	0.71		63.666	32.181	4.153
Pl5_ST12_05	20	52.18	0.15	29.53	0.91	0.18	12.36	3.87	0.66		61.3426	34.7571	3.90022
Pl5_ST12_06	25	52.31	0.27	28.99	0.91	0.34	12.33	3.85	0.86		60.676	34.2849	5.0391
Pl5_ST12_07	30	52.25	0.23	28.96	0.8	0.39	12.49	3.92	0.81		60.7839	34.5224	4.69366
Pl5_ST12_08	35	52.06	0.24	29.07	0.89	0.29	12.49	3.93	0.85		60.5901	34.5002	4.90975
Pl5_ST12_09	40	51.68	0.2	29.5	0.91	0.28	12.83	3.67	0.76		62.9654	32.5935	4.44109
Pl5_ST12_10	45	51.49	0.28	29.54	0.83	0.42	12.67	3.86	0.72		61.7673	34.0533	4.17942
Pl5_ST12_11	50	51.64	0.34	29.55	0.91	0.3	12.63	3.64	0.82		62.5451	32.6198	4.83509
Pl5_ST12_12	55	51.53	0.13	30	0.86	0.35	13.02	3.4	0.66		65.2351	30.8275	3.93745
Pl5_ST12_13	60	51.85	0.16	29.47	0.69	0.26	12.81	3.82	0.75		62.1368	33.5315	4.33174
Pl5_ST12_14	65	52.1	0.19	29.24	0.81	0.33	12.45	3.97	0.75		60.6511	34.9985	4.35042
Pl5_ST12_15	70	52.11	0.24	29.3	0.81	0.36	12.44	3.87	0.69		61.3871	34.5587	4.05422
Pl5_ST12_16	75	51.12	0.25	29.8	0.83	0.36	13.29	3.58	0.67		64.6205	31.5005	3.87901
Pl5_ST12_17	80	50.86	0.32	30	0.9	0.42	13.36	3.18	0.72		66.8939	28.8135	4.29253
Pl5_ST12_18	85	51.76	0.11	29.53	0.96	0.38	12.93	3.51	0.69		64.3176	31.5957	4.08678
Pl5_ST12_19	90	51.03	0.24	30.12	0.97	0.27	13.01	3.48	0.65		64.7861	31.3598	3.85407
Pl5_ST12_20	95	51.71	0.24	29.35	0.93	0.39	12.65	3.77	0.78		62.0066	33.4409	4.55243
Pl5_ST12_21	100	51.42	0.28	29.73	0.83	0.41	12.97	3.46	0.71		64.6022	31.1869	4.21082
Pl5_ST12_22	105	51.24	0.23	29.9	0.8	0.43	12.82	3.68	0.72		63.0386	32.7458	4.21553
Pl5_ST12_23	110	52.05	0.21	29.47	0.8	0.22	12.6	3.88	0.67		61.7069	34.3862	3.90696
Pl5_ST12_24	115	52.04	0.29	29.42	0.93	0.24	12.47	3.69	0.73		62.2979	33.3597	4.34241
Pl5_ST12_25	120	52	0.17	29.26	0.82	0.39	12.53	3.93	0.75		61.0182	34.633	4.34881
Pl5_ST12_26	125	51.01	0.2	30.06	0.96	0.34	13.08	3.4	0.8		64.7997	30.4813	4.71906
Pl5_ST12_27	130	51.86	0.23	29.27	0.94	0.47	12.31	3.93	0.82		60.3484	34.865	4.78655
Pl5_ST12_28	135	52.01	0.28	28.86	0.91	0.43	12.52	3.92	0.84		60.7356	34.4124	4.85199
Pl5_ST12_29	140	52.34	0.21	29.29	0.85	0.27	12.11	3.98	0.84		59.6185	35.4576	4.92399
Pl5_ST12_30	145	51.18	0.12	30.15	0.69	0.38	13.38	3.36	0.68		66.0088	29.9968	3.99444
Pl5_ST12_31	150	52.4	0.19	29.27	0.74	0.36	12.46	3.88	0.71		61.2985	34.5424	4.15902
Pl5_ST12_32	155	51.92	0.17	29.54	0.89	0.36	12.29	3.88	0.79		60.6853	34.6699	4.64472
Pl5_ST12_33	160	51.84	0.21	29.51	0.79	0.27	12.91	3.61	0.75		63.4842	32.1244	4.39138
Pl5_ST12_34	165	52.32	0.23	29.02	0.86	0.42	12.13	4.05	0.82		59.3579	35.8643	4.77785
Pl5_ST12_35	170	51.87	0.25	29.37	0.85	0.24	12.64	3.8	0.77		61.8594	33.6536	4.48694
Pl5_ST12_36	175	52.02	0.22	29.13	0.88	0.44	12.36	4.06	0.83		59.7235	35.5011	4.77536
Pl5_ST12_37	180	51.55	0.16	29.6	0.84	0.33	13	3.71	0.71		63.2323	32.6557	4.11202
Pl5_ST12_38	185	52.21	0.25	29.33	0.86	0.32	12.38	3.83	0.76		61.2392	34.2844	4.47634
Pl5_ST12_39	190	51.39	0.29	29.66	0.85	0.4	13.01	3.46	0.73		64.5961	31.0881	4.31572
Pl5_ST12_40	195	52.68	0.3	28.87	0.8	0.36	11.98	3.97	0.85		59.3766	35.6072	5.01624
Pl5_ST12_41	200	53.05	0.18	28.83	0.94	0.36	11.66	4.08	0.79		58.3469	36.9461	4.70703
Pl5_ST12_42	205	51.87	0.2	29.12	0.79	0.38	12.8	3.93	0.83		61.2437	34.0277	4.72858
Pl5_ST12_43	210	52.16	0.21	29.65	0.75	0.31	12.47	3.65	0.8		62.2638	32.98	4.7562
Pl5_ST12_44	215	51.53	0.37	29.59	0.84	0.42	12.53	3.68	0.81		62.1716	33.0429	4.7855
Pl5_ST12_45	220	51.36	0.13	30.01	0.85	0.38	13.07	3.52	0.64		64.6968	31.5311	3.77214
Pl5_ST12_46	225	52.85	0.21	28.82	0.81	0.25	12.21	3.92	0.77		60.384	35.0818	4.53417
Pl5_ST12_47	230	52.16	0.17	29.36	0.89	0.42	12.17	3.91	0.78		60.324	35.0724	4.60357
Pl5_ST12_48	235	51.47	0.04	29.85	0.93	0.36	12.93	3.64	0.67		63.6481	32.4248	3.92702
Pl5_ST12_49	240	51.99	0.16	29.19	0.88	0.25	12.62	3.9	0.84		61.0318	34.1311	4.83701
Pl5_ST12_50	245	51.93	0.26	29.46	0.83	0.2	12.56	3.82	0.83		61.3849	33.785	4.83004
Pl5_ST12_51	250	52.03	0.16	29.08	0.87	0.48	12.45	4.03	0.81		60.1238	35.2186	4.65761
Pl5_ST12_52	255	52.06	0.2	29.26	0.84	0.27	12.71	3.75	0.78		62.2281	33.2247	4.54712
Pl5_ST12_53	260	51.31	0.28	29.49	1	0.44	12.84	3.73	0.79		62.5409	32.8774	4.58171
Pl5_ST12_54	265	52.33	0.08	28.89	0.72	0.46	12.77	3.86	0.76		61.81	33.8099	4.38008
Pl5_ST12_55	270	51.67	0.24	29.5	0.85	0.49	12.54	3.84	0.7		61.7051	34.1936	4.10131
Pl5_ST12_56	275	52.52	0.22	29	0.88	0.15	12.16	4.02	0.87		59.4022	35.5373	5.06045
Pl5_ST12_57	280	51.93	0.26	29.42	0.89	0.35	12.56	3.74	0.67		62.4075	33.6286	3.9639
Pl5_ST12_58	285	52.38	0.18	28.89	0.97	0.49	12.33	3.78	0.79		61.3096	34.0131	4.67728
Pl5_ST12_59	290	52.03	0.23	29.28	1.02	0.37	12.29	3.82	0.84		60.8327	34.2167	4.95068
Pl5_ST12_60	295	52.52	0.35	28.62	1.08	0.48	12.02	3.95	0.87		59.4934	35.3794	5.12725
Sample name: ST12_J Date: July 3, 2019
Plagioclase 6	µm	SiO2	TiO2	Al2O3	FeO	MgO	CaO	Na2O	K2O		An%	Ab%	Or%
Pl6_ST12_01	0	51.41	0.17	30.08	0.83	0.25	13.13	3.49	0.63		65.0137	31.2719	3.71434
Pl6_ST12_02	7	51.41	0.15	29.89	0.81	0.35	13.03	3.6	0.68		64.0159	32.0063	3.97789
Pl6_ST12_03	14	51.17	0.16	30.17	0.88	0.32	12.98	3.54	0.69		64.2331	31.7013	4.06569
Pl6_ST12_04	21	51.7	0.15	29.88	0.73	0.38	12.43	3.89	0.74		61.0794	34.5909	4.32968
Pl6_ST12_05	28	51.95	0.23	29.16	0.91	0.3	12.52	3.99	0.77		60.6083	34.9534	4.43833
Pl6_ST12_06	35	52.18	0.12	29.28	0.91	0.35	12.59	3.8	0.68		62.0923	33.9145	3.99321
Pl6_ST12_07	42	52.35	0.18	29.33	0.77	0.37	12.22	3.83	0.84		60.642	34.3946	4.96343
Pl6_ST12_08	49	51.79	0.24	29.42	0.86	0.3	12.68	3.75	0.78		62.1726	33.2736	4.55381
Pl6_ST12_09	56	51.9	0.21	29.59	0.82	0.12	12.8	3.77	0.67		62.6835	33.4098	3.90678
Pl6_ST12_10	63	51.44	0.24	29.84	0.91	0.22	12.92	3.57	0.72		63.8413	31.9225	4.23616
Pl6_ST12_11	70	50.89	0.28	29.91	0.82	0.41	13.21	3.6	0.71		64.2196	31.6706	4.10983
Pl6_ST12_12	77	51.05	0.25	29.97	0.76	0.32	13.32	3.51	0.63		65.224	31.1028	3.6732
Pl6_ST12_13	84	51.23	0.18	30.15	0.84	0.36	12.88	3.51	0.69		64.2286	31.6744	4.09697
Pl6_ST12_14	91	50.83	0.27	30.12	0.83	0.58	13.15	3.45	0.62		65.3207	31.0123	3.66706
Pl6_ST12_15	98	51.65	0.22	29.6	0.83	0.24	12.86	3.81	0.73		62.3549	33.4306	4.21457
Pl6_ST12_16	105	51.19	0.27	29.78	0.86	0.43	12.81	3.67	0.74		63.0027	32.6637	4.33354
Pl6_ST12_17	112	51.72	0.22	29.78	0.91	0.24	12.6	3.65	0.77		62.6181	32.8255	4.55639
Pl6_ST12_18	119	52.21	0.11	29.53	0.75	0.35	12.48	3.81	0.66		61.9031	34.1989	3.89801
Pl6_ST12_19	126	51.81	0.25	29.34	0.94	0.37	12.48	3.89	0.73		61.2105	34.5263	4.26319
Pl6_ST12_20	133	51.85	0.23	29.61	0.77	0.32	12.54	3.8	0.72		61.853	33.9184	4.2286
Pl6_ST12_21	140	51.7	0.16	29.61	0.88	0.41	12.5	3.73	0.76		62.0198	33.4903	4.48988
Pl6_ST12_22	147	51.67	0.27	29.74	0.82	0.45	12.65	3.56	0.64		63.7141	32.4477	3.83818
Pl6_ST12_23	154	51.72	0.25	29.52	0.75	0.45	12.59	3.75	0.82		61.8598	33.3429	4.79731
Pl6_ST12_24	161	52.23	0.19	29.25	0.75	0.29	12.5	3.88	0.78		61.1244	34.3341	4.54151
Pl6_ST12_25	168	52.01	0.23	29.2	0.86	0.37	12.3	3.96	0.8		60.239	35.0959	4.66512
Pl6_ST12_26	175	51.85	0.18	29.39	0.89	0.46	12.38	3.94	0.76		60.6421	34.9252	4.4327
Pl6_ST12_27	182	51.74	0.2	29.54	0.9	0.27	12.82	3.69	0.72		62.9826	32.8056	4.21178
Pl6_ST12_28	189	51.32	0.32	29.67	0.91	0.31	12.96	3.58	0.68		64.0059	31.9954	3.99875
Pl6_ST12_29	196	51.92	0.17	29.78	0.78	0.12	12.87	3.53	0.71		64.0191	31.7757	4.20523
Pl6_ST12_30	203	51.69	0.27	29.75	0.88	0.22	12.37	3.84	0.74		61.2374	34.4007	4.36194
Pl6_ST12_31	210	52.25	0.3	29.12	0.87	0.17	12.34	3.91	0.84		60.4433	34.6576	4.89906
Pl6_ST12_32	217	51.54	0.22	29.53	0.89	0.4	12.75	3.78	0.7		62.4269	33.4921	4.08094
Pl6_ST12_33	224	52.16	0.21	29.34	0.83	0.27	12.65	3.64	0.69		63.0651	32.839	4.0959
Pl6_ST12_34	231	52.09	0.16	29.44	0.75	0.36	12.38	3.95	0.7		60.801	35.1056	4.09344
Pl6_ST12_35	238	52.09	0.32	29.52	0.74	0.26	12.4	3.8	0.7		61.6606	34.1947	4.14463
Pl6_ST12_36	245	52.23	0.23	29.44	0.88	0.31	12.18	3.93	0.66		60.6643	35.4216	3.91409
Pl6_ST12_37	252	52.09	0.18	29.37	0.83	0.36	12.29	3.98	0.74		60.3237	35.3515	4.32482
Pl6_ST12_38	259	51.87	0.21	29.69	0.92	0.29	12.47	3.8	0.68		61.8666	34.1164	4.01698
Pl6_ST12_39	266	52.22	0.22	29.33	0.88	0.25	12.35	3.85	0.79		60.9644	34.3922	4.64342
Pl6_ST12_40	273	51.79	0.23	29.79	0.79	0.33	12.61	3.61	0.72		63.0498	32.6637	4.28649
Pl6_ST12_41	280	52.01	0.23	29.4	0.75	0.37	12.58	3.7	0.74		62.4109	33.2178	4.37132
Pl6_ST12_42	287	51.64	0.2	29.81	0.82	0.24	12.62	3.81	0.78		61.7313	33.7257	4.54299
Pl6_ST12_43	294	51.93	0.17	29.39	0.82	0.38	12.72	3.72	0.73		62.5953	33.1273	4.27738
Pl6_ST12_44	301	51.16	0.23	29.84	0.96	0.34	12.85	3.62	0.74		63.3568	32.2989	4.34433
Pl6_ST12_45	308	52.17	0.23	29.6	0.84	0.39	12.39	3.56	0.66		63.1559	32.8384	4.00578
Pl6_ST12_46	315	52.16	0.19	29.41	0.86	0.3	12.46	3.76	0.78		61.7047	33.6959	4.59934
Pl6_ST12_47	322	52.84	0.1	28.98	0.78	0.38	11.96	4.17	0.75		58.6298	36.9924	4.37774
Pl6_ST12_48	329	51.75	0.24	28.55	1	0.31	13.23	3.74	1.01		62.4039	31.9236	5.67249
Pl6_ST12_49	336	51.06	0.24	29.76	1.06	0.44	12.95	3.66	0.66		63.6079	32.5321	3.85999
Pl6_ST12_50	343	52.6	0.25	28.64	0.99	0.47	11.82	4.17	0.86		57.9692	37.0088	5.02203
Sample name: ST12_J Date: July 3, 2019
Plagioclase 7	µm	SiO2	TiO2	Al2O3	FeO	MgO	CaO	Na2O	K2O		An%	Ab%	Or%
Pl7_ST12_01	0	52.18	0.19	29.24	0.9	0.44	12.4	3.81	0.77		61.3512	34.1126	4.53621
Pl7_ST12_02	6	52.14	0.22	29.31	0.84	0.3	12.31	3.86	0.83		60.6899	34.4378	4.87234
Pl7_ST12_03	12	52.23	0.33	29.18	0.77	0.4	12.26	3.97	0.74		60.3188	35.3461	4.33506
Pl7_ST12_04	18	52.25	0.18	29.27	0.85	0.36	12.24	3.91	0.77		60.4968	34.9717	4.53151
Pl7_ST12_05	24	51.88	0.27	29.32	0.92	0.22	12.36	4.03	0.8		59.9844	35.3927	4.62286
Pl7_ST12_06	30	52.32	0.31	28.99	0.83	0.31	12.31	3.94	0.86		60.1546	34.8415	5.00392
Pl7_ST12_07	36	52.34	0.29	29.13	0.77	0.38	12.19	4	0.86		59.6015	35.3918	5.00671
Pl7_ST12_08	42	52.46	0.26	28.94	0.85	0.27	12.14	4.15	0.77		59.0272	36.515	4.45785
Pl7_ST12_09	48	52.42	0.3	29.08	0.8	0.29	12.12	3.96	0.84		59.7447	35.3249	4.93034
Pl7_ST12_10	54	52.26	0.14	29.28	0.86	0.4	12.48	3.79	0.73		61.7586	33.94	4.30137
Pl7_ST12_11	60	52.26	0.3	28.97	0.87	0.28	12.58	3.78	0.81		61.7125	33.5562	4.73128
Pl7_ST12_12	66	51.64	0.24	29.1	0.88	0.44	13.06	3.71	0.75		63.1933	32.4856	4.32106
Pl7_ST12_13	72	52.61	0.13	28.97	0.8	0.54	12.1	4.11	0.71		59.3633	36.4891	4.14755
Pl7_ST12_14	78	52.9	0.12	29.2	0.71	0.29	11.96	4.06	0.76		59.1727	36.3501	4.47718
Pl7_ST12_15	84	52.4	0.31	28.7	0.88	0.37	12.17	4.1	0.89		58.9369	35.9311	5.13201
Pl7_ST12_16	90	51.89	0.21	29.52	0.89	0.45	12.41	3.72	0.72		62.0527	33.6606	4.2867
Pl7_ST12_17	96	52.07	0.17	28.94	0.94	0.48	12.22	4.28	0.72		58.6865	37.1963	4.11718
Pl7_ST12_18	102	51.63	0.35	28.88	0.84	0.54	13.13	3.55	0.88		63.7317	31.1823	5.08598
Pl7_ST12_19	108	51.66	0.25	29.47	1.02	0.39	12.7	3.65	0.71		63.0256	32.779	4.19539
Pl7_ST12_20	114	51.27	0.27	29.5	0.95	0.4	13.24	3.56	0.75		64.349	31.3107	4.34026
Pl7_ST12_21	120	51.6	0.08	29.77	0.86	0.25	13.14	3.46	0.76		64.7092	30.8344	4.45641
Pl7_ST12_22	126	51.1	0.25	29.75	0.83	0.62	12.74	3.84	0.76		61.863	33.7429	4.39416
Pl7_ST12_23	132	51.89	0.08	29.76	0.83	0.44	12.17	4.02	0.73		59.9097	35.8114	4.27888
Pl7_ST12_24	138	52.21	0.24	29.06	0.77	0.46	12.37	4.05	0.75		60.0718	35.5914	4.33674
Pl7_ST12_25	144	51.96	0.25	29.41	0.88	0.34	12.38	3.9	0.74		60.9292	34.7343	4.33648
Pl7_ST12_26	150	51.76	0.19	29.53	0.82	0.35	12.66	3.81	0.74		61.9501	33.7383	4.31163
Pl7_ST12_27	156	52.1	0.19	29.21	0.89	0.43	12.86	3.5	0.75		64.0224	31.5318	4.44583
Pl7_ST12_28	162	51.6	0.23	29.59	0.79	0.28	12.89	3.75	0.66		62.9949	33.1645	3.84059
Pl7_ST12_29	168	51.03	0.3	30.02	0.86	0.3	13.21	3.4	0.7		65.4083	30.4648	4.12695
Pl7_ST12_30	174	52.08	0.27	29.1	0.84	0.62	12.21	3.93	0.77		60.33	35.1398	4.53012
Pl7_ST12_31	180	51.49	0.19	29.91	0.73	0.37	12.87	3.67	0.66		63.4078	32.7205	3.87176
Pl7_ST12_32	186	51.97	0.13	29.42	0.8	0.45	12.73	3.67	0.82		62.5623	32.6392	4.79843
Pl7_ST12_33	192	51.54	0.23	29.29	0.96	0.31	13.12	3.65	0.74		63.67	32.0541	4.27596
Pl7_ST12_34	198	52.32	0.25	28.92	0.89	0.43	12.31	3.87	0.86		60.5293	34.4356	5.03509
Pl7_ST12_35	204	51.75	0.28	29.22	0.81	0.42	12.6	3.88	0.89		60.9253	33.9506	5.1241
Pl7_ST12_36	210	50.71	0.2	29.72	0.9	0.48	13.59	3.54	0.73		65.1321	30.7021	4.16581
Pl7_ST12_37	216	50.87	0.15	30.31	0.91	0.38	13.37	3.43	0.57		66.006	30.6433	3.35064
Pl7_ST12_38	222	50.79	0.19	30.35	0.89	0.36	13.3	3.34	0.57		66.4241	30.1863	3.38961
Pl7_ST12_39	228	51.07	0.13	29.88	0.84	0.36	13.28	3.6	0.73		64.2668	31.5268	4.20642
Pl7_ST12_40	234	52.11	0.19	29.16	0.86	0.32	12.41	4.03	0.78		60.1506	35.3478	4.50157
Pl7_ST12_41	240	51.81	0.32	29.35	0.88	0.37	12.59	3.65	0.79		62.5255	32.803	4.67153
Pl7_ST12_42	246	51.36	0.18	29.56	0.83	0.47	13.07	3.76	0.69		63.153	32.8772	3.9698
Pl7_ST12_43	252	51	0.39	28.15	1.05	0.5	13.95	3.88	0.86		63.4225	31.922	4.65552
Pl7_ST12_44	258	50.55	0.16	31	0.86	0.62	12.74	3.36	0.55		65.4164	31.2209	3.36264
Pl7_ST12_45	264	51.47	0.24	28.93	0.88	0.92	12.46	4.14	0.83		59.503	35.7775	4.71954
Pl7_ST12_46	270	51.99	0.15	28.99	0.88	0.73	12.56	3.7	0.88		61.8615	32.9778	5.16076
Pl7_ST12_47	276	51.75	0.25	28.78	0.93	0.62	12.8	3.76	0.93		61.8013	32.8522	5.34652
Pl7_ST12_48	282	52.65	0.21	28.91	0.79	0.49	11.73	4.28	0.76		57.556	38.0037	4.44025
Pl7_ST12_49	288	52.93	0.04	29.7	0.66	0.39	11.36	4.32	0.58		57.1768	39.3473	3.47593
Pl7_ST12_50	294	51.31	0.21	28.79	0.99	0.7	12.94	4.03	0.84		60.9429	34.3466	4.71052
Pl7_ST12_51	300	52.39	0.15	29.33	0.98	0.2	12.16	3.86	0.75		60.6841	34.8593	4.4566
Pl7_ST12_52	306	52.05	0.24	29.31	0.81	0.38	12.57	3.77	0.76		61.9296	33.612	4.45839
Pl7_ST12_53	312	52.06	0.15	29.1	0.81	0.4	12.79	3.75	0.79		62.3393	33.0759	4.58479
Pl7_ST12_54	318	52.28	0.18	29.47	0.87	0.3	12.24	3.77	0.81		61.1182	34.0659	4.81588
Pl7_ST12_55	324	52.4	0.24	29.02	0.83	0.36	12.38	3.82	0.82		61.078	34.1049	4.81703
Pl7_ST12_56	330	52.05	0.12	29.55	0.67	0.48	12.73	3.71	0.65		62.9647	33.2072	3.8281
Pl7_ST12_57	336	49.87	0.28	29.36	1.06	0.82	13.33	4.38	0.73		60.2476	35.8239	3.92856
Pl7_ST12_58	342	51.62	0.24	29.85	0.82	0.3	12.71	3.61	0.67		63.4215	32.5977	3.98077
Pl7_ST12_59	348	50.16	0.25	29.09	1.16	0.69	14.21	3.53	0.74		66.1573	29.7405	4.1022
Pl7_ST12_60	354	50.03	0.28	29.57	1.13	0.8	13.98	3.32	0.79		66.7985	28.7069	4.49456
Pl7_ST12_61	360	51.64	0.21	29.86	0.87	0.48	12.38	3.78	0.61		62.0654	34.2933	3.64132
Pl7_ST12_62	366	51.19	0.16	29.88	0.86	0.34	13.34	3.42	0.61		65.8595	30.5547	3.58586
Pl7_ST12_63	372	48.98	0.33	27.33	1.14	1.27	15.05	4.65	1.01		61.0118	34.113	4.87528
Pl7_ST12_64	378	48.99	0.38	28.23	1.14	1.11	14.86	4.17	0.82		63.5518	32.2726	4.17564
Pl7_ST12_65	384	51.87	0.14	27.53	0.79	0.36	14.37	4.02	0.85		63.4247	32.1083	4.46706
Pl7_ST12_66	390	50.41	0.22	28.56	0.96	0.95	13.99	3.79	0.89		63.8573	31.3056	4.83709
Pl7_ST12_67	396	52.41	0.29	28.95	0.82	0.47	12.04	4.14	0.79		58.8106	36.5947	4.5947
Pl7_ST12_68	402	51.88	0.08	29.61	0.88	0.37	12.52	3.92	0.65		61.4096	34.7942	3.79617
Pl7_ST12_69	408	51.97	0.14	29.03	0.83	0.84	12.09	4.43	0.67		57.8347	38.3491	3.81626
Pl7_ST12_70	414	52.06	0.18	27.56	1.33	1.32	12.33	4.22	1		58.2777	36.0945	5.62782
Sample name: ST12_J Date: July 3, 2019
Plagioclase 7	µm	SiO2	TiO2	Al2O3	FeO	MgO	CaO	Na2O	K2O		An%	Ab%	Or%
Pl8_ST12_01	0	51.98	0.3	29.2	0.84	0.34	12.83	3.59	0.79		63.3042	32.0545	4.64124
Pl8_ST12_02	6	52.25	0.22	29	0.82	0.32	12.31	4.01	0.88		59.7155	35.2016	5.08291
Pl8_ST12_03	12	52.02	0.22	29.51	0.87	0.28	12.71	3.48	0.76		63.8295	31.626	4.54454
Pl8_ST12_04	18	52.09	0.26	29.42	0.82	0.3	12.41	3.78	0.79		61.4629	33.8784	4.65875
Pl8_ST12_05	24	52.02	0.14	29.76	0.83	0.33	12.56	3.6	0.59		63.5076	32.9403	3.55213
Pl8_ST12_06	30	50.93	0.28	29.78	0.94	0.42	13.2	3.51	0.74		64.6017	31.0861	4.31224
Pl8_ST12_07	36	51.22	0.27	29.87	0.88	0.39	13.05	3.42	0.71		64.9761	30.8147	4.20922
Pl8_ST12_08	42	51.08	0.28	29.89	0.9	0.28	13.13	3.6	0.72		64.0427	31.7758	4.18156
Pl8_ST12_09	48	51.75	0.17	29.85	0.73	0.41	12.45	3.81	0.71		61.664	34.1489	4.18718
Pl8_ST12_10	54	51.72	0.37	29.39	0.98	0.26	12.56	3.75	0.76		62.0215	33.5099	4.46856
Pl8_ST12_11	60	52.02	0.31	29.13	0.89	0.36	12.28	3.99	0.75		60.2155	35.4056	4.37897
Pl8_ST12_12	66	52.26	0.19	29.27	0.84	0.31	12.51	3.84	0.64		61.8663	34.3651	3.76858
Pl8_ST12_13	72	52.61	0.22	28.82	0.77	0.3	12.29	4.03	0.83		59.7441	35.4517	4.80421
Pl8_ST12_14	78	52.1	0.24	29.16	0.86	0.29	12.7	3.69	0.8		62.469	32.8455	4.68545
Pl8_ST12_15	84	51.53	0.22	29.36	0.95	0.35	12.95	3.68	0.76		63.1265	32.4623	4.4112
[truncated: 578 more rows]

## Sheet: August 28 Plagioclases
Shallow conduit dynamics fuel the unexpected paroxysms of Stromboli volcano during the summer 2019
Marco Viccaro, Andrea Cannata, Flavio Cannavò, Rosanna De Rosa, Marisa Giuffrida, Eugenio Nicotra, Maurizio Petrelli, Gaia Sacco
Supplementary Dataset File 2
Core-to-rim major element concentrations (wt.%) of plagioclase crystals from tephra erupted on August 28, 2019 at Stromboli
Sample name: ST1_A Date: August 28, 2019
Plagioclase 1	µm	SiO2	TiO2	Al2O3	FeO	MgO	CaO	Na2O	K2O		An%	Ab%	Or%
Pl1_ST1_01	0	50.92	0.18	30.53	0.88	0.27	13.04	3.41	0.55		65.6407	31.0627	3.29655
Pl1_ST1_02	8	51.7	0.2	30.24	0.77	0.34	12.3	3.78	0.58		62.0241	34.4934	3.48245
Pl1_ST1_03	16	51.55	0.2	29.88	0.85	0.36	12.85	3.51	0.62		64.4433	31.8545	3.70226
Pl1_ST1_04	24	51.35	0.25	30.23	0.79	0.34	12.65	3.64	0.63		63.2906	32.9563	3.7531
Pl1_ST1_05	32	50.5	0.35	29.49	1	0.39	14.36	2.97	0.78		69.4951	26.0103	4.49464
Pl1_ST1_06	40	51.3	0.31	29.81	0.88	0.4	12.97	3.52	0.72		64.2169	31.5385	4.24466
Pl1_ST1_07	48	52.25	0.17	29.92	0.78	0.35	11.69	4.09	0.59		59.0586	37.3922	3.54913
Pl1_ST1_08	56	51.83	0.12	30.25	0.76	0.29	12.68	3.48	0.6		64.3919	31.9801	3.62797
Pl1_ST1_09	64	51.32	0.19	30.14	0.88	0.24	13.07	3.31	0.68		65.7791	30.146	4.07495
Pl1_ST1_10	72	52.2	0.13	29.82	0.82	0.2	12.61	3.45	0.69		64.0922	31.732	4.1758
Pl1_ST1_11	80	50.52	0.1	32.03	0.7	0.24	13.02	3.03	0.3		69.0336	29.0724	1.89396
Pl1_ST1_12	88	51.62	0.07	30.25	0.86	0.32	12.24	3.95	0.6		60.8881	35.558	3.55388
Pl1_ST1_13	96	51.76	0.12	29.97	0.8	0.25	12.65	3.72	0.63		62.8354	33.4385	3.72611
Pl1_ST1_14	104	51.55	0.17	29.8	0.9	0.33	12.76	3.6	0.73		63.3443	32.3407	4.315
Pl1_ST1_15	112	51.84	0.08	30.09	0.76	0.37	12.56	3.81	0.49		62.6805	34.4078	2.91166
Pl1_ST1_16	120	52.28	0.09	29.98	0.83	0.37	12.01	3.88	0.51		61.155	35.7528	3.09215
Pl1_ST1_17	128	50.71	0.12	29.96	0.98	0.27	13.54	3.56	0.66		65.196	31.02	3.78397
Pl1_ST1_18	136	51.51	0.27	29.39	1	0.37	13.11	3.33	0.86		65.0296	29.8911	5.07934
Pl1_ST1_19	144	50.63	0.17	30.47	0.85	0.3	13.47	3.42	0.56		66.2707	30.4487	3.28052
Pl1_ST1_20	152	49.97	0.09	30.77	0.88	0.41	14.17	3.21	0.51		68.8327	28.2175	2.94982
Pl1_ST1_21	160	48.71	0.21	31.96	0.84	0.3	15.16	2.31	0.35		76.7324	21.1583	2.10935
Pl1_ST1_22	168	49.54	0	31.88	0.69	0.36	14.75	2.45	0.33		75.3454	22.6475	2.00715
Pl1_ST1_23	176	47.94	0.17	32.51	0.95	0.35	15.61	1.93	0.34		80.0208	17.9039	2.0753
Pl1_ST1_24	184	47.61	0.19	33.21	0.95	0.23	15.82	1.59	0.3		83.0249	15.1004	1.87467
Pl1_ST1_25	192	47.65	0.09	32.91	0.87	0.3	16.03	1.76	0.32		81.8025	16.2531	1.94439
Pl1_ST1_26	200	51.18	0.19	29.61	0.96	0.33	13.58	3.29	0.7		66.676	29.2317	4.09231
Pl1_ST1_27	208	52.61	0	29.72	0.65	0.29	12.01	4.18	0.54		59.4048	37.4149	3.18034
Pl1_ST1_28	216	50.18	0.26	30.35	0.95	0.27	14.4	2.85	0.66		70.785	25.352	3.86299
Pl1_ST1_29	224	48.6	0.21	31.66	0.82	0.37	15.39	2.3	0.43		76.704	20.7442	2.55181
Pl1_ST1_30	232	52.08	0.3	29.63	0.78	0.34	12.23	3.83	0.71		61.1308	34.6435	4.22565
Pl1_ST1_31	240	50.75	0.1	30.35	0.97	0.42	13.37	3.33	0.62		66.4041	29.9293	3.66654
Pl1_ST1_32	248	49.94	0.26	31.15	0.97	0.39	13.74	2.99	0.46		69.7515	27.468	2.78052
Pl1_ST1_33	256	47.83	0.17	32.33	0.98	0.49	15.55	2.09	0.36		78.6913	19.1395	2.1692
Sample name: ST1_A Date: August 28, 2019
Plagioclase 2	µm	SiO2	TiO2	Al2O3	FeO	MgO	CaO	Na2O	K2O		An%	Ab%	Or%
Pl2_ST1_01	0	51.1	0.27	29.79	0.89	0.39	13.44	3.45	0.62		65.8132	30.5719	3.61498
Pl2_ST1_02	8	51.84	0.18	29.81	0.91	0.33	12.44	3.72	0.65		62.3691	33.7506	3.88028
Pl2_ST1_03	16	51.73	0.18	29.84	1.01	0.29	13.03	3.19	0.62		66.6805	29.5416	3.77787
Pl2_ST1_04	24	51.47	0.18	30.13	0.76	0.18	12.88	3.62	0.61		63.8978	32.4989	3.60331
Pl2_ST1_05	32	51.55	0.19	29.73	0.87	0.38	12.71	3.82	0.6		62.4963	33.9908	3.51286
Pl2_ST1_06	40	50.5	0.2	30.25	0.93	0.3	13.77	3.21	0.66		67.6168	28.5243	3.85892
Pl2_ST1_07	48	50.52	0.16	30.41	1.02	0.18	13.8	3.13	0.55		68.5918	28.1531	3.25504
Pl2_ST1_08	56	50.59	0.19	30.37	0.94	0.39	13.41	3.37	0.59		66.3502	30.174	3.47589
Pl2_ST1_09	64	50.4	0.25	30.86	0.92	0.21	13.36	3.21	0.64		67.0314	29.1451	3.82343
Pl2_ST1_10	72	51.6	0.29	29.8	0.83	0.32	12.7	3.58	0.79		63.124	32.2006	4.6754
Pl2_ST1_11	80	51.33	0.23	29.97	0.75	0.38	12.95	3.66	0.61		63.7945	32.6275	3.57803
Pl2_ST1_12	88	50.12	0.21	30.96	0.93	0.31	13.83	2.88	0.57		70.1303	26.4281	3.44159
Pl2_ST1_13	96	51.58	0.07	30.14	0.75	0.25	13.11	3.42	0.68		65.196	30.7775	4.0265
Pl2_ST1_14	104	50.39	0.29	29.21	1.04	0.42	14.58	3.19	0.8		68.4338	27.0952	4.47099
Pl2_ST1_15	112	52.13	0.25	29.03	0.95	0.38	12.28	3.99	0.83		59.9355	35.241	4.82353
Pl2_ST1_16	120	50.26	0.31	29.46	1.01	0.41	14.74	2.85	0.84		70.5343	24.6795	4.78612
Pl2_ST1_17	128	51.35	0.14	30.09	0.88	0.35	12.74	3.66	0.66		63.2286	32.8711	3.90022
Pl2_ST1_18	136	52.22	0.2	29.56	0.86	0.48	11.91	3.96	0.69		59.8561	36.0148	4.12902
Pl2_ST1_19	144	51.76	0.23	29.48	0.96	0.41	12.53	3.74	0.78		61.9477	33.4607	4.59166
Pl2_ST1_20	152	51.19	0.22	30.1	0.75	0.2	13.26	3.49	0.64		65.1993	31.0537	3.74697
Pl2_ST1_21	160	51.37	0.23	29.8	0.86	0.36	12.76	3.82	0.65		62.4061	33.8087	3.78521
Pl2_ST1_22	168	51.81	0.24	29.24	0.87	0.32	12.7	3.9	0.71		61.6417	34.255	4.10327
Pl2_ST1_23	176	52.21	0.17	28.99	0.91	0.31	12.3	4.09	0.87		59.3135	35.6912	4.99538
Pl2_ST1_24	184	52.64	0.29	29.48	0.81	0.32	11.18	4.49	0.72		55.4494	40.2987	4.25195
Pl2_ST1_25	192	52.48	0.26	29.02	0.87	0.47	11.71	4.25	0.75		57.702	37.8976	4.40044
Pl2_ST1_26	200	52	0.26	29.38	0.89	0.45	12.05	4.09	0.73		59.2995	36.4231	4.27748
Pl2_ST1_27	208	52.09	0.31	28.91	0.99	0.23	12.69	3.67	0.91		62.1606	32.5318	5.30757
Pl2_ST1_28	216	51.99	0.33	29.38	0.83	0.26	12.54	3.73	0.72		62.2419	33.503	4.25518
Pl2_ST1_29	224	52.07	0.24	29.33	0.86	0.5	11.95	4.01	0.81		59.2433	35.9753	4.78142
Pl2_ST1_30	232	51.71	0.21	29.47	0.87	0.43	12.62	3.77	0.72		62.1687	33.608	4.22324
Pl2_ST1_31	240	52.22	0.26	29.25	0.81	0.39	11.95	4.07	0.82		58.8915	36.2968	4.81171
Pl2_ST1_32	248	53.19	0.15	29.26	0.69	0.31	11.4	4.23	0.7		57.3204	38.4888	4.19086
Pl2_ST1_33	264	52.32	0.16	29.28	0.78	0.31	12.28	3.9	0.82		60.4512	34.7424	4.80641
Pl2_ST1_34	272	52.32	0.27	29.1	0.86	0.41	12.01	4.11	0.8		58.8722	36.4584	4.66937
Pl2_ST1_35	280	52.64	0.27	29.51	0.84	0.41	11.18	4.33	0.64		56.5282	39.6187	3.85305
Pl2_ST1_36	288	53.43	0.11	28.72	0.8	0.14	11.52	4.41	0.74		56.5216	39.1553	4.3231
Pl2_ST1_37	296	50.96	0.2	29.38	0.87	0.48	13.64	3.57	0.78		64.8625	30.7211	4.41646
Pl2_ST1_38	304	51.2	0.17	29.61	0.99	0.48	13.08	3.61	0.67		64.0846	32.0068	3.9086
Pl2_ST1_39	312	51.96	0.22	29.57	0.89	0.3	12.64	3.63	0.66		63.2164	32.8533	3.93032
Pl2_ST1_40	320	51.6	0.25	29.66	1.01	0.33	12.24	3.91	0.79		60.4257	34.9306	4.64374
Pl2_ST1_41	328	51.98	0.19	29.48	0.85	0.31	12.51	3.79	0.8		61.5618	33.7507	4.68754
Pl2_ST1_42	336	51.59	0.22	28.97	0.92	0.43	13.08	3.83	0.82		62.3236	33.0242	4.65221
Pl2_ST1_43	344	52.11	0.13	29.07	0.9	0.32	12.85	3.71	0.83		62.5243	32.667	4.80867
Pl2_ST1_44	352	52.28	0.31	29.07	0.86	0.32	12.16	3.99	0.88		59.5255	35.3453	5.12924
Sample name: ST1_A Date: August 28, 2019
Plagioclase 3	µm	SiO2	TiO2	Al2O3	FeO	MgO	CaO	Na2O	K2O		An%	Ab%	Or%
Pl3_ST1_01	0	52.25	0.16	29.15	0.88	0.33	12.31	3.88	0.82		60.6173	34.5748	4.80788
Pl3_ST1_02	5	51.9	0.15	29.63	0.92	0.36	12.49	3.64	0.76		62.5063	32.9649	4.52873
Pl3_ST1_03	10	52.2	0.17	29.45	0.72	0.3	12.53	3.73	0.74		62.1496	33.48	4.37039
Pl3_ST1_04	15	51.48	0.33	29.54	0.82	0.35	12.84	3.74	0.73		62.7038	33.0514	4.24476
Pl3_ST1_05	20	52.56	0.22	28.99	0.95	0.3	12.34	3.8	0.78		61.2549	34.1349	4.61021
Pl3_ST1_06	25	52.28	0.23	28.83	0.97	0.36	12.47	3.81	0.93		60.9124	33.6785	5.40907
Pl3_ST1_07	30	52.22	0.27	29.05	0.86	0.36	12.19	4.05	0.91		59.1675	35.5733	5.25923
Pl3_ST1_08	35	52.63	0.29	28.81	1	0.22	12.18	3.84	0.86		60.4377	34.4811	5.08113
Pl3_ST1_09	40	52.02	0.31	29.22	0.92	0.28	12.31	3.99	0.86		59.8898	35.1283	4.98189
Pl3_ST1_10	45	52.3	0.24	29.14	0.78	0.41	12.23	3.92	0.8		60.3167	34.9854	4.69788
Pl3_ST1_11	50	52.48	0.23	28.66	0.89	0.41	12.3	3.98	0.84		59.9927	35.129	4.87835
Pl3_ST1_12	55	51.91	0.26	29.38	0.93	0.22	12.6	3.81	0.77		61.7299	33.7784	4.49176
Pl3_ST1_13	60	51.36	0.17	29.93	0.92	0.17	13.18	3.35	0.73		65.5348	30.1433	4.32195
Pl3_ST1_14	65	50.76	0.45	29.63	1.07	0.36	13.29	3.43	0.71		65.3315	30.5127	4.15582
Pl3_ST1_15	70	51.57	0.07	30.07	0.8	0.25	13.23	3.32	0.57		66.4268	30.1655	3.40768
Pl3_ST1_16	75	50.92	0.27	29.91	0.91	0.39	13.66	3.18	0.69		66.5028	28.4372	4.05995
Pl3_ST1_17	80	51.08	0.12	30.12	0.89	0.23	13.58	3.25	0.54		66.5479	29.2539	3.19821
Pl3_ST1_18	85	52.03	0.13	29.45	0.75	0.41	12.51	4	0.72		60.711	35.1285	4.16048
Pl3_ST1_19	90	51.6	0.22	29.81	0.92	0.22	12.88	3.39	0.71		64.8539	30.8894	4.25676
Pl3_ST1_20	95	51.99	0	29.63	0.82	0.12	13.09	3.54	0.66		64.5402	31.5852	3.87468
Pl3_ST1_21	100	51.33	0.19	29.76	0.87	0.39	13.16	3.49	0.66		64.9509	31.1705	3.87859
Pl3_ST1_22	105	51.17	0.12	30.1	0.8	0.39	13.26	3.45	0.62		65.5092	30.8437	3.64713
Pl3_ST1_23	110	52.02	0.31	29.02	0.95	0.29	12.57	3.92	0.79		61.0064	34.4283	4.56529
Pl3_ST1_24	115	52.19	0.11	29.39	0.84	0.34	12.51	3.89	0.71		61.339	34.5158	4.14514
Pl3_ST1_25	120	51.42	0.27	29.4	0.89	0.43	12.6	3.96	0.79		60.8496	34.6076	4.54272
Pl3_ST1_26	125	51.97	0.25	29.2	0.93	0.29	12.74	3.59	0.81		63.0661	32.1596	4.77433
Pl3_ST1_27	130	51.35	0.22	29.5	0.86	0.37	13.38	3.66	0.66		64.3607	31.8592	3.78015
Pl3_ST1_28	135	51.37	0.15	29.98	0.83	0.42	13.23	3.39	0.64		65.7336	30.4801	3.78624
Pl3_ST1_29	140	51.78	0.27	29.24	0.77	0.37	12.92	3.68	0.82		62.8533	32.3968	4.74986
Pl3_ST1_30	145	51.24	0.19	29.85	0.82	0.48	13.16	3.48	0.7		64.8564	31.036	4.10767
Pl3_ST1_31	150	51.17	0.26	29.9	0.82	0.46	13.04	3.55	0.72		64.1686	31.6127	4.21869
Pl3_ST1_32	155	51.53	0.17	29.79	0.9	0.29	12.98	3.41	0.75		64.758	30.7866	4.45534
Pl3_ST1_33	160	51.08	0.27	30.08	0.93	0.32	13.12	3.33	0.74		65.511	30.0894	4.3996
Pl3_ST1_34	165	50.52	0.25	30.59	0.97	0.35	13.15	3.38	0.67		65.5393	30.4847	3.97605
Pl3_ST1_35	170	51.27	0.17	29.86	0.86	0.46	13.26	3.41	0.54		66.0562	30.7407	3.20306
Pl3_ST1_36	175	51.34	0.24	29.66	1.03	0.35	13	3.45	0.7		64.7517	31.0968	4.15151
Pl3_ST1_37	180	51.87	0.25	28.93	0.98	0.39	12.73	3.85	0.8		61.6476	33.7394	4.61295
Pl3_ST1_38	185	51.65	0.29	29.23	0.99	0.35	13.03	3.57	0.78		63.8128	31.6388	4.5484
Sample name: ST1_A Date: August 28, 2019
Plagioclase 4	µm	SiO2	TiO2	Al2O3	FeO	MgO	CaO	Na2O	K2O		An%	Ab%	Or%
Pl4_ST1_01	0	52.16	0.21	29.25	0.75	0.46	12.66	3.74	0.68		62.5566	33.4426	4.00082
Pl4_ST1_02	6	51.69	0.3	28.88	0.85	0.37	13.15	3.71	0.9		62.8124	32.0688	5.11874
Pl4_ST1_03	12	51.9	0.24	29.49	0.88	0.31	12.59	3.71	0.75		62.3368	33.2416	4.42161
Pl4_ST1_04	18	51.32	0.19	29.98	0.83	0.07	13.42	3.29	0.66		66.569	29.5328	3.8982
Pl4_ST1_05	24	51.37	0.24	29.61	0.86	0.31	13.23	3.47	0.73		64.921	30.8137	4.26529
Pl4_ST1_06	30	51.48	0.17	29.76	0.81	0.14	13.24	3.48	0.83		64.5042	30.6809	4.81481
Pl4_ST1_07	36	51.53	0.2	29.51	0.95	0.3	13.13	3.55	0.71		64.3641	31.4917	4.14418
Pl4_ST1_08	42	51.68	0.17	29.63	0.84	0.39	12.76	3.72	0.71		62.7421	33.101	4.15688
Pl4_ST1_09	48	51.74	0.28	29.5	0.74	0.26	12.8	3.72	0.76		62.6323	32.9398	4.42795
Pl4_ST1_10	54	52.25	0.21	29.37	0.83	0.36	12.26	3.86	0.77		60.8075	34.6452	4.54735
Pl4_ST1_11	60	51.43	0.21	29.57	0.96	0.34	13.15	3.46	0.66		65.1081	31.0009	3.89094
Pl4_ST1_12	66	51.36	0.12	29.61	0.91	0.34	13.23	3.57	0.7		64.4616	31.4774	4.06106
Pl4_ST1_13	72	52.45	0.19	29.22	0.83	0.25	12.52	3.65	0.76		62.506	32.9761	4.51785
Pl4_ST1_14	78	52.46	0.17	28.71	0.77	0.33	12.79	3.78	0.85		61.9596	33.1374	4.90295
Pl4_ST1_15	84	51.86	0.2	29.41	0.78	0.41	12.49	3.93	0.75		60.9421	34.7006	4.3573
Pl4_ST1_16	90	51.87	0.19	29	0.89	0.24	13.47	3.46	0.81		65.0857	30.2541	4.6602
Pl4_ST1_17	96	52.5	0.17	29.55	0.74	0.28	11.87	4.18	0.71		59.5316	37.2997	4.16868
Pl4_ST1_18	102	51.98	0.25	29.69	0.88	0.28	11.85	4.23	0.68		59.333	37.6813	3.98571
Pl4_ST1_19	108	51.84	0.15	29.56	0.84	0.32	12.91	3.69	0.63		63.4783	32.8333	3.68842
Pl4_ST1_20	114	51.57	0.25	29.7	0.71	0.33	12.97	3.6	0.69		63.872	32.0821	4.04595
Pl4_ST1_21	120	52.08	0.1	29.61	0.76	0.36	12.53	3.8	0.68		61.9798	34.0151	4.00506
Pl4_ST1_22	126	52.03	0.11	29.42	0.85	0.22	12.88	3.61	0.75		63.4302	32.1719	4.39787
Pl4_ST1_23	132	51.82	0.23	29.63	0.8	0.4	12.62	3.64	0.73		62.8603	32.8101	4.32953
Pl4_ST1_24	138	51.31	0.23	29.75	0.92	0.27	12.94	3.64	0.74		63.406	32.2765	4.31746
Pl4_ST1_25	144	51.64	0.25	29.26	0.82	0.18	13.74	3.23	0.78		65.9792	28.4934	4.5274
Pl4_ST1_26	150	52.51	0.26	29.41	0.8	0.26	12.11	3.8	0.7		61.0997	34.6951	4.20527
Pl4_ST1_27	156	52.49	0.12	29.8	0.75	0.24	11.94	4	0.55		60.2015	36.4966	3.30192
Pl4_ST1_28	162	51.3	0.24	28.98	0.92	0.32	13.81	3.4	0.84		65.8782	29.3506	4.77121
Pl4_ST1_29	168	51.55	0.31	29.5	0.91	0.26	12.84	3.68	0.75		62.9645	32.6563	4.37918
Pl4_ST1_30	174	51.85	0.22	29.52	0.91	0.33	12.4	3.93	0.76		60.7344	34.8333	4.43228
Pl4_ST1_31	180	52.2	0.22	29.39	0.85	0.32	12.01	4.21	0.71		58.66	37.2109	4.12913
Pl4_ST1_32	186	51.68	0.28	29.31	0.86	0.48	12.84	3.52	0.84		63.5327	31.5184	4.94894
Pl4_ST1_33	192	52.03	0.25	29.58	0.85	0.42	12.3	3.86	0.65		61.3188	34.8229	3.85836
Pl4_ST1_34	198	51.75	0.26	29.37	0.86	0.48	12.87	3.63	0.69		63.5225	32.4224	4.05508
Pl4_ST1_35	204	51.73	0.27	29.21	0.87	0.33	12.89	3.78	0.78		62.3937	33.1107	4.49556
Pl4_ST1_36	210	51.72	0.23	29.69	0.93	0.18	13.04	3.41	0.66		65.2108	30.8593	3.92995
Pl4_ST1_37	216	52.07	0.3	29.06	0.78	0.34	12.66	3.87	0.8		61.4092	33.9703	4.62051
Pl4_ST1_38	222	51.91	0.18	29.19	1.1	0.19	13	3.44	0.75		64.6183	30.9428	4.43889
Pl4_ST1_39	228	51.67	0.17	29.7	0.79	0.29	12.94	3.71	0.63		63.4194	32.9042	3.67645
Pl4_ST1_40	234	51.74	0.23	29.53	0.75	0.31	12.63	3.92	0.72		61.3672	34.4674	4.16549
Pl4_ST1_41	240	51.03	0.17	29.65	0.91	0.45	13.33	3.64	0.75		64.0555	31.6532	4.2913
Pl4_ST1_42	246	51.14	0.09	29.71	0.84	0.42	13.42	3.47	0.73		65.245	30.5291	4.22589
Sample name: ST2_A Date: August 28, 2019
Plagioclase 1	µm	SiO2	TiO2	Al2O3	FeO	MgO	CaO	Na2O	K2O		An%	Ab%	Or%
Pl1_ST2_01	0	48.4	0.11	32.33	0.91	0.44	15.22	2.19	0.32		77.7955	20.2569	1.94756
Pl1_ST2_02	8	48.38	0.26	32.06	0.98	0.33	15.07	2.33	0.39		76.3007	21.3482	2.35115
Pl1_ST2_03	16	48.05	0.08	32.57	0.76	0.51	15.35	2.27	0.3		77.4663	20.731	1.80271
Pl1_ST2_04	24	48.16	0.3	32.39	0.83	0.39	15.39	2.12	0.38		78.2057	19.4951	2.29924
Pl1_ST2_05	32	48.67	0.17	32.16	0.81	0.24	15.35	2.04	0.44		78.4542	18.8681	2.6777
Pl1_ST2_06	40	48.07	0.11	32.03	0.87	0.31	15.91	2.05	0.48		78.7964	18.373	2.8306
Pl1_ST2_07	48	47.78	0	32.63	0.82	0.25	16.07	1.99	0.33		80.0933	17.9483	1.95837
Pl1_ST2_08	56	48.52	0.2	32.06	0.9	0.3	15.24	2.19	0.35		77.6765	20.1994	2.12409
Pl1_ST2_09	64	49.23	0.22	31.22	0.91	0.41	14.37	2.9	0.55		70.8831	25.8865	3.23035
Pl1_ST2_10	72	49.57	0.14	30.63	0.91	0.54	14.71	2.85	0.61		71.4294	25.0437	3.52692
Pl1_ST2_11	80	49.77	0.25	30.9	0.75	0.44	14.07	3.06	0.57		69.3576	27.2967	3.34562
Pl1_ST2_12	88	50.22	0.21	30.55	0.95	0.43	13.78	3.17	0.6		68.1135	28.3552	3.53131
Pl1_ST2_13	96	51.1	0.29	29.69	0.94	0.37	13	3.65	0.7		63.6051	32.3169	4.078
Pl1_ST2_14	104	51.47	0.21	29.62	0.78	0.48	13.09	3.55	0.65		64.5205	31.6647	3.8148
Pl1_ST2_15	112	51.51	0.23	29.33	1.03	0.51	12.81	3.81	0.7		62.3717	33.5701	4.05824
Pl1_ST2_16	120	51.87	0.11	29.09	0.74	0.66	13.02	3.67	0.84		63.0157	32.1435	4.84081
Pl1_ST2_17	128	51.65	0.24	29.57	0.8	0.47	12.7	3.72	0.7		62.6687	33.2184	4.11288
Pl1_ST2_18	136	51.66	0.23	29.26	1.02	0.3	12.79	3.75	0.76		62.448	33.1336	4.41838
Pl1_ST2_19	144	51.82	0.25	29.54	0.9	0.29	12.65	3.72	0.68		62.6502	33.3399	4.00997
Pl1_ST2_20	152	51.01	0.25	29.93	0.9	0.26	13.29	3.54	0.69		64.7735	31.2223	4.00426
Pl1_ST2_21	160	50.84	0.25	30.29	0.88	0.49	13.01	3.41	0.69		65.0422	30.8504	4.10741
Pl1_ST2_22	168	51.63	0.23	29.49	0.86	0.29	13	3.56	0.78		63.8162	31.6247	4.55914
Pl1_ST2_23	176	51.89	0.19	29.36	0.8	0.35	12.96	3.59	0.86		63.2795	31.7206	4.99986
Pl1_ST2_24	184	51.81	0.14	29.38	0.82	0.47	12.71	3.76	0.82		62.0285	33.2065	4.76498
Pl1_ST2_25	192	51.85	0.29	29.02	0.95	0.4	12.41	3.94	0.9		60.2089	34.5919	5.19915
Pl1_ST2_26	200	51.86	0.23	29.1	0.92	0.32	12.75	3.85	0.77		61.7915	33.7651	4.44335
Pl1_ST2_27	208	52.47	0.26	28.84	0.83	0.31	12.14	4.09	0.93		58.793	35.8442	5.36279
Pl1_ST2_28	216	51.92	0.18	29.21	0.91	0.41	12.63	3.76	0.82		61.8797	33.3366	4.78365
Pl1_ST2_29	224	51.93	0.3	29.08	0.78	0.5	12.66	3.76	0.83		61.8996	33.2683	4.83207
Pl1_ST2_30	232	52.14	0.3	29.08	0.92	0.17	12.54	3.74	0.83		61.7847	33.346	4.86925
Pl1_ST2_31	240	52.58	0.21	28.82	0.87	0.42	11.89	4.2	0.84		58.0265	37.0923	4.88118
Pl1_ST2_32	248	52.27	0.16	29.63	0.75	0.37	12.26	3.86	0.7		61.0599	34.789	4.15111
Pl1_ST2_33	256	52.67	0.2	28.88	0.84	0.22	12.38	3.86	0.88		60.6477	34.2192	5.13307
Pl1_ST2_34	264	51.82	0.21	29.15	0.96	0.19	12.92	3.62	0.86		63.0402	31.9634	4.99637
Pl1_ST2_35	272	52.3	0.23	29.02	0.83	0.33	12.27	4.04	0.81		59.7215	35.5842	4.69431
Pl1_ST2_36	280	52.13	0.21	29.47	0.94	0.16	12.17	3.97	0.77		60.0363	35.4408	4.52288
Pl1_ST2_37	288	52.06	0.23	29.02	0.92	0.43	12.11	4.19	0.96		58.1222	36.3916	5.48618
Pl1_ST2_38	296	52.16	0.15	29.37	0.91	0.27	12.39	3.77	0.85		61.2627	33.733	5.00431
Pl1_ST2_39	304	52.46	0.15	29.34	0.86	0.29	12.29	3.72	0.75		61.7128	33.803	4.4842
Pl1_ST2_40	312	51.63	0.3	29.66	0.91	0.36	12.44	3.86	0.71		61.3698	34.4596	4.17055
Pl1_ST2_41	320	51.75	0.22	29.64	0.92	0.38	12.63	3.57	0.69		63.4292	32.4447	4.12607
Pl1_ST2_42	328	51.58	0.19	29.7	0.8	0.31	12.89	3.66	0.68		63.426	32.59	3.98404
Sample name: ST2_A Date: August 28, 2019
Plagioclase 2	µm	SiO2	TiO2	Al2O3	FeO	MgO	CaO	Na2O	K2O		An%	Ab%	Or%
Pl2_ST2_01	0	46.98	0.16	33.28	0.86	0.26	16.53	1.54	0.31		83.9685	14.1564	1.87502
Pl2_ST2_02	4	44.78	0.18	32.95	0.95	0.33	18.99	1.19	0.49		87.4032	9.91148	2.68534
Pl2_ST2_03	8	44.9	0.12	33.22	1.01	0.33	18.73	1.32	0.26		87.4078	11.1475	1.44473
Pl2_ST2_04	12	45.74	0.19	33.09	1.03	0.27	17.74	1.46	0.28		85.6366	12.754	1.6094
Pl2_ST2_05	16	46.76	0.17	33.12	1.03	0.27	16.43	1.69	0.31		82.74	15.4012	1.85883
Pl2_ST2_06	20	46.84	0.22	33	0.89	0.35	16.62	1.53	0.42		83.5645	13.921	2.51444
Pl2_ST2_07	24	47.18	0	33.39	0.79	0.28	16.45	1.5	0.33		84.1115	13.8794	2.00911
Pl2_ST2_08	28	46.9	0.13	33.17	1	0.3	16.58	1.46	0.3		84.6814	13.4942	1.82442
Pl2_ST2_09	32	44.61	0.28	32.22	1.03	0.19	19.39	1.5	0.53		85.2851	11.9392	2.7757
Pl2_ST2_10	40	47.56	0.08	32.52	0.89	0.22	15.92	2.08	0.61		77.9996	18.4417	3.55861
Pl2_ST2_11	44	47.19	0.15	32.59	0.73	0.42	16.19	2.02	0.58		78.837	17.8001	3.36288
Pl2_ST2_12	48	47.16	0.09	32.67	0.81	0.29	16.37	1.83	0.58		80.3545	16.2556	3.38993
Pl2_ST2_13	52	47.16	0.1	33.05	0.81	0.25	16.57	1.65	0.36		82.9141	14.941	2.14491
Pl2_ST2_14	56	47.23	0.28	32.33	1	0.29	16.35	1.92	0.34		80.8233	17.1755	2.00124
Pl2_ST2_15	60	46.65	0.19	32.53	0.92	0.23	17.26	1.65	0.38		83.3883	14.4257	2.18599
Pl2_ST2_16	64	46.57	0.15	32.68	1	0.3	17.33	1.44	0.35		85.1488	12.8036	2.04762
Pl2_ST2_17	72	46.79	0.16	33.24	0.94	0.23	16.68	1.52	0.3		84.2942	13.9006	1.80519
Pl2_ST2_18	76	47.54	0.17	32.64	0.91	0.34	16.19	1.65	0.42		82.2831	15.1753	2.54164
Pl2_ST2_19	88	48.01	0.08	33.59	0.81	0.33	15.09	1.76	0.27		81.1446	17.1266	1.72876
Pl2_ST2_20	92	47.63	0.12	33.05	0.81	0.32	15.95	1.71	0.34		82.0081	15.9104	2.0815
Pl2_ST2_21	96	47.47	0.13	33.29	0.88	0.23	15.88	1.67	0.33		82.3011	15.6625	2.03643
Pl2_ST2_22	104	47.3	0.16	32.03	0.91	0.25	17.39	1.51	0.37		84.569	13.2886	2.14247
Pl2_ST2_23	108	46.71	0.28	32.85	1.05	0.31	16.65	1.59	0.37		83.384	14.4097	2.20633
Pl2_ST2_24	112	47.39	0.26	32.49	0.92	0.32	16.22	1.82	0.36		81.3352	16.5154	2.14947
Pl2_ST2_25	116	46.96	0.17	33.28	0.77	0.15	16.73	1.51	0.3		84.4108	13.7869	1.80229
Pl2_ST2_26	120	47.32	0.2	32.48	1.01	0.42	16.36	1.73	0.39		81.9844	15.6886	2.32709
Pl2_ST2_27	124	46.88	0.24	33.24	0.92	0.3	16.5	1.46	0.32		84.5154	13.533	1.95165
Pl2_ST2_28	128	46.61	0.2	33.51	0.98	0.4	16.62	1.32	0.2		86.3518	12.4109	1.23729
Pl2_ST2_29	132	46.78	0.2	32.88	0.94	0.31	16.71	1.7	0.32		82.8565	15.2542	1.8893
Pl2_ST2_30	136	47.81	0.28	32.29	0.89	0.26	15.82	2.02	0.49		78.8678	18.2236	2.90864
Pl2_ST2_31	144	47.3	0.17	32.71	0.89	0.35	16.78	1.43	0.37		84.7119	13.064	2.2241
Pl2_ST2_32	160	47.22	0.17	32.82	0.82	0.27	16.84	1.48	0.28		84.8292	13.4913	1.67943
Pl2_ST2_33	164	47.04	0.23	32.78	0.94	0.26	16.67	1.73	0.34		82.5023	15.4941	2.0036
Pl2_ST2_34	168	46.07	0.16	32.49	1	0.54	17.7	1.43	0.43		85.0971	12.4413	2.46156
Pl2_ST2_35	180	46.27	0.18	33.33	0.93	0.26	17.07	1.5	0.25		85.001	13.5167	1.48228
Pl2_ST2_36	184	46.73	0.85	32.5	0.92	0.37	15.97	1.98	0.44		79.5439	17.8466	2.60949
Pl2_ST2_37	188	46.42	0.24	33.2	0.95	0.27	16.9	1.47	0.33		84.6987	13.332	1.96927
Pl2_ST2_38	192	47.03	0.18	32.83	0.83	0.28	16.8	1.68	0.28		83.2773	15.0701	1.65263
Pl2_ST2_39	200	51.76	0.27	29.2	0.94	0.37	12.6	3.95	0.79		60.9029	34.5504	4.54669
Pl2_ST2_40	204	52.48	0.14	29	0.89	0.28	12.42	3.96	0.8		60.4713	34.8909	4.63787
Pl2_ST2_41	208	51.25	0.22	29.52	0.92	0.43	13.13	3.66	0.7		63.779	32.1724	4.04866
Pl2_ST2_42	212	52.27	0.2	29.01	0.89	0.47	12.15	4.04	0.87		59.2775	35.6685	5.05399
Pl2_ST2_43	216	53.05	0.13	28.75	0.95	0.28	11.81	4.12	0.87		58.1728	36.7246	5.10259
Pl2_ST2_44	224	52.51	0.15	29.12	0.74	0.37	12.13	4.1	0.82		59.0962	36.147	4.75679
Sample name: ST5_A Date: August 28, 2019
Plagioclase 1	µm	SiO2	TiO2	Al2O3	FeO	MgO	CaO	Na2O	K2O		An%	Ab%	Or%
Pl1_ST5_01	0	51.58	0.16	29.78	0.88	0.31	12.93	3.51	0.67		64.3938	31.6331	3.97303
Pl1_ST5_02	4	51.88	0.29	29.32	1	0.36	12.72	3.58	0.74		63.3479	32.264	4.38811
Pl1_ST5_03	8	51.6	0.27	29.4	0.98	0.35	12.96	3.5	0.78		64.0872	31.3201	4.59264
Pl1_ST5_04	12	51.22	0.28	29.36	0.96	0.2	13.33	3.67	0.79		63.7434	31.7585	4.49814
Pl1_ST5_05	16	51.16	0.33	29.53	0.91	0.34	13.4	3.33	0.78		65.8321	29.6051	4.56277
Pl1_ST5_06	20	51.3	0.17	29.72	0.93	0.44	13.32	3.33	0.7		66.0074	29.8622	4.13036
Pl1_ST5_07	24	51.98	0.14	29.04	0.91	0.52	12.91	3.67	0.75		63.147	32.4849	4.36806
Pl1_ST5_08	28	51.44	0.3	29.09	1.02	0.28	13.82	3.03	0.87		67.948	26.9588	5.09318
Pl1_ST5_09	32	51.58	0.3	29.4	0.89	0.41	13.07	3.47	0.73		64.6434	31.0576	4.29905
Pl1_ST5_10	36	52.22	0.12	29.66	0.78	0.43	12.25	3.72	0.68		61.8953	34.0137	4.09102
Pl1_ST5_11	40	52.87	0.25	28.63	0.84	0.37	11.75	4.29	0.81		57.3793	37.9109	4.70981
Pl1_ST5_12	44	53.26	0.2	29.08	0.66	0.14	11.78	3.93	0.85		59.1843	35.7308	5.08488
Pl1_ST5_13	48	53.01	0.28	28.62	0.76	0.32	12.04	3.95	0.88		59.4984	35.3236	5.178
Pl1_ST5_14	52	52.92	0.19	28.89	0.76	0.42	12.08	3.87	0.8		60.292	34.9537	4.75427
Pl1_ST5_15	56	53.08	0.16	28.64	0.74	0.32	12.36	3.83	0.87		60.8065	34.0973	5.09626
Pl1_ST5_16	60	53.28	0.14	28.8	0.78	0.24	11.73	4.04	0.9		58.3219	36.35	5.32816
Pl1_ST5_17	64	53.71	0.19	28.97	0.65	0.38	11.1	4.11	0.81		56.9171	38.1374	4.94545
Pl1_ST5_18	68	52.64	0.27	29.23	0.81	0.42	11.25	4.34	0.84		55.9591	39.0658	4.97506
Pl1_ST5_19	72	50.61	0.26	30.33	0.78	0.3	13.57	3.31	0.63		66.8144	29.4922	3.69344
Pl1_ST5_20	76	51.34	0.22	29.96	0.75	0.43	13.02	3.44	0.66		64.9993	31.0775	3.92322
Pl1_ST5_21	80	52.97	0.14	28.89	0.73	0.4	12.25	3.73	0.84		61.2497	33.7494	5.0009
Pl1_ST5_22	84	51.87	0.33	28.95	0.75	0.32	13.17	3.68	0.8		63.3722	32.0442	4.58357
Pl1_ST5_23	88	53.25	0.14	28.65	0.88	0.41	11.51	4.14	0.85		57.5099	37.4332	5.05693
Pl1_ST5_24	92	53.82	0.22	28.54	0.71	0.32	10.92	4.48	0.86		54.4608	40.4323	5.10694
Pl1_ST5_25	96	54.09	0.18	28.65	0.68	0.23	10.53	4.66	0.92		52.497	42.0418	5.46128
Pl1_ST5_26	100	54.17	0.2	28.37	0.71	0.29	11.3	3.92	0.95		57.8748	36.3318	5.79343
Pl1_ST5_27	104	53.52	0.28	28.34	0.78	0.28	11.27	4.43	0.95		55.1969	39.263	5.54007
Pl1_ST5_28	108	53.94	0.12	28.54	0.69	0.37	10.92	4.46	0.89		54.4621	40.2527	5.28521
Pl1_ST5_29	112	53.79	0.24	28.74	0.69	0.45	10.65	4.63	0.77		53.3957	42.0075	4.59673
Pl1_ST5_30	116	53.69	0.14	28.77	0.57	0.32	11.35	4.29	0.86		56.3631	38.5519	5.08508
Pl1_ST5_31	120	53.33	0.21	28.5	0.81	0.34	11.64	4.14	0.9		57.6138	37.082	5.30417
Pl1_ST5_32	124	52.61	0.26	28.9	0.76	0.39	12.1	3.96	0.97		59.2524	35.0918	5.65579
Pl1_ST5_33	128	51.96	0.37	28.72	0.93	0.29	12.76	3.79	0.91		61.6365	33.1296	5.23395
Pl1_ST5_34	132	51.93	0.19	29.28	0.89	0.3	13.09	3.5	0.78		64.3166	31.1201	4.5633
Pl1_ST5_35	136	51.72	0.21	29.15	1.01	0.37	12.81	3.69	0.82		62.598	32.6308	4.77119
Pl1_ST5_36	140	52.29	0.13	28.99	1.03	0.3	12.57	3.61	0.85		62.4912	32.4773	5.03156
Pl1_ST5_37	144	51.37	0.2	29.13	1.01	0.35	13.87	3.18	0.76		67.5612	28.0309	4.40793
Pl1_ST5_38	148	51.6	0.3	29.22	0.88	0.39	13.33	3.34	0.73		65.8487	29.8575	4.29379
Sample name: ST6_A Date: August 28, 2019
Plagioclase 1	µm	SiO2	TiO2	Al2O3	FeO	MgO	CaO	Na2O	K2O		An%	Ab%	Or%
Pl1_ST6_01	0	52.24	0.26	29.31	0.76	0.36	12.33	3.85	0.75		61.0696	34.5074	4.42307
Pl1_ST6_02	4	52.06	0.27	29.29	0.79	0.35	12.57	3.77	0.75		61.966	33.6317	4.40231
Pl1_ST6_03	8	52.09	0.28	29.19	0.82	0.44	12.29	3.85	0.86		60.5984	34.3526	5.04904
Pl1_ST6_04	12	52.62	0.12	29.22	0.82	0.27	12.35	3.8	0.74		61.4193	34.1988	4.38198
Pl1_ST6_05	16	52.31	0.23	29	0.87	0.37	12.19	4.05	0.86		59.339	35.6764	4.98466
Pl1_ST6_06	20	52.92	0.22	28.82	0.72	0.19	12.28	3.83	0.88		60.616	34.2119	5.17216
Pl1_ST6_07	24	52.3	0.24	28.6	0.8	0.26	12.73	4	0.88		60.572	34.4423	4.98571
Pl1_ST6_08	28	52.6	0.31	28.66	0.74	0.51	12.01	4.23	0.8		58.2521	37.1277	4.62019
Pl1_ST6_09	32	52.87	0.18	28.68	0.89	0.22	12.23	3.96	0.85		59.9268	35.1139	4.95924
Pl1_ST6_10	36	52.77	0.11	28.65	0.96	0.33	12.22	3.92	0.81		60.2617	34.9821	4.75616
Pl1_ST6_11	40	51.96	0.21	29.33	0.92	0.48	11.95	4.22	0.82		58.1141	37.1377	4.74819
Pl1_ST6_12	44	53.32	0.16	29.12	0.79	0.45	10.69	4.54	0.81		53.7992	41.3469	4.85383
Pl1_ST6_13	48	52.85	0.2	29.14	0.87	0.43	11.53	4.12	0.72		58.1062	37.5733	4.32043
Pl1_ST6_14	52	51.77	0.28	29.5	0.85	0.36	12.17	3.93	0.88		59.8633	34.9826	5.15411
Pl1_ST6_15	56	52.84	0.08	29.62	0.69	0.37	11.55	4.17	0.67		58.058	37.9319	4.0101
Pl1_ST6_16	60	51.74	0.26	29.81	0.81	0.24	12.63	3.53	0.71		63.5843	32.1596	4.25604
Pl1_ST6_17	64	52.26	0.2	29.22	0.75	0.4	12.19	4.04	0.82		59.5294	35.7025	4.76807
Pl1_ST6_18	68	52.71	0.11	29.23	0.81	0.36	12.08	3.91	0.67		60.541	35.4608	3.99815
Pl1_ST6_19	72	52.4	0.15	29.23	0.76	0.26	12.64	3.76	0.72		62.2614	33.5157	4.22285
Pl1_ST6_20	76	51.63	0.22	29.51	0.91	0.37	12.67	3.77	0.7		62.3346	33.5647	4.10064
Pl1_ST6_21	80	51.3	0.21	29.98	0.87	0.39	13.16	3.32	0.64		66.0311	30.1453	3.82361
Pl1_ST6_22	88	52.01	0.2	28.89	0.85	0.36	13.19	3.6	0.77		63.9624	31.5916	4.44602
Pl1_ST6_23	92	52.2	0.27	29.39	0.78	0.41	12.23	3.73	0.75		61.541	33.9653	4.49366
Pl1_ST6_24	96	51.98	0.2	29.53	0.88	0.36	12.49	3.7	0.78		62.0949	33.2878	4.61731
Pl1_ST6_25	100	52.11	0.19	29.41	0.86	0.4	12.27	3.97	0.78		60.1973	35.2462	4.55647
Pl1_ST6_26	104	51.28	0.28	29.98	0.81	0.37	13	3.37	0.74		65.0665	30.5234	4.41008
Pl1_ST6_27	108	51.35	0.23	29.95	0.97	0.28	12.97	3.46	0.69		64.679	31.224	4.09707
Pl1_ST6_28	112	52.27	0.19	29.29	0.89	0.22	12.39	3.88	0.72		61.1289	34.6414	4.22969
Pl1_ST6_29	116	51.97	0.21	29.47	0.86	0.39	12.5	3.72	0.7		62.2966	33.5495	4.15387
Pl1_ST6_30	120	52.18	0.27	29.21	0.84	0.28	12.8	3.44	0.72		64.3785	31.3097	4.31185
Pl1_ST6_31	124	52.46	0.26	29.41	0.76	0.31	11.97	3.96	0.8		59.5858	35.6725	4.74176
Pl1_ST6_32	128	52.51	0.14	29.43	0.75	0.3	12.22	3.83	0.7		61.1478	34.6815	4.1707
Pl1_ST6_33	132	51.93	0.3	29.61	0.81	0.4	12.05	4	0.73		59.7786	35.9094	4.31204
Pl1_ST6_34	136	52.61	0.21	29.39	0.84	0.4	11.69	4.03	0.67		59.0984	36.8685	4.03308
Pl1_ST6_35	140	52.28	0.36	29	0.92	0.29	12.34	3.72	0.89		61.2969	33.4392	5.26398
Pl1_ST6_36	144	51.69	0.33	29.54	0.95	0.23	12.56	3.73	0.76		62.1326	33.3909	4.47656
Pl1_ST6_37	148	52.27	0.21	29.27	0.85	0.29	12.28	3.93	0.79		60.396	34.9777	4.62634
Pl1_ST6_38	152	52.28	0.29	28.87	0.94	0.24	12.43	3.94	0.84		60.4569	34.6785	4.86468
Pl1_ST6_39	160	52.36	0.28	29.25	0.73	0.38	12.03	3.98	0.85		59.4238	35.5768	4.99936
Pl1_ST6_40	164	52.18	0.22	29.14	0.72	0.47	12.49	3.82	0.77		61.4677	34.0202	4.51207
Pl1_ST6_41	168	52.05	0.22	29.09	1.03	0.43	12.19	3.91	0.81		60.2567	34.9758	4.76747
Pl1_ST6_42	172	52.27	0.18	28.93	0.9	0.35	12.54	3.9	0.84		60.8805	34.2637	4.8558
Sample name: ST6_A Date: August 28, 2019
Plagioclase 2	µm	SiO2	TiO2	Al2O3	FeO	MgO	CaO	Na2O	K2O		An%	Ab%	Or%
Pl2_ST6_01	0	51.55	0.23	30	0.88	0.5	12.48	3.5	0.63		63.7912	32.3745	3.83431
Pl2_ST6_02	6	52.68	0.22	29.17	0.9	0.38	11.74	3.97	0.76		59.2058	36.2306	4.56363
Pl2_ST6_03	12	52.66	0.1	29.61	0.72	0.24	11.96	3.94	0.71		59.994	35.7653	4.24068
Pl2_ST6_04	18	52.55	0.16	29.85	0.77	0.26	11.89	3.75	0.66		61.0935	34.8685	4.03792
Pl2_ST6_05	24	52.32	0.27	29.51	0.75	0.29	12.06	3.77	0.82		60.7292	34.3543	4.9166
Pl2_ST6_06	30	51.77	0.32	29.72	0.95	0.32	12.04	3.89	0.76		60.2471	35.2248	4.52818
Pl2_ST6_07	36	52.56	0.22	29.17	0.87	0.38	11.8	4.13	0.82		58.2712	36.9072	4.82155
Pl2_ST6_08	42	52.57	0.18	29.57	0.77	0.44	11.76	3.91	0.71		59.7529	35.9516	4.29548
Pl2_ST6_09	48	52.43	0.26	29.45	0.9	0.4	11.59	3.96	0.76		58.949	36.4483	4.60265
Pl2_ST6_10	54	52.26	0.23	29.61	0.75	0.34	12.23	3.86	0.66		61.1469	34.924	3.9291
Pl2_ST6_11	60	52.11	0.27	29.81	0.8	0.3	12.01	3.81	0.71		60.8099	34.9096	4.28046
Pl2_ST6_12	66	52.04	0.27	29.59	0.7	0.44	12.18	3.97	0.74		60.162	35.4858	4.35219
Pl2_ST6_13	72	52.66	0.23	29.44	0.88	0.29	11.71	3.91	0.76		59.4701	35.9342	4.59575
Pl2_ST6_14	78	52.67	0.17	29.37	0.78	0.39	11.71	3.96	0.75		59.2337	36.249	4.51725
Pl2_ST6_15	84	53.24	0.17	29.09	0.69	0.36	11.16	4.33	0.87		55.712	39.1166	5.17136
Pl2_ST6_16	90	52.37	0.28	29.91	0.74	0.08	12.07	3.72	0.69		61.5082	34.305	4.18674
Pl2_ST6_17	96	52.16	0.17	29.44	0.87	0.33	12.2	3.83	0.87		60.4955	34.3678	5.13669
Pl2_ST6_18	102	52.6	0.15	29.28	0.89	0.21	12.1	3.8	0.75		60.897	34.6086	4.49441
Pl2_ST6_19	108	52.95	0.18	29.18	0.84	0.38	11.43	4.2	0.73		57.4382	38.1938	4.36796
Pl2_ST6_20	114	52.77	0.15	29.29	0.82	0.3	11.81	3.97	0.78		59.2783	36.06	4.66167
Pl2_ST6_21	120	52.83	0.18	29.34	0.82	0.39	11.6	4	0.75		58.7891	36.685	4.52586
Pl2_ST6_22	126	52.46	0.1	29.55	0.8	0.42	11.84	3.98	0.73		59.463	36.1716	4.36535
Pl2_ST6_23	132	52.53	0.12	29.66	0.8	0.37	11.64	4.03	0.74		58.7466	36.8065	4.44695
Pl2_ST6_24	138	52.35	0.18	29.44	0.87	0.47	11.76	4.11	0.7		58.7088	37.1302	4.16097
Pl2_ST6_25	144	52.97	0.23	29.43	0.67	0.22	11.8	3.82	0.78		60.0768	35.1947	4.72847
Pl2_ST6_26	150	52.21	0.16	29.53	0.78	0.43	12.26	3.89	0.74		60.7515	34.8823	4.36616
Pl2_ST6_27	156	52.44	0.18	29.54	0.76	0.3	11.86	4.07	0.75		58.9516	36.6095	4.43887
Pl2_ST6_28	162	52.98	0.21	29.47	0.73	0.28	11.61	3.9	0.69		59.5717	36.2127	4.21558
Pl2_ST6_29	168	52.89	0.22	29.52	0.69	0.32	11.26	4.32	0.74		56.4165	39.1688	4.41469
Pl2_ST6_30	174	52.75	0.21	29.51	0.8	0.31	11.41	4.11	0.73		57.8695	37.722	4.40847
Pl2_ST6_31	180	52.89	0.15	29.15	0.81	0.29	11.52	4.24	0.77		57.2859	38.1549	4.55918
Pl2_ST6_32	186	53.02	0.24	28.95	0.84	0.27	11.44	4.21	0.81		57.1343	38.0489	4.81678
Pl2_ST6_33	192	52.24	0.25	29.71	0.88	0.2	11.97	3.81	0.75		60.584	34.8962	4.51987
Pl2_ST6_34	198	52.58	0.09	29.56	0.78	0.25	12	3.83	0.67		60.8253	35.131	4.0437
Pl2_ST6_35	204	52.28	0.27	29.55	0.98	0.4	11.88	3.77	0.71		60.7744	34.9008	4.32478
Pl2_ST6_36	210	52.9	0.22	29.22	0.83	0.22	11.61	4.03	0.86		58.2633	36.5979	5.1388
Pl2_ST6_37	216	52.54	0.28	29.37	0.84	0.37	11.71	4.02	0.79		58.7693	36.5098	4.72087
Pl2_ST6_38	222	52.47	0.27	29.21	0.81	0.44	11.59	4.21	0.82		57.4192	37.7437	4.83713
Pl2_ST6_39	228	53.17	0.3	29.35	0.84	0.17	11.16	4.05	0.81		57.3677	37.6745	4.9578
Pl2_ST6_40	234	52.05	0.28	29.99	0.82	0.34	11.69	3.93	0.74		59.3915	36.132	4.47654
Pl2_ST6_41	240	53.47	0.16	29.07	0.82	0.26	10.87	4.34	0.82		55.1772	39.8666	4.95616
Pl2_ST6_42	246	52.52	0.16	29.77	0.78	0.33	11.77	3.98	0.65		59.6062	36.4743	3.91949
Pl2_ST6_43	252	52.71	0.12	29.62	0.67	0.28	11.89	3.94	0.77		59.6386	35.7627	4.59872
Pl2_ST6_44	258	52.28	0.17	29.98	0.8	0.27	12.16	3.47	0.72		63.0159	32.5413	4.44273
Pl2_ST6_45	264	51.86	0.16	29.73	0.85	0.44	11.81	4.16	0.77		58.3069	37.1666	4.52649
Pl2_ST6_46	270	52.23	0.31	29.87	0.95	0.2	11.43	4.13	0.69		57.9458	37.8891	4.1651
Pl2_ST6_47	276	52.68	0.17	29.86	0.9	0.17	11.77	3.83	0.63		60.511	35.6325	3.85655
Pl2_ST6_49	300	52.54	0	30.03	0.71	0.24	12.09	3.73	0.66		61.6027	34.3931	4.00422
Pl2_ST6_50	306	51.78	0.27	29.85	0.88	0.37	12.16	3.82	0.78		60.7954	34.5613	4.64336
Pl2_ST6_51	312	52.86	0.18	29.05	0.75	0.49	11.58	4.26	0.73		57.4455	38.2425	4.31193
Pl2_ST6_52	318	52.99	0.19	29.01	0.84	0.19	11.66	4.21	0.68		58.044	37.9254	4.03059
Sample name: ST6_A Date: August 28, 2019
Plagioclase 3	µm	SiO2	TiO2	Al2O3	FeO	MgO	CaO	Na2O	K2O		An%	Ab%	Or%
Pl3_ST6_01	0	51.8	0.39	29.55	0.8	0.42	12.22	3.89	0.75		60.6377	34.931	4.43133
Pl3_ST6_02	4	51.92	0.25	29.82	0.88	0.29	12.46	3.5	0.69		63.5219	32.2896	4.18847
Pl3_ST6_03	8	51.44	0.31	29.63	0.95	0.4	12.96	3.3	0.73		65.4513	30.159	4.38972
Pl3_ST6_04	36	51.56	0.18	29.36	0.92	0.32	13.05	3.62	0.8		63.4931	31.8723	4.63454
Pl3_ST6_05	40	51.19	0.4	29.28	0.95	0.29	13.54	3.28	0.88		65.9735	28.921	5.10545
Pl3_ST6_06	44	51.44	0.24	29.63	0.88	0.34	13.47	3.17	0.72		67.1358	28.5914	4.27287
Pl3_ST6_07	56	50.36	0.3	29.81	1.02	0.34	14.12	3.04	0.78		68.7104	26.7701	4.51943
Pl3_ST6_08	76	52.31	0.31	29.26	0.96	0.17	12.18	3.9	0.73		60.5767	35.1004	4.32297
Pl3_ST6_09	80	52.4	0.21	29.59	0.82	0.29	12.2	3.78	0.61		61.7199	34.6056	3.67448
Pl3_ST6_10	84	51.6	0.23	29.26	0.8	0.52	13.02	3.56	0.8		63.7772	31.5568	4.666
Pl3_ST6_11	88	51.88	0.22	29.43	0.81	0.27	12.6	3.76	0.84		61.7514	33.3468	4.90181
Pl3_ST6_12	92	52.36	0.13	29.28	0.8	0.46	11.99	4.01	0.78		59.429	35.9677	4.60335
Pl3_ST6_13	96	52.18	0.31	29.43	0.77	0.34	12.12	3.83	0.81		60.5536	34.6278	4.81862
Pl3_ST6_14	100	52.39	0.2	29.33	0.76	0.33	12.2	3.95	0.7		60.4514	35.4187	4.12995
Pl3_ST6_15	104	52.14	0.25	29.38	0.96	0.46	11.79	4.08	0.76		58.7204	36.7726	4.50702
Pl3_ST6_16	108	52.72	0.16	29.32	0.76	0.48	11.47	4.15	0.83		57.4412	37.6095	4.94925
Pl3_ST6_17	112	52.3	0.19	29.47	0.96	0.5	11.67	4.04	0.74		58.7554	36.8084	4.43618
Pl3_ST6_18	116	52.33	0.1	29.65	0.86	0.48	11.95	3.88	0.66		60.4842	35.5382	3.97758
Pl3_ST6_19	120	52.7	0.2	29.27	0.83	0.33	12	3.75	0.82		60.7211	34.3383	4.94053
Pl3_ST6_20	124	52.45	0.25	29.41	0.81	0.43	11.84	3.94	0.77		59.5371	35.8526	4.61028
Pl3_ST6_21	128	52.96	0.18	29.26	0.79	0.37	11.6	4.01	0.74		58.7707	36.7652	4.46412
Pl3_ST6_22	132	52.99	0.13	29.12	0.84	0.27	11.48	4.24	0.83		56.9979	38.0953	4.90677
Pl3_ST6_23	136	53.45	0.19	28.84	0.7	0.21	11.33	4.33	0.88		56.0516	38.7646	5.18373
Pl3_ST6_24	140	53.02	0.19	29.1	0.71	0.48	11.57	4.09	0.75		58.2449	37.2595	4.49559
Pl3_ST6_25	148	53.26	0.21	28.71	0.78	0.45	11.1	4.52	0.81		54.8311	40.4047	4.7642
Pl3_ST6_26	152	53.84	1.3	20.1	6.46	3.11	8.48	4.19	2.41		44.7921	40.0506	15.1574
Sample name: ST6_A Date: August 28, 2019
Plagioclase 4	µm	SiO2	TiO2	Al2O3	FeO	MgO	CaO	Na2O	K2O		An%	Ab%	Or%
Pl4_ST6_01	0	52.72	0.17	29.23	0.75	0.42	11.62	4.22	0.78		57.5664	37.8325	4.60107
Pl4_ST6_02	5	52.79	0.18	29.12	0.72	0.42	11.48	4.37	0.84		56.3069	38.7874	4.90569
Pl4_ST6_03	10	52.6	0.19	29.43	0.72	0.37	11.49	4.25	0.75		57.2384	38.3129	4.44866
Pl4_ST6_04	15	52.43	0.29	29.33	0.75	0.36	11.85	4.03	0.78		59.0388	36.334	4.62716
Pl4_ST6_05	20	52.21	0.26	29.4	0.83	0.27	11.94	4.14	0.77		58.677	36.8174	4.50563
Pl4_ST6_06	25	51.8	0.22	29.98	0.8	0.25	12.32	3.82	0.7		61.3966	34.4497	4.15367
Pl4_ST6_07	30	52.45	0.19	29.44	0.8	0.34	12.1	3.78	0.72		61.1182	34.5515	4.33031
Pl4_ST6_08	35	52.27	0.24	29.42	0.74	0.36	12.01	3.99	0.75		59.6817	35.8806	4.43772
Pl4_ST6_09	40	52.23	0.2	29.47	0.74	0.52	11.96	3.99	0.72		59.6874	36.0341	4.27844
Pl4_ST6_10	45	51.88	0.27	29.8	0.78	0.35	12.29	3.74	0.73		61.6744	33.9636	4.36191
Pl4_ST6_11	50	52.51	0.24	29.38	0.91	0.12	11.99	3.99	0.69		59.8543	36.0444	4.10134
Pl4_ST6_12	55	52.2	0.28	29.6	0.79	0.3	12.05	4.02	0.69		59.8125	36.1094	4.07807
Pl4_ST6_13	60	52.13	0.21	29.72	0.81	0.27	12.45	3.69	0.67		62.4834	33.5128	4.00379
Pl4_ST6_14	65	52.23	0.23	29.7	0.81	0.28	11.92	3.95	0.72		59.8234	35.8741	4.30257
Pl4_ST6_15	70	52.59	0.25	29.4	0.76	0.28	11.63	4.15	0.76		58.0198	37.4657	4.51451
Pl4_ST6_16	75	51.86	0.3	29.34	0.89	0.73	11.74	4.2	0.79		57.8864	37.4755	4.63806
Pl4_ST6_17	80	53.17	0.17	29.15	0.67	0.2	11.38	4.41	0.77		56.1219	39.3566	4.52149
Pl4_ST6_18	85	52.52	0.26	29.26	0.81	0.36	11.89	3.95	0.78		59.5489	35.7996	4.65144
Pl4_ST6_19	90	52.47	0.22	29.58	0.83	0.23	11.83	4.01	0.67		59.494	36.494	4.01203
Pl4_ST6_20	95	52.17	0.32	29.36	0.83	0.52	11.83	4.05	0.68		59.2428	36.7025	4.05472
Pl4_ST6_21	100	52.11	0.27	29.65	0.7	0.37	12.17	3.85	0.75		60.7586	34.783	4.4584
Pl4_ST6_22	105	52.63	0.15	29.63	0.62	0.3	11.83	3.97	0.69		59.6396	36.2185	4.14191
Pl4_ST6_23	110	52.34	0.23	29.77	0.76	0.17	12.08	3.76	0.7		61.2648	34.5081	4.2271
Pl4_ST6_24	115	52.04	0.21	29.59	0.83	0.43	12.19	3.84	0.72		60.9614	34.7513	4.2873
Pl4_ST6_25	120	51.1	0.2	30.58	0.79	0.34	12.9	3.4	0.59		65.2991	31.1448	3.55607
Pl4_ST6_26	125	52.75	0.14	29.47	0.69	0.34	11.84	3.92	0.77		59.6456	35.7357	4.61869
Pl4_ST6_27	130	53.06	0.18	29.27	0.75	0.34	11.52	3.96	0.8		58.6597	36.4898	4.85041
Pl4_ST6_28	135	52.65	0.26	29.55	0.82	0.3	11.89	3.79	0.67		60.8301	35.0885	4.08143
Pl4_ST6_29	140	52.59	0.24	29.48	0.74	0.27	11.99	3.89	0.68		60.4361	35.4827	4.08119
Pl4_ST6_30	145	52.09	0.21	29.4	0.83	0.3	12.36	3.89	0.77		60.8379	34.6493	4.51281
Pl4_ST6_31	150	52.92	0.22	29.02	0.76	0.31	11.95	3.85	0.86		59.9266	34.9383	5.13512
Pl4_ST6_32	155	53.06	0.22	29.22	0.74	0.32	11.55	3.92	0.8		58.9397	36.1994	4.8609
Pl4_ST6_33	160	52.52	0.17	29.61	0.83	0.39	11.87	3.9	0.67		60.1765	35.7791	4.04438
Pl4_ST6_34	165	52.04	0.16	29.54	0.85	0.39	12.46	3.75	0.67		62.1636	33.8563	3.9801
Pl4_ST6_35	170	52.65	0.2	29.01	0.85	0.41	11.91	4.02	0.85		58.9698	36.0191	5.01115
Pl4_ST6_36	175	52.68	0.26	28.97	0.89	0.33	12.03	3.9	0.76		60.1726	35.301	4.52635
Pl4_ST6_37	180	51.91	0.24	29.18	0.98	0.36	12.53	3.72	0.78		62.0587	33.3414	4.59989
Pl4_ST6_38	185	53.16	0.33	28.45	0.86	0.32	11.48	4.26	0.94		56.5287	37.96	5.51132
Sample name: ST7_A Date: August 28, 2019
Plagioclase 1	µm	SiO2	TiO2	Al2O3	FeO	MgO	CaO	Na2O	K2O		An%	Ab%	Or%
Pl1_ST7_01	0	52.8	0.19	29.26	0.73	0.4	11.32	4.33	0.84		56.1623	38.8755	4.96225
Pl1_ST7_02	5	53.2	0.23	29.01	0.68	0.29	11.48	4.21	0.84		57.1181	37.9056	4.97636
Pl1_ST7_03	10	52.69	0.2	29.1	0.88	0.27	11.55	4.27	0.83		56.9937	38.1296	4.87668
Pl1_ST7_04	15	52.85	0.19	29.05	0.76	0.32	11.41	4.36	0.86		56.1406	38.821	5.03838
Pl1_ST7_05	20	53.36	0.16	28.86	0.82	0.42	11.36	3.96	0.8		58.3202	36.7896	4.89025
Pl1_ST7_06	25	52.61	0.22	29.12	0.71	0.28	11.68	4.26	0.88		57.1517	37.7212	5.12708
Pl1_ST7_07	30	52.31	0.15	29.47	0.73	0.48	11.56	4.33	0.77		56.9107	38.5756	4.51365
Pl1_ST7_08	35	52.62	0.12	29.38	0.72	0.44	11.71	4.12	0.78		58.2749	37.1032	4.6219
Pl1_ST7_09	40	52.77	0.17	29.41	0.68	0.37	11.79	4.04	0.69		59.1794	36.6967	4.12389
Pl1_ST7_10	45	53.13	0.1	29.06	0.66	0.27	11.88	4.04	0.82		58.9073	36.2513	4.84136
Pl1_ST7_11	50	52.31	0.18	29.49	0.7	0.32	12.41	3.73	0.74		61.923	33.6805	4.39656
Pl1_ST7_12	55	52	0.18	29.6	0.79	0.48	12.05	3.95	0.81		59.7644	35.4521	4.78345
Pl1_ST7_13	60	52.37	0.2	29.41	0.81	0.33	12	3.97	0.73		59.8401	35.8254	4.33446
Pl1_ST7_14	65	52.86	0.18	29.29	0.53	0.35	11.7	4.23	0.77		57.7163	37.7609	4.52277
Pl1_ST7_15	70	52.08	0.27	29.53	0.79	0.29	12.14	3.94	0.76		60.1739	35.3407	4.48543
Pl1_ST7_16	75	51.43	0.22	29.55	0.95	0.31	12.79	3.73	0.84		62.2685	32.8621	4.86943
Pl1_ST7_17	80	52.21	0.11	29.31	0.78	0.34	12.45	3.87	0.83		60.9054	34.2599	4.83465
Pl1_ST7_18	85	52.52	0.25	29.31	0.78	0.37	11.91	3.85	0.85		59.8819	35.0295	5.08866
Pl1_ST7_19	90	52.55	0.26	29.32	0.71	0.24	11.94	3.96	0.83		59.4195	35.6623	4.91817
Pl1_ST7_20	95	52.72	0.15	29.13	0.72	0.4	11.84	4.2	0.75		58.2292	37.379	4.39188
Pl1_ST7_21	100	52.2	0.17	29.59	0.86	0.3	11.98	3.89	0.76		60.1273	35.3308	4.54182
Pl1_ST7_22	105	52.37	0.13	29.63	0.65	0.38	11.85	4.11	0.74		58.7545	36.8768	4.36873
Pl1_ST7_23	110	52.33	0.17	29.47	0.77	0.25	12	4.04	0.79		59.2547	36.1004	4.64483
Pl1_ST7_24	115	52.53	0.15	29.32	0.71	0.29	12.04	4.08	0.78		59.1587	36.2779	4.56339
Pl1_ST7_25	120	52.57	0.13	29.27	0.72	0.4	11.98	3.93	0.84		59.6257	35.3963	4.97802
Pl1_ST7_26	125	52.98	0.1	29.31	0.59	0.17	11.82	4.21	0.73		58.2044	37.5154	4.28018
Pl1_ST7_27	130	52.81	0.14	29.41	0.68	0.23	11.8	4.01	0.77		59.0784	36.3313	4.59027
Pl1_ST7_28	135	52.8	0.15	29.35	0.75	0.34	11.86	3.82	0.79		60.162	35.0663	4.77162
Pl1_ST7_29	140	52.5	0.21	29.42	0.75	0.32	11.9	4.01	0.75		59.3527	36.1932	4.45406
Pl1_ST7_30	145	52.71	0.09	29.23	0.59	0.29	12.11	4.08	0.89		58.9208	35.9231	5.15603
Pl1_ST7_31	150	51.23	0.34	28.81	0.82	0.36	14.08	3.18	1.02		66.8911	27.339	5.76988
Pl1_ST7_32	155	52.66	0.17	29.22	0.7	0.47	11.71	4.09	0.8		58.3634	36.889	4.74761
Pl1_ST7_33	160	52.5	0.26	29.33	0.76	0.32	11.84	4.03	0.79		58.9834	36.3306	4.68604
Pl1_ST7_34	165	52.06	0.17	29.38	0.77	0.49	12.06	4.12	0.81		58.8863	36.4044	4.70927
Pl1_ST7_35	170	51.25	0.27	30.21	0.73	0.27	13.01	3.39	0.7		65.1212	30.7068	4.172
Pl1_ST7_36	175	52.04	0.22	29.73	0.79	0.37	12.3	3.71	0.76		61.7512	33.7057	4.54312
Pl1_ST7_37	180	52.14	0.09	29.72	0.71	0.14	12.73	3.62	0.66		63.4384	32.6454	3.91623
Pl1_ST7_38	195	50.45	0.15	31.03	0.78	0.42	13.52	3.07	0.53		68.6064	28.1913	3.20232
Pl1_ST7_39	200	50.24	0.18	30.82	0.86	0.27	13.66	3.25	0.6		67.4378	29.0352	3.52699
Pl1_ST7_40	205	51.16	0.27	29.88	0.87	0.29	13.72	3.12	0.59		68.3657	28.1338	3.50056
Pl1_ST7_41	210	51.86	0.28	29.65	0.82	0.3	12.62	3.6	0.71		63.163	32.6058	4.23119
Pl1_ST7_42	215	51.94	0.26	29.61	0.85	0.51	12.18	3.78	0.71		61.3114	34.433	4.25553
Pl1_ST7_43	220	52.89	0.29	29.09	0.77	0.3	11.59	4.16	0.79		57.7804	37.5301	4.68949
Pl1_ST7_44	225	53.32	0.26	28.83	0.83	0.31	11.24	4.18	0.89		56.5849	38.0802	5.33488
Pl1_ST7_45	230	53.38	0.23	28.47	0.74	0.27	11.64	4.26	0.92		56.9348	37.7071	5.35813
Pl1_ST7_46	235	52.35	0.18	29.27	0.95	0.4	11.82	4.03	0.76		59.0477	36.4317	4.52064
Pl1_ST7_47	240	52.92	0.19	28.74	0.88	0.26	11.93	4.06	0.82		58.9035	36.2757	4.82076
Pl1_ST7_48	245	51.96	0.19	29.73	0.8	0.31	12.63	3.54	0.68		63.6408	32.2794	4.07983
Pl1_ST7_49	250	51.9	0.2	29.58	0.82	0.39	12.43	3.76	0.72		61.867	33.8661	4.26698
Pl1_ST7_50	255	51.81	0.3	29.64	0.8	0.32	12.51	3.61	0.76		62.714	32.7494	4.53651
Pl1_ST7_51	260	52.07	0.11	29.7	0.81	0.4	12.11	3.94	0.75		60.1501	35.4142	4.43562
Pl1_ST7_52	265	52.38	0.26	29.18	0.8	0.34	11.88	4.19	0.82		58.125	37.0979	4.77707
Pl1_ST7_53	270	51.85	0.26	29.64	0.81	0.24	12.63	3.69	0.77		62.4494	33.0172	4.53332
Pl1_ST7_54	275	51.45	0.23	30	0.9	0.33	12.71	3.51	0.69		63.9228	31.9452	4.132
Pl1_ST7_55	280	51.8	0.11	30.08	0.69	0.2	12.9	3.52	0.61		64.5122	31.8555	3.63231
Pl1_ST7_56	285	52.11	0.15	29.5	0.87	0.23	12.51	3.76	0.77		61.8357	33.6325	4.53183
Pl1_ST7_57	290	52.6	0.16	29.11	0.9	0.4	12.09	3.87	0.76		60.4555	35.0195	4.52505
Pl1_ST7_58	295	52.43	0.15	29.5	0.74	0.33	11.86	4.08	0.8		58.725	36.5584	4.7166
Sample name: ST7_A Date: August 28, 2019
Plagioclase 2	µm	SiO2	TiO2	Al2O3	FeO	MgO	CaO	Na2O	K2O		An%	Ab%	Or%
Pl2_ST7_01	0	47.62	0.12	33.18	0.66	0.3	16.1	1.63	0.3		82.9602	15.1992	1.84063
Pl2_ST7_02	5	46.49	0.23	33.03	0.88	0.46	17.05	1.5	0.28		84.835	13.5061	1.65886
Pl2_ST7_03	10	48.23	0.08	32.57	0.86	0.34	15.47	2.02	0.26		79.5985	18.8086	1.5929
Pl2_ST7_04	15	47.64	0.17	32.86	0.97	0.33	15.72	1.89	0.33		80.4787	17.5097	2.01161
Pl2_ST7_05	20	47.2	0.28	33.16	0.93	0.39	15.91	1.68	0.31		82.3529	15.7365	1.91061
Pl2_ST7_06	25	47.6	0.13	32.9	0.88	0.22	15.99	1.84	0.37		80.9199	16.8506	2.22951
Pl2_ST7_07	30	47.17	0.11	33.23	0.83	0.29	16.38	1.49	0.27		84.4424	13.9002	1.65734
Pl2_ST7_08	35	46.92	0.29	33.33	0.99	0.37	15.98	1.69	0.31		82.3398	15.7583	1.90193
Pl2_ST7_09	40	47.89	0.1	32.93	0.84	0.28	15.79	1.7	0.32		82.0371	15.9833	1.97961
Pl2_ST7_10	45	47.3	0.21	33.3	0.84	0.26	16.03	1.65	0.25		82.9987	15.46	1.54127
Pl2_ST7_11	50	47.32	0.19	33.16	0.94	0.37	15.9	1.76	0.2		82.285	16.4826	1.23241
Pl2_ST7_12	55	47.39	0.14	33.16	0.92	0.29	16.04	1.6	0.31		83.0893	14.9986	1.91207
Pl2_ST7_13	60	47.07	0.15	33.23	0.92	0.48	16.23	1.52	0.31		83.8771	14.2153	1.9076
Pl2_ST7_14	65	47.39	0.15	33.31	0.73	0.26	16.2	1.63	0.25		83.3018	15.1676	1.53066
Pl2_ST7_15	70	47.33	0.22	32.71	0.87	0.39	15.94	1.95	0.38		80.0151	17.7136	2.27127
Pl2_ST7_16	75	47.72	0.26	32.49	0.81	0.31	15.95	1.98	0.34		79.9984	17.9711	2.03049
Pl2_ST7_17	80	47.47	0.13	33.11	0.98	0.27	15.94	1.61	0.34		82.7693	15.1285	2.10214
Pl2_ST7_18	85	47.51	0.15	33.05	0.79	0.29	15.92	1.83	0.34		81.0737	16.8646	2.06166
Pl2_ST7_19	90	47.47	0.19	32.65	1.03	0.44	15.99	1.71	0.33		82.0952	15.8875	2.01736
Pl2_ST7_20	95	48.34	0.22	32.32	1.03	0.35	15.25	1.98	0.39		79.0261	18.5676	2.40639
Pl2_ST7_21	100	47.79	0.21	32.6	0.88	0.38	15.52	2.2	0.37		77.8267	19.9641	2.20922
Pl2_ST7_22	105	48.67	0.15	32.94	0.81	0.32	14.83	1.98	0.25		79.2593	19.1498	1.59093
Pl2_ST7_23	110	46.99	0.15	33.39	0.89	0.41	16	1.62	0.31		82.8985	15.1891	1.91245
Pl2_ST7_24	115	48.19	0.19	32.04	0.87	0.1	15.88	2.11	0.45		78.4813	18.8707	2.64807
Pl2_ST7_25	120	47.74	0.24	32.69	0.76	0.32	15.89	1.77	0.38		81.2975	16.3876	2.31493
Pl2_ST7_26	125	47.52	0.21	32.92	0.85	0.32	16.02	1.77	0.24		82.1168	16.4184	1.46481
Pl2_ST7_27	130	47.59	0.18	32.83	0.82	0.27	15.98	1.84	0.34		81.0569	16.8896	2.05349
Pl2_ST7_28	135	48.95	0.21	32.06	0.82	0.23	15.02	2.18	0.36		77.4481	20.3417	2.21026
Pl2_ST7_29	140	48.67	0.13	32.4	0.89	0.27	15.16	1.94	0.37		79.3251	18.3697	2.30523
Pl2_ST7_30	145	50.09	0.23	30.94	0.9	0.41	13.65	3.06	0.49		69.0409	28.0081	2.95101
Pl2_ST7_31	150	50.66	0.24	30.81	1	0.3	13.27	2.97	0.56		68.7159	27.8312	3.45283
Pl2_ST7_32	155	47.08	0.14	33.26	0.91	0.4	16.16	1.54	0.27		83.8683	14.4633	1.66848
Pl2_ST7_33	160	47.81	0.14	32.86	0.9	0.15	15.86	1.84	0.3		81.1381	17.0345	1.82744
Pl2_ST7_34	165	48.58	0.14	32.47	0.68	0.24	15.36	2.02	0.37		78.9473	18.7883	2.26438
Pl2_ST7_35	170	47.03	0.15	33.14	0.85	0.36	16.43	1.65	0.34		82.893	15.0645	2.04249
Pl2_ST7_36	175	50.29	0.23	31.17	0.69	0.35	13.75	2.82	0.5		70.6995	26.2393	3.06115
Pl2_ST7_37	180	47.81	0.14	32.71	0.81	0.37	15.71	1.98	0.33		79.8029	18.2011	1.99599
Pl2_ST7_38	190	48.61	0.18	32.09	0.78	0.48	14.99	2.32	0.37		76.367	21.3886	2.24443
Pl2_ST7_39	195	50.47	0.28	30.76	0.92	0.14	13.65	2.98	0.56		69.256	27.3609	3.38309
Pl2_ST7_40	200	50.56	0.21	30.7	0.97	0.38	13.39	3.03	0.63		68.2352	27.9421	3.82269
Pl2_ST7_41	205	52.07	0.19	29.6	0.75	0.32	12.48	3.75	0.67		62.2014	33.8225	3.97613
Pl2_ST7_42	210	51.91	0.26	29.72	0.8	0.3	12.6	3.52	0.73		63.511	32.1078	4.38129
Pl2_ST7_43	215	50.81	0.22	30.47	0.78	0.34	13.46	3.29	0.6		66.8717	29.5789	3.54936
Pl2_ST7_44	235	48.76	0.19	32.12	0.86	0.39	14.9	2.26	0.41		76.4968	20.9969	2.50635
Pl2_ST7_45	245	48.23	0.14	32.27	0.9	0.39	15.25	2.34	0.33		76.7201	21.3032	1.97676
Pl2_ST7_46	250	50.68	0.28	30.53	0.92	0.45	13.17	3.23	0.6		66.7528	29.6262	3.62106
Pl2_ST7_47	255	52.5	0.23	29.13	0.93	0.44	11.72	4.15	0.77		58.173	37.2762	4.55078
Pl2_ST7_48	260	52.17	0.13	29.45	0.93	0.34	12.21	3.94	0.74		60.3826	35.26	4.35742
Sample name: ST7_A Date: August 28, 2019
Plagioclase 4	µm	SiO2	TiO2	Al2O3	FeO	MgO	CaO	Na2O	K2O		An%	Ab%	Or%
Pl4_ST7_01	0	53.02	0.11	29.49	0.89	0.25	11.38	4.17	0.58		58.0116	38.4679	3.52048
Pl4_ST7_02	6	52.56	0.15	29.75	0.7	0.37	11.61	4.01	0.74		58.7916	36.7466	4.46186
Pl4_ST7_03	12	52.67	0.24	29.36	0.87	0.27	11.61	4.05	0.8		58.3665	36.8448	4.78875
Pl4_ST7_04	18	52.42	0.21	30.02	0.76	0.34	11.64	3.86	0.62		60.1134	36.0741	3.81251
Pl4_ST7_05	24	53.03	0.16	29.77	0.68	0.23	11.2	4.1	0.76		57.3641	38.001	4.63486
Pl4_ST7_06	30	52.61	0.16	29.77	0.68	0.45	11.48	4.01	0.69		58.6966	37.1027	4.2007
Pl4_ST7_07	36	52.99	0.24	29.19	0.76	0.45	10.95	4.48	0.76		54.8541	40.6127	4.53324
Pl4_ST7_08	42	53.12	0.21	29.4	0.78	0.42	11.16	4.06	0.69		57.7381	38.0114	4.25058
Pl4_ST7_09	48	52.51	0.26	29.64	0.72	0.23	11.81	3.91	0.72		59.8188	35.8388	4.34232
Pl4_ST7_10	54	53.21	0.1	29.69	0.74	0.33	10.87	4.33	0.6		55.9729	40.3483	3.67875
Pl4_ST7_11	60	52.79	0.29	29.58	0.8	0.33	10.58	4.77	0.62		53.0322	43.2675	3.70038
Pl4_ST7_12	66	53.11	0.15	29.38	0.65	0.34	11.35	4.3	0.66		56.9858	39.0686	3.94562
Pl4_ST7_13	72	53.05	0.24	29.82	0.73	0.22	10.71	4.52	0.61		54.5987	41.6985	3.70274
Pl4_ST7_14	78	52.59	0.09	29.73	0.83	0.38	11.49	4.25	0.53		57.9952	38.8195	3.18529
Pl4_ST7_15	84	52.67	0.2	29.77	0.82	0.37	11.49	3.97	0.61		59.2251	37.031	3.74384
Pl4_ST7_16	90	53.02	0.19	29.43	0.78	0.26	11.58	3.85	0.71		59.7139	35.9267	4.3594
Pl4_ST7_17	96	52.23	0.21	29.92	0.87	0.3	11.74	3.87	0.71		59.9327	35.7516	4.31573
Pl4_ST7_18	102	52.6	0.2	29.65	0.77	0.22	11.84	3.86	0.69		60.2644	35.5538	4.18176
Pl4_ST7_19	108	52.2	0.15	30.37	0.7	0.37	11.38	4.13	0.58		58.2265	38.24	3.53352
Pl4_ST7_20	114	52.17	0.17	29.32	0.79	0.52	12.03	4.11	0.71		59.2233	36.6149	4.16185
Pl4_ST7_21	120	52.5	0.23	29.53	0.91	0.41	11.21	4.26	0.74		56.6158	38.9342	4.45005
Pl4_ST7_22	126	52.52	0.26	29.91	0.7	0.34	11.61	3.85	0.68		59.8863	35.9373	4.17643
Pl4_ST7_23	132	51.91	0.2	30.07	0.82	0.35	11.76	4.03	0.72		59.0655	36.6286	4.30586
Pl4_ST7_24	138	52.66	0.28	29.58	0.8	0.29	11.12	4.26	0.79		56.2478	38.9942	4.75805
Pl4_ST7_25	144	51.69	0.23	30.04	0.73	0.44	12.14	3.95	0.67		60.4407	35.5875	3.97179
Pl4_ST7_26	150	51.93	0.22	30.62	0.81	0.21	11.57	3.93	0.58		59.724	36.7111	3.56488
Pl4_ST7_27	156	51.58	0.24	28.66	1	0.42	13.68	3.21	0.9		66.5352	28.2527	5.21206
Pl4_ST7_28	162	51.93	0.22	29.62	0.84	0.43	12.07	4.01	0.73		59.7649	35.9312	4.3039
Pl4_ST7_29	168	52.17	0.14	29.75	0.72	0.46	11.61	4.4	0.72		56.8291	38.9745	4.19635
Pl4_ST7_30	174	53.36	0.06	29.43	0.61	0.3	10.98	4.49	0.67		55.1676	40.8241	4.00827
Pl4_ST7_31	180	52.4	0.21	29.68	0.84	0.47	11.35	4.17	0.69		57.5624	38.2709	4.16671
Sample name: ST7_A Date: August 28, 2019
Plagioclase 5	µm	SiO2	TiO2	Al2O3	FeO	MgO	CaO	Na2O	K2O		An%	Ab%	Or%
Pl5_ST7_01	0	52.34	0.28	29.4	0.8	0.4	11.76	4.15	0.74		58.3592	37.2683	4.37255
Pl5_ST7_02	6	51.57	0.33	29.8	0.84	0.45	12.3	3.76	0.72		61.6186	34.0866	4.29477
Pl5_ST7_03	12	51.73	0.05	29.22	0.72	0.46	12.82	4.22	0.74		60.0813	35.7893	4.12937
Pl5_ST7_04	18	51.65	0.33	29.74	1	0.36	12.31	3.73	0.7		61.8798	33.9304	4.18977
Pl5_ST7_05	24	51.27	0.23	30.14	0.85	0.35	12.92	3.51	0.62		64.5676	31.7431	3.68931
Pl5_ST7_06	30	51.67	0.17	30.06	0.71	0.38	12.42	3.78	0.67		61.9199	34.1028	3.97727
Pl5_ST7_07	36	51.88	0.19	29.83	0.91	0.38	12.11	3.85	0.62		61.1144	35.16	3.72556
Pl5_ST7_08	42	51.76	0.23	29.76	0.83	0.26	12.48	3.69	0.72		62.3538	33.3629	4.28333
Pl5_ST7_09	48	52.52	0.15	29.5	0.84	0.39	11.81	3.91	0.76		59.6749	35.7526	4.57253
Pl5_ST7_10	54	51.75	0.19	30.08	0.77	0.44	12.37	3.65	0.68		62.5227	33.3849	4.0924
Pl5_ST7_11	60	52	0.25	29.58	0.83	0.38	12.23	3.76	0.74		61.41	34.1657	4.42431
Pl5_ST7_12	66	52.01	0.3	29.3	0.98	0.33	12.2	3.92	0.71		60.5786	35.2237	4.19777
Pl5_ST7_13	72	52.52	0.25	29.39	0.8	0.41	11.66	4.02	0.79		58.6656	36.6016	4.73275
Pl5_ST7_14	78	51.81	0.21	29.84	0.82	0.41	12.29	3.7	0.72		61.9364	33.7431	4.32044
Pl5_ST7_15	84	51.91	0.2	29.82	0.75	0.45	12.25	3.78	0.74		61.3374	34.2508	4.41186
Pl5_ST7_16	90	51.15	0.12	30.7	0.77	0.33	12.82	3.35	0.6		60.4193	30.9351	3.64561
Pl5_ST7_17	96	52.03	0.29	29.49	0.8	0.4	11.93	4	0.86		59.0813	35.8475	5.07118
Pl5_ST7_18	102	52.38	0.18	29.29	0.86	0.36	11.79	4.18	0.82		57.9914	37.2062	4.80247
Pl5_ST7_19	108	53.13	0.11	29.29	0.66	0.37	11.27	4.32	0.85		56.0705	38.8941	5.03536
Pl5_ST7_20	114	51.9	0.19	30.03	0.79	0.25	12.14	3.9	0.72		60.534	35.1912	4.27478
Pl5_ST7_21	120	52.24	0.27	29.21	0.92	0.4	11.96	4	0.89		59.0377	35.7312	5.23106
Pl5_ST7_22	126	51.68	0.31	29.8	0.84	0.44	12.41	3.69	0.67		62.4079	33.5802	4.01184
Pl5_ST7_23	132	51.5	0.17	30	0.98	0.37	12.45	3.58	0.75		62.8106	32.6841	4.50532
Pl5_ST7_24	138	52.47	0.13	29.56	0.83	0.29	11.98	3.87	0.73		60.3451	35.2765	4.37834
Pl5_ST7_25	144	52.03	0.2	29.77	0.72	0.39	11.92	3.98	0.81		59.3425	35.856	4.80148
Pl5_ST7_26	150	52.31	0.25	29.47	0.74	0.3	12.06	3.78	0.88		60.4566	34.2908	5.25267
Pl5_ST7_27	156	51.8	0.25	29.49	0.95	0.43	12.12	3.9	0.87		59.9601	34.9151	5.12483
Pl5_ST7_28	162	51.59	0.32	29.73	0.84	0.39	12.34	3.78	0.86		61.0758	33.856	5.0682
Sample name: ST7_A Date: August 28, 2019
Plagioclase 7	µm	SiO2	TiO2	Al2O3	FeO	MgO	CaO	Na2O	K2O		An%	Ab%	Or%
Pl7_ST7_01	0	51.91	0.16	29.85	0.73	0.22	12.74	3.53	0.72		63.7469	31.9634	4.28966
Pl7_ST7_02	6	51.7	0.19	29.76	0.78	0.39	12.79	3.61	0.6		63.8314	32.6032	3.56546
Pl7_ST7_03	12	52.25	0.24	29.37	0.71	0.38	12.31	3.89	0.74		60.8485	34.7961	4.35537
Pl7_ST7_04	18	52.09	0.23	29.5	0.82	0.33	12.29	3.83	0.78		60.9937	34.397	4.60923
Pl7_ST7_05	24	52.33	0.19	29.46	0.83	0.36	12.05	4.08	0.65		59.6321	36.5378	3.83008
Pl7_ST7_06	30	51.62	0.27	29.87	0.8	0.2	12.68	3.68	0.67		62.9681	33.0703	3.96166
Pl7_ST7_07	36	51.87	0.26	29.49	0.86	0.27	12.66	3.75	0.76		62.2081	33.3453	4.4466
Pl7_ST7_08	42	51.32	0.3	29.75	0.83	0.32	12.85	3.79	0.7		62.5548	33.3877	4.05748
Pl7_ST7_09	48	51.8	0.23	29.67	0.82	0.31	12.43	3.88	0.74		61.1337	34.5327	4.33354
Pl7_ST7_10	54	52.96	0.24	28.67	0.96	0.35	11.62	4.22	0.76		57.6344	37.8772	4.48839
Pl7_ST7_11	60	52.08	0.23	29.23	0.88	0.46	11.98	4.19	0.76		58.5325	37.0462	4.42135
Pl7_ST7_12	66	52.45	0.19	29.56	0.8	0.21	12.01	3.94	0.73		60.0226	35.6334	4.34405
Pl7_ST7_13	72	52.42	0.16	29.23	0.94	0.4	11.92	3.96	0.74		59.6978	35.8894	4.4128
Pl7_ST7_14	78	52.39	0.19	29.23	0.85	0.36	12.03	3.95	0.76		59.9015	35.5925	4.50595
Pl7_ST7_15	84	51.69	0.16	29.69	0.85	0.36	12.47	3.91	0.71		61.1543	34.6998	4.14591
Pl7_ST7_16	90	52.71	0.12	29.12	0.85	0.31	12.05	3.96	0.75		59.923	35.6361	4.44087
Pl7_ST7_17	96	51.6	0.16	29.82	0.88	0.38	12.44	3.89	0.69		61.2777	34.6753	4.04699
Pl7_ST7_18	102	51.92	0.25	29.43	0.85	0.48	12.41	3.81	0.73		61.5152	34.1763	4.30858
Pl7_ST7_19	108	51.49	0.2	29.64	0.93	0.52	12.39	3.91	0.77		60.7875	34.7143	4.49816
Pl7_ST7_20	114	51.7	0.15	29.88	0.86	0.4	12.7	3.58	0.65		63.6514	32.4696	3.87899
Pl7_ST7_21	120	50.95	0.17	30.48	0.78	0.34	12.98	3.5	0.64		64.6551	31.549	3.79585
Pl7_ST7_22	126	52.46	0.18	29.43	0.72	0.2	12.37	3.82	0.69		61.5289	34.3845	4.08658
Pl7_ST7_23	132	51.62	0.33	29.5	0.87	0.33	12.67	3.77	0.69		62.3712	33.5844	4.04443
Pl7_ST7_24	138	50.52	0.27	30.34	0.94	0.45	13.23	3.43	0.63		65.5367	30.7474	3.71592
Pl7_ST7_25	144	50.87	0.26	30.06	1.16	0.39	13.04	3.34	0.69		65.5088	30.3639	4.12735
Pl7_ST7_26	150	51.41	0.35	29.59	1.29	0.48	12.52	3.38	0.82		63.8355	31.1863	4.9782
Pl7_ST7_27	156	52.18	0.25	29.41	0.83	0.37	12.33	3.83	0.66		61.5063	34.5736	3.92014
Pl7_ST7_28	162	51.34	0.25	29.98	0.84	0.36	12.65	3.66	0.7		62.9143	32.9404	4.14532
Pl7_ST7_29	168	51.78	0.14	29.78	0.8	0.37	12.53	3.76	0.67		62.2393	33.798	3.96268
Pl7_ST7_30	174	52.86	0.24	29.06	0.85	0.27	11.79	4	0.83		58.9006	36.1622	4.93724
Pl7_ST7_31	180	52.57	0.27	29.15	0.78	0.3	12.1	3.88	0.77		60.3847	35.0399	4.57544
Pl7_ST7_32	186	52.08	0.19	29.98	0.75	0.44	11.49	4.35	0.61		57.1977	39.1866	3.61568
Pl7_ST7_33	192	52.08	0.14	29.69	0.79	0.27	12.39	3.86	0.68		61.3827	34.606	4.01129
Pl7_ST7_34	198	52.21	0.17	29.58	0.78	0.23	12.27	3.9	0.73		60.7523	34.944	4.3037
Pl7_ST7_35	204	51.9	0.22	29.62	0.8	0.29	12.48	3.77	0.75		61.7965	33.7816	4.42193
Pl7_ST7_36	210	51.84	0.2	29.71	0.78	0.43	12.28	3.84	0.76		60.9917	34.5138	4.49455
Pl7_ST7_37	216	51.68	0.32	29.46	0.89	0.32	12.75	3.72	0.73		62.6504	33.0785	4.27108
Pl7_ST7_38	222	52.23	0.18	29.38	0.78	0.45	12.15	3.94	0.75		60.2292	35.344	4.42683
Pl7_ST7_39	228	52.28	0.21	29.6	0.78	0.29	12.18	3.84	0.75		60.8331	34.7067	4.46021
Pl7_ST7_40	234	52.45	0.13	29.3	0.75	0.38	12.09	4.15	0.75		58.9958	36.6465	4.3577
Pl7_ST7_41	240	52.26	0.16	29.12	0.9	0.42	12.23	4.05	0.66		60.1135	36.0238	3.86269
Sample name: ST7_A Date: August 28, 2019
Plagioclase 8	µm	SiO2	TiO2	Al2O3	FeO	MgO	CaO	Na2O	K2O		An%	Ab%	Or%
Pl8_ST7_01	0	52.64	0.18	29.19	0.83	0.3	12.02	3.88	0.79		60.1541	35.1384	4.70748
Pl8_ST7_02	7	52.49	0.17	29.16	0.83	0.34	12.14	3.9	0.81		60.2122	35.0042	4.78357
Pl8_ST7_03	14	52.4	0.28	29.21	0.8	0.39	11.93	3.99	0.83		59.2392	35.8534	4.90736
Pl8_ST7_04	21	52.46	0.33	29.17	0.92	0.25	11.97	3.89	0.87		59.7146	35.1176	5.16781
Pl8_ST7_05	28	51.95	0.35	29.52	0.85	0.27	12	4.04	0.84		59.0811	35.9946	4.92433
Pl8_ST7_06	35	52.13	0.21	29.74	0.77	0.2	12.57	3.64	0.73		62.7676	32.892	4.34034
Pl8_ST7_07	42	51.99	0.15	29.8	0.84	0.23	12.3	3.82	0.79		61.0318	34.3008	4.66744
Pl8_ST7_08	49	53.25	0.23	28.86	0.64	0.3	11.87	4.02	0.83		58.958	36.1333	4.90875
Pl8_ST7_09	56	51.98	0.17	29.36	0.81	0.35	12.62	3.79	0.79		61.8048	33.5885	4.60671
Pl8_ST7_10	63	51.69	0.15	29.88	0.75	0.38	12.52	3.73	0.8		61.9113	33.3783	4.71039
Pl8_ST7_11	70	51.99	0.14	29.68	0.77	0.22	12.67	3.75	0.7		62.4458	33.4462	4.10795
Pl8_ST7_12	77	52.4	0.16	29.55	0.82	0.31	12.09	3.81	0.78		60.7128	34.6233	4.6639
Pl8_ST7_13	84	52.61	0.11	29.14	0.86	0.2	12.05	4.04	0.83		59.2162	35.9272	4.8566
Pl8_ST7_14	91	52.24	0.21	29.44	0.91	0.24	12.35	3.74	0.75		61.716	33.8214	4.46265
Pl8_ST7_15	98	52.41	0.16	29.21	0.74	0.32	12.31	3.99	0.78		60.1687	35.2918	4.5395
Pl8_ST7_16	105	51.99	0.24	29.28	0.81	0.43	12.34	3.83	0.86		60.8035	34.1509	5.0456
Pl8_ST7_17	112	52.34	0.12	29.53	0.87	0.33	12.04	3.82	0.81		60.4501	34.7075	4.84236
Pl8_ST7_18	119	52.31	0.17	29.46	0.9	0.35	12.32	3.67	0.69		62.276	33.5711	4.15298
Pl8_ST7_19	126	51.58	0.14	29.89	0.88	0.37	12.82	3.46	0.73		64.259	31.3842	4.35682
Pl8_ST7_20	133	51.52	0.21	29.55	0.89	0.25	13.06	3.63	0.73		63.713	32.0465	4.24042
Pl8_ST7_21	140	51.66	0.16	29.35	0.99	0.16	12.99	3.69	0.83		62.8879	32.3276	4.7845
Pl8_ST7_22	147	51.47	0.3	29.3	0.92	0.26	13.23	3.42	0.88		64.6415	30.2389	5.11959
Pl8_ST7_23	154	51.19	0.39	29.27	1.03	0.31	13.4	3.31	0.92		65.4127	29.2398	5.34744
Pl8_ST7_24	161	51.24	0.24	29.92	0.78	0.34	12.79	3.73	0.81		62.3769	32.9194	4.7037
Pl8_ST7_25	168	51.96	0.24	29.24	0.9	0.22	12.81	3.55	0.84		63.3081	31.7489	4.943
Pl8_ST7_26	175	52.19	0.27	29.18	0.85	0.3	12.22	3.97	0.89		59.7148	35.1067	5.17847
Pl8_ST7_27	182	52.63	0.15	29.2	0.81	0.29	12.1	3.87	0.84		60.1887	34.8361	4.97519
Pl8_ST7_28	189	53.55	0.31	28.47	0.86	0.09	11.46	4.18	0.93		56.9255	37.574	5.50055
Pl8_ST7_29	196	52.42	0.21	29.38	0.86	0.27	12.31	3.72	0.78		61.6407	33.7087	4.65056
Pl8_ST7_30	203	52.44	0.2	29.34	0.77	0.31	12.18	3.82	0.8		60.7623	34.4857	4.75201
Pl8_ST7_31	210	52.1	0.16	29.46	0.78	0.36	12.48	3.85	0.72		61.4646	34.3131	4.22225
Pl8_ST7_32	217	51.68	0.23	29.54	0.96	0.35	12.56	3.78	0.76		61.8557	33.6877	4.45661
Pl8_ST7_33	224	52.2	0.21	29.33	0.94	0.31	12.35	3.69	0.79		61.8484	33.4408	4.71075
Pl8_ST7_34	231	51.73	0.14	29.83	0.75	0.27	12.92	3.55	0.75		63.8428	31.7444	4.41277
Pl8_ST7_35	238	51.19	0.29	29.92	0.8	0.41	13.14	3.55	0.6		64.7974	31.6796	3.52301
Pl8_ST7_36	245	51.76	0.17	29.74	0.93	0.21	12.93	3.48	0.74		64.3008	31.3174	4.38178
Pl8_ST7_38	252	52.54	0.34	28.99	0.96	0.23	12.04	3.98	0.77		59.7247	35.7273	4.54799
Pl8_ST7_39	259	52.11	0.27	29.21	0.89	0.15	12.42	3.88	0.91		60.5119	34.209	5.27912
Pl8_ST7_40	266	51.32	0.2	30.06	0.9	0.27	12.94	3.49	0.71		64.3749	31.4193	4.20573
Pl8_ST7_41	273	51.07	0.13	30.2	0.78	0.27	13.34	3.43	0.7		65.4547	30.4557	4.08963
Pl8_ST7_42	280	50.78	0.29	29.98	0.88	0.4	13.42	3.32	0.7		66.2342	29.6522	4.11366
Pl8_ST7_43	287	50.92	0.17	30.21	0.86	0.32	13.48	3.19	0.65		67.3103	28.8251	3.86461
Pl8_ST7_44	294	51.34	0.21	30.06	0.87	0.26	13	3.48	0.64		64.807	31.394	3.79892
Pl8_ST7_45	301	52.52	0.21	29.35	0.73	0.29	12.06	3.93	0.82		59.8564	35.2976	4.84594
Pl8_ST7_46	308	52.77	0.17	28.79	0.86	0.34	11.78	4.27	0.86		57.3763	37.6361	4.98755
Pl8_ST7_47	315	51.89	0.15	29.43	0.85	0.48	12.31	4	0.7		60.3964	35.5142	4.08933
Pl8_ST7_48	322	52.23	0.2	29.09	0.94	0.39	12.32	3.93	0.79		60.4737	34.909	4.61726
Pl8_ST7_49	329	51.98	0.11	29.66	0.9	0.27	12.17	4.03	0.77		59.7165	35.7847	4.49878
Pl8_ST7_50	336	52.24	0.22	29.3	0.88	0.29	12.32	3.89	0.77		60.7606	34.7177	4.52171
Sample name: ST8_A Date: August 28, 2019
Plagioclase 1	µm	SiO2	TiO2	Al2O3	FeO	MgO	CaO	Na2O	K2O		An%	Ab%	Or%
Pl1_ST8_01	0	51.58	0.24	29.41	0.92	0.28	13.39	3.23	0.8		66.3277	28.9538	4.71851
Pl1_ST8_02	4	51.53	0.24	29.55	0.91	0.23	13.12	3.49	0.72		64.6532	31.1222	4.22464
Pl1_ST8_03	8	51.94	0.17	29.48	0.83	0.28	12.83	3.66	0.68		63.3177	32.6865	3.99584
Pl1_ST8_04	12	51.74	0.15	29.57	0.81	0.34	12.89	3.64	0.74		63.3161	32.3558	4.32807
Pl1_ST8_05	16	51.47	0.17	29.85	0.82	0.33	12.82	3.68	0.69		63.1496	32.8034	4.04699
Pl1_ST8_06	20	51.11	0.22	29.91	0.9	0.39	13.09	3.46	0.7		64.8508	31.0199	4.12928
Pl1_ST8_07	24	51.27	0.22	29.67	1.02	0.28	13.12	3.53	0.74		64.3481	31.3304	4.3215
Pl1_ST8_08	28	51.15	0.18	29.7	0.93	0.27	13.41	3.49	0.72		65.1512	30.6837	4.16511
Pl1_ST8_09	32	51.59	0.19	29.29	0.9	0.37	13.39	3.4	0.67		65.8293	30.2487	3.92206
Pl1_ST8_10	36	51.8	0.21	29.16	0.99	0.42	12.78	3.61	0.79		63.1005	32.2551	4.6444
Pl1_ST8_11	40	51.68	0.29	29.29	0.81	0.37	13	3.64	0.76		63.4395	32.1445	4.41602
Pl1_ST8_12	44	51.75	0.29	29.18	0.83	0.25	13.17	3.52	0.85		64.0814	30.994	4.92455
Pl1_ST8_13	48	51.32	0.18	29.75	1.04	0.42	12.95	3.47	0.73		64.4323	31.243	4.32472
Pl1_ST8_14	52	50.8	0.17	29.75	1	0.41	14.09	2.94	0.64		69.8481	26.3742	3.77767
Pl1_ST8_15	56	51.6	0.06	29.88	0.62	0.25	13.69	3.21	0.7		67.331	28.5697	4.09931
Pl1_ST8_16	60	52.09	0.17	29.15	0.86	0.35	12.94	3.6	0.73		63.669	32.0542	4.27678
Pl1_ST8_17	68	51.41	0.19	29.94	0.88	0.07	13.37	3.3	0.68		66.3476	29.6345	4.01794
Pl1_ST8_18	72	51.14	0.28	29.85	0.98	0.4	12.96	3.4	0.71		64.9359	30.8282	4.23584
Pl1_ST8_19	80	52.96	0.2	28.7	0.77	0.27	12.48	3.69	0.88		61.7659	33.0483	5.18582
Pl1_ST8_20	84	52.68	0.06	28.83	0.89	0.32	12.43	3.91	0.76		60.8998	34.6666	4.43363
Pl1_ST8_22	96	52.83	0.18	29.25	0.91	0.33	11.54	4.08	0.77		58.165	37.2139	4.62112
Pl1_ST8_23	104	52.14	0.31	28.38	1.01	0.38	13.15	3.56	0.92		63.5643	31.1406	5.29512
Pl1_ST8_24	108	51.78	0.24	29.11	0.92	0.38	12.98	3.65	0.82		63.1277	32.1238	4.74854
Pl1_ST8_25	112	52.23	0.2	28.96	0.99	0.26	12.88	3.52	0.79		63.7923	31.5489	4.65886
Pl1_ST8_26	116	51.15	0.23	29.8	0.98	0.5	13.12	3.44	0.64		65.2504	30.9597	3.78992
Pl1_ST8_27	120	51.85	0.15	29.48	0.97	0.36	12.92	3.29	0.73		65.4413	30.1561	4.40264
Pl1_ST8_28	124	51.82	0.13	29.43	0.96	0.31	12.92	3.46	0.77		64.2845	31.1537	4.56179
Pl1_ST8_30	148	52.21	0.34	29.01	0.93	0.24	12.81	3.5	0.82		63.6678	31.4795	4.85272
Pl1_ST8_31	152	52.96	0.29	28.44	0.93	0.27	11.66	4.31	0.93		56.6932	37.9227	5.38414
Pl1_ST8_32	156	52.69	0.31	28.55	0.89	0.39	12.06	4.21	0.77		58.5569	36.9915	4.45166
Pl1_ST8_33	164	51.48	0.25	29.41	0.93	0.38	13.15	3.51	0.79		64.327	31.0716	4.60146
Pl1_ST8_34	168	52.27	0.25	29.04	0.87	0.34	12.63	3.74	0.86		61.8451	33.1408	5.01419
Pl1_ST8_35	172	51.88	0.16	29.27	0.93	0.32	12.76	3.72	0.83		62.3044	32.87	4.82555
Pl1_ST8_36	176	51.31	0.09	29.85	0.9	0.19	13.59	3.37	0.7		66.2218	29.7167	4.06145
Pl1_ST8_37	184	51.62	0.19	29.48	0.76	0.4	13.06	3.7	0.79		63.1032	32.3518	4.54502
Sample name: ST8_A Date: August 28, 2019
Plagioclase 2	µm	SiO2	TiO2	Al2O3	FeO	MgO	CaO	Na2O	K2O		An%	Ab%	Or%
Pl2_ST8_03	10	47.84	0.26	32.17	0.86	0.24	16.2	1.92	0.36		80.5844	17.2833	2.13226
Pl2_ST8_04	15	47.72	0.2	32.58	0.81	0.29	16.31	1.72	0.28		82.5574	15.755	1.68757
Pl2_ST8_05	20	47.81	0	32.53	0.81	0.28	16.41	1.75	0.28		82.4199	15.9056	1.67449
Pl2_ST8_06	25	47.58	0.16	32.47	0.78	0.42	16.21	1.88	0.32		81.0779	17.0164	1.90577
Pl2_ST8_07	30	47.62	0.18	32.4	0.9	0.43	16.25	1.84	0.31		81.4584	16.6913	1.85031
Pl2_ST8_08	35	48	0.19	32.4	0.92	0.13	16.07	1.77	0.35		81.6159	16.2675	2.11655
Pl2_ST8_09	40	47.32	0.17	32.73	0.86	0.26	16.69	1.5	0.25		84.7117	13.7774	1.51087
Pl2_ST8_10	45	47.29	0.2	32.67	0.9	0.27	16.12	1.91	0.4		80.3883	17.2366	2.37514
Pl2_ST8_11	50	47.73	0.18	32.53	0.98	0.06	16.29	1.72	0.43		81.7995	15.6296	2.57098
Pl2_ST8_12	55	48.82	0.29	32.3	0.77	0.28	15.05	2.01	0.32		78.9265	19.0753	1.99819
Pl2_ST8_13	60	47.8	0.11	32.73	0.72	0.36	16.12	1.82	0.3		81.5347	16.6586	1.80676
Pl2_ST8_14	65	47.07	0.24	32.72	0.92	0.27	16.78	1.41	0.37		84.8669	12.9049	2.22817
Pl2_ST8_15	70	47.62	0.23	32.73	0.87	0.21	15.99	1.82	0.37		81.0684	16.698	2.2336
Pl2_ST8_16	75	48.16	0.17	32.24	0.73	0.41	15.95	1.94	0.3		80.4829	17.7147	1.80246
Pl2_ST8_17	80	47.12	0.22	32.81	0.83	0.23	16.83	1.66	0.31		83.3041	14.8689	1.82703
Pl2_ST8_18	85	46.7	0.25	33.09	0.79	0.27	16.85	1.63	0.31		83.5448	14.625	1.83013
Pl2_ST8_19	90	47.12	0.11	33.11	0.84	0.26	16.69	1.43	0.26		85.2081	13.2114	1.58051
Pl2_ST8_20	95	47.42	0.09	32.83	0.79	0.39	16.26	1.86	0.29		81.4172	16.8538	1.729
Pl2_ST8_21	100	47.35	0.11	32.7	0.85	0.31	16.66	1.51	0.31		84.3047	13.8275	1.86784
Pl2_ST8_22	105	47.07	0.13	32.8	0.79	0.35	16.82	1.53	0.33		84.1772	13.8564	1.96645
Pl2_ST8_23	110	47	0.24	32.18	0.86	0.24	17.44	1.6	0.33		84.136	13.9683	1.89562
Pl2_ST8_24	115	48.19	0.2	31.98	0.93	0.31	16.16	1.76	0.31		81.972	16.1557	1.87235
Pl2_ST8_25	120	47.57	0.26	32.66	0.91	0.27	15.74	1.94	0.39		79.8375	17.8071	2.35542
Pl2_ST8_26	125	47.83	0.25	32.77	0.79	0.4	15.56	1.9	0.32		80.2918	17.7421	1.96613
Pl2_ST8_27	130	49.04	0.12	31.39	0.84	0.37	15.28	2.44	0.35		75.9737	21.9543	2.07209
Pl2_ST8_28	135	51.48	0.31	29.49	0.96	0.34	12.97	3.53	0.77		63.971	31.507	4.52204
Pl2_ST8_29	145	53.05	0.25	28.29	0.9	0.3	12.31	3.85	0.88		60.5662	34.2785	5.15532
Pl2_ST8_30	150	53.27	0.23	28.17	0.77	0.44	11.69	4.38	0.86		56.6371	38.4017	4.96119
Sample name: ST9_A Date: August 28, 2019
Plagioclase 1	µm	SiO2	TiO2	Al2O3	FeO	MgO	CaO	Na2O	K2O		An%	Ab%	Or%
Pl1_ST9_01	0	51.48	0.16	29.8	0.91	0.31	13.11	3.59	0.64		64.3637	31.895	3.74127
Pl1_ST9_02	6	50.76	0.25	29.65	0.96	0.4	13.3	3.68	0.81		63.5637	31.8269	4.60939
Pl1_ST9_03	12	51.49	0.23	29.91	0.85	0.11	13.01	3.61	0.71		63.8116	32.0419	4.1465
Pl1_ST9_04	18	51.48	0.28	29.47	0.94	0.33	12.9	3.77	0.72		62.6834	33.1508	4.16578
Pl1_ST9_05	24	51.65	0.14	29.42	0.96	0.47	12.76	3.75	0.71		62.5751	33.2791	4.14582
Pl1_ST9_06	30	51.39	0.17	29.71	0.91	0.28	13.12	3.67	0.7		63.7053	32.2476	4.04707
Pl1_ST9_07	36	51.26	0.24	29.6	0.93	0.38	13.11	3.66	0.73		63.6332	32.1478	4.21896
Pl1_ST9_08	42	51.8	0.18	29.7	0.81	0.36	12.37	3.84	0.74		61.2374	34.4007	4.36194
Pl1_ST9_09	48	51.83	0.28	29.69	0.76	0.18	12.82	3.56	0.78		63.4936	31.9066	4.59978
Pl1_ST9_10	54	50.98	0.25	30.04	0.88	0.3	13.21	3.5	0.69		64.8653	31.1005	4.03422
Pl1_ST9_11	60	51.87	0.26	29.24	0.96	0.25	12.79	3.75	0.76		62.448	33.1336	4.41838
Pl1_ST9_12	66	51.99	0.25	29.18	0.71	0.39	12.74	3.85	0.8		61.6662	33.7231	4.61072
Pl1_ST9_13	72	51.39	0.17	29.89	0.83	0.39	12.89	3.65	0.68		63.4825	32.5299	3.98759
Pl1_ST9_14	78	52.09	0.12	29.4	0.88	0.44	12.5	3.85	0.71		61.5386	34.2995	4.16195
Pl1_ST9_15	84	51.61	0.24	29.48	0.91	0.45	12.63	3.81	0.72		61.9665	33.8273	4.20617
Pl1_ST9_16	90	52.36	0.17	29.25	0.85	0.34	12.28	3.98	0.77		60.1986	35.3069	4.49448
Pl1_ST9_17	96	51.59	0.2	29.45	0.91	0.38	12.92	3.71	0.76		62.9058	32.6882	4.40598
Pl1_ST9_18	102	51.73	0.3	29.35	0.9	0.38	12.49	3.94	0.82		60.6419	34.6175	4.74051
Pl1_ST9_19	108	52.67	0.22	28.77	0.92	0.33	12.01	4.14	0.75		58.8873	36.734	4.37866
Pl1_ST9_20	114	51.88	0.24	29.53	0.86	0.4	12.63	3.63	0.73		62.9355	32.7332	4.33128
Pl1_ST9_21	120	51.74	0.16	29.17	0.98	0.47	12.87	3.67	0.73		63.1485	32.5866	4.26489
Pl1_ST9_22	126	51.38	0.25	29.3	0.94	0.35	12.97	3.85	0.76		62.2301	33.428	4.34185
Pl1_ST9_23	132	51.52	0.18	29.7	0.86	0.36	13.04	3.57	0.71		64.092	31.7529	4.15514
Pl1_ST9_24	138	51.7	0.21	29.7	0.9	0.38	12.67	3.71	0.68		62.7433	33.2471	4.0096
Pl1_ST9_25	144	51.76	0.26	29.28	0.83	0.31	12.72	3.88	0.84		61.3262	33.8517	4.82213
Pl1_ST9_26	150	51.97	0.26	29.09	0.88	0.34	12.44	4.01	0.79		60.2793	35.1627	4.55802
Pl1_ST9_27	156	51.79	0.38	29.07	1.04	0.34	12.69	3.79	0.76		62.0434	33.5322	4.42434
Pl1_ST9_28	162	51.83	0.16	29.61	0.85	0.3	12.91	3.54	0.65		64.2607	31.8869	3.85242
Pl1_ST9_29	168	51.24	0.27	29.56	0.98	0.45	13.24	3.49	0.66		65.0887	31.0479	3.86334
Pl1_ST9_30	174	51.84	0.11	29.4	0.86	0.43	12.44	3.98	0.83		60.2988	34.9109	4.79035
Pl1_ST9_31	180	51.23	0.16	29.98	0.9	0.64	12.89	3.42	0.7		64.7335	31.0807	4.18577
Pl1_ST9_32	186	51.58	0.22	29.47	0.91	0.28	12.91	3.65	0.78		63.1485	32.3086	4.54289
Pl1_ST9_33	192	51.66	0.28	29.54	0.93	0.33	12.45	3.77	0.84		61.4133	33.653	4.93371
Pl1_ST9_34	198	51.82	0.23	29.41	0.82	0.41	12.43	3.87	0.82		60.9026	34.3135	4.78387
Pl1_ST9_35	204	52.29	0.24	29.26	0.82	0.27	12.23	3.93	0.78		60.3337	35.0845	4.58173
Pl1_ST9_36	210	51.43	0.25	29.27	1.02	0.37	12.9	3.72	0.79		62.7052	32.7225	4.57237
Pl1_ST9_37	216	51.15	0.2	29.7	0.86	0.6	13.23	3.5	0.64		65.0899	31.161	3.74916
Pl1_ST9_38	222	51.09	0.18	29.86	0.83	0.48	13	3.65	0.77		63.3467	32.1857	4.46758
Pl1_ST9_39	228	51.1	0.29	29.63	0.98	0.4	13.15	3.51	0.69		64.7038	31.2536	4.04254
Pl1_ST9_40	234	51.61	0.18	29.53	0.9	0.4	12.83	3.62	0.71		63.4324	32.3879	4.17969
Pl1_ST9_41	240	51.4	0.22	29.59	0.85	0.25	13.02	3.75	0.78		62.7928	32.728	4.47914
Pl1_ST9_42	246	51.25	0.2	29.78	0.82	0.25	13.14	3.73	0.75		63.225	32.4781	4.2969
Pl1_ST9_43	252	51.71	0.23	29.32	0.81	0.4	12.96	3.71	0.71		63.1606	32.7193	4.12003
Pl1_ST9_44	258	51.2	0.22	29.44	0.98	0.48	13.07	3.71	0.77		63.1384	32.4326	4.42904
Pl1_ST9_45	264	51.35	0.23	29.52	0.9	0.44	13.27	3.51	0.69		64.911	31.0702	4.01881
Pl1_ST9_46	270	51.08	0.2	29.32	0.85	0.76	13.4	3.5	0.75		64.9643	30.7063	4.32944
Pl1_ST9_47	276	51.3	0.12	29.58	0.87	0.53	13.14	3.64	0.72		63.8349	32.0003	4.16482
Pl1_ST9_48	282	51.05	0.36	29.54	0.75	0.47	13.17	3.81	0.75		62.8409	32.8981	4.26107
Pl1_ST9_49	288	51.21	0.29	29.52	0.91	0.5	12.98	3.69	0.69		63.3817	32.6065	4.0118
Pl1_ST9_50	294	51.35	0.31	29.5	0.97	0.18	13.22	3.6	0.69		64.3114	31.6919	3.99674
Sample name: ST9_A Date: August 28, 2019
Plagioclase 2	µm	SiO2	TiO2	Al2O3	FeO	MgO	CaO	Na2O	K2O		An%	Ab%	Or%
Pl2_ST9_01	0	52.1	0.21	29.12	0.94	0.29	12.61	3.83	0.74		61.7472	33.9383	4.31454
Pl2_ST9_02	4	51.61	0.19	29.46	0.88	0.41	12.75	3.82	0.74		62.0622	33.6488	4.28894
Pl2_ST9_03	8	51.75	0.22	29.37	0.96	0.27	12.8	3.73	0.78		62.5041	32.9607	4.53518
Pl2_ST9_04	12	51.69	0.33	29.1	0.91	0.35	12.74	3.89	0.78		61.5215	33.9936	4.48491
Pl2_ST9_05	16	52.02	0.25	29.33	0.8	0.24	12.63	3.72	0.84		62.0273	33.0607	4.91202
Pl2_ST9_06	20	51.4	0.23	29.51	1.02	0.38	12.88	3.67	0.72		63.2035	32.5897	4.20686
Pl2_ST9_07	24	51.6	0.15	29.27	0.95	0.41	12.73	3.95	0.76		61.2521	34.3937	4.35419
Pl2_ST9_08	28	52.23	0.19	29.07	0.9	0.39	12.62	3.67	0.73		62.6908	32.9913	4.31786
Pl2_ST9_09	32	51.97	0.25	28.96	0.97	0.39	12.53	3.88	0.84		60.9687	34.1646	4.86671
Pl2_ST9_10	36	51.35	0.23	29.47	0.85	0.34	12.85	3.91	0.81		61.5124	33.8708	4.61684
Pl2_ST9_11	40	52.14	0.23	29.56	0.74	0.36	12.53	3.78	0.65		62.2011	33.9569	3.84203
Pl2_ST9_12	44	51.67	0.21	29.6	0.94	0.26	12.83	3.71	0.68		63.0362	32.9857	3.97808
Pl2_ST9_13	48	52.12	0.32	29.07	0.9	0.31	12.34	3.91	0.84		60.4433	34.6576	4.89906
Pl2_ST9_14	52	51.71	0.2	29.49	0.94	0.34	12.63	3.73	0.76		62.2632	33.2756	4.46111
Pl2_ST9_15	56	51.84	0.25	29.33	0.89	0.29	12.59	3.81	0.79		61.6391	33.7555	4.60531
Pl2_ST9_16	60	51.72	0.16	29.43	0.86	0.42	12.73	3.79	0.77		62.0814	33.4474	4.47121
Pl2_ST9_17	64	51.28	0.24	29.63	0.99	0.33	12.88	3.73	0.71		62.905	32.9661	4.12885
Pl2_ST9_18	68	51.77	0.18	29.4	0.9	0.4	12.88	3.65	0.77		63.1311	32.375	4.49386
Pl2_ST9_19	72	51.99	0.27	29.2	0.94	0.2	12.65	3.92	0.76		61.263	34.3545	4.3825
Pl2_ST9_20	76	52.65	0.18	28.74	0.99	0.31	11.99	4.14	0.84		58.5391	36.5777	4.88323
Pl2_ST9_21	80	52	0.29	29.14	0.9	0.23	12.48	4.02	0.79		60.3034	35.1514	4.54522
Pl2_ST9_22	84	51.82	0.21	29.42	0.71	0.35	12.79	3.86	0.73		61.9539	33.8357	4.21039
Pl2_ST9_23	88	51.08	0.18	29.81	0.96	0.28	13.27	3.58	0.68		64.5486	31.5129	3.93846
Pl2_ST9_24	92	52.34	0.16	29.13	0.74	0.37	12.34	4.02	0.81		59.9636	35.3498	4.6866
Pl2_ST9_25	96	51.63	0.26	29.53	0.94	0.27	12.82	3.68	0.77		62.8546	32.6502	4.49512
Pl2_ST9_26	100	52.25	0.08	29.66	0.76	0.35	12.6	3.6	0.7		63.1638	32.658	4.17827
Pl2_ST9_27	104	51.9	0.27	29.25	0.99	0.34	12.29	3.94	0.83		60.2209	34.9366	4.84255
Pl2_ST9_28	108	52.14	0.27	29.27	0.83	0.26	12.44	3.78	0.83		61.3755	33.7486	4.87589
Pl2_ST9_29	112	51.97	0.32	29.12	0.8	0.38	12.51	3.99	0.81		60.4497	34.8899	4.6604
Pl2_ST9_30	116	51.3	0.28	29.71	0.86	0.19	13.21	3.52	0.65		64.9018	31.2958	3.80249
Pl2_ST9_31	120	51.53	0.13	29.68	0.93	0.37	12.83	3.71	0.67		63.0731	33.0051	3.92187
Pl2_ST9_32	124	51.29	0.23	29.69	0.89	0.35	13.18	3.49	0.69		64.8712	31.085	4.04377
Pl2_ST9_33	128	51.32	0.14	30.1	0.81	0.29	13.03	3.58	0.66		64.2051	31.9226	3.87231
Pl2_ST9_34	132	51.54	0.16	29.88	0.82	0.23	13.13	3.51	0.61		64.9739	31.4319	3.59422
Pl2_ST9_35	136	51.12	0.29	30.17	0.98	0.26	12.8	3.58	0.64		63.8706	32.3269	3.80252
Pl2_ST9_36	140	52.22	0.19	29.38	0.87	0.24	12.33	3.92	0.71		60.8314	34.9977	4.17084
Pl2_ST9_37	144	51.92	0.15	29.74	0.85	0.38	11.99	4.13	0.76		58.8649	36.6924	4.44274
Pl2_ST9_38	148	52.15	0.15	29.27	0.9	0.44	11.92	4.19	0.82		58.2068	37.0255	4.76774
Pl2_ST9_39	152	51.93	0.17	29.74	0.82	0.28	11.98	4.21	0.66		58.7705	37.3743	3.8552
Pl2_ST9_40	156	51.91	0.15	29.4	0.88	0.39	12.49	3.8	0.84		61.3254	33.7637	4.91087
Pl2_ST9_41	160	52.99	0.2	28.73	0.89	0.35	11.32	4.67	0.72		54.8762	40.9679	4.15595
Pl2_ST9_42	164	51.58	0	28.73	1	0.32	13.49	4.02	0.75		62.2872	33.5894	4.12334
Pl2_ST9_43	168	52.39	0.14	29.75	0.82	0.16	12.11	3.91	0.64		60.7088	35.471	3.82022
Pl2_ST9_44	176	51.05	0.34	29.7	0.97	0.39	13.04	3.47	0.79		64.3631	30.994	4.64288
Pl2_ST9_45	184	52.01	0.09	29.57	1	0.35	12.25	3.92	0.82		60.2851	34.9099	4.80495
Sample name: ST9_A Date: August 28, 2019
Plagioclase 3	µm	SiO2	TiO2	Al2O3	FeO	MgO	CaO	Na2O	K2O		An%	Ab%	Or%
Pl3_ST9_43	0	51.78	0.16	29.46	0.93	0.35	12.84	3.71	0.69		63.0175	32.9503	4.03224
Pl3_ST9_44	4	51.43	0.2	29.68	0.94	0.29	12.88	3.69	0.68		63.2389	32.7857	3.97538
Pl3_ST9_45	8	51.23	0.28	30	0.93	0.35	12.69	3.66	0.67		63.0998	32.9334	3.96682
Pl3_ST9_46	12	51.01	0.35	29.97	0.96	0.24	13.19	3.35	0.73		65.5519	30.1283	4.31981
Pl3_ST9_47	16	51.29	0.17	29.93	0.88	0.39	13.12	3.51	0.63		64.8801	31.4104	3.70953
Pl3_ST9_48	20	51.1	0.22	30.09	0.84	0.2	13.34	3.41	0.69		65.6095	30.3497	4.04074
Pl3_ST9_49	24	51.21	0.21	29.76	0.95	0.4	12.9	3.79	0.67		62.7546	33.3645	3.88089
Pl3_ST9_50	28	51.56	0.32	29.39	0.87	0.36	12.57	3.97	0.8		60.7048	34.695	4.60022
Pl3_ST9_51	32	51.77	0.15	29.46	0.9	0.34	12.8	3.68	0.78		62.7815	32.6632	4.5553
Pl3_ST9_52	36	51.98	0.16	29.52	0.82	0.32	12.64	3.75	0.75		62.2074	33.3976	4.39498
Pl3_ST9_53	40	51.21	0.27	29.73	0.87	0.19	13.35	3.52	0.71		64.9152	30.974	4.11078
Pl3_ST9_54	44	51.06	0.27	29.85	0.89	0.29	13.46	3.33	0.69		66.2805	29.6739	4.04567
Pl3_ST9_55	48	51.19	0.25	29.75	0.95	0.33	13.43	3.37	0.62		66.2664	30.091	3.64259
Pl3_ST9_56	52	51.14	0.27	29.65	0.97	0.39	13.06	3.64	0.66		63.9165	32.2374	3.84605
Pl3_ST9_57	56	51.68	0.16	29.58	0.99	0.2	12.97	3.62	0.64		63.9455	32.2974	3.75708
Pl3_ST9_58	60	51.93	0.15	29.72	0.84	0.32	12.66	3.55	0.65		63.7522	32.3504	3.89741
Pl3_ST9_59	64	51.33	0.08	29.77	0.83	0.29	13.35	3.53	0.67		65.0086	31.1067	3.88477
Pl3_ST9_60	68	50.93	0.2	30.12	0.88	0.34	13.49	3.36	0.61		66.4641	29.9574	3.57854
Pl3_ST9_61	72	51.3	0.13	29.91	0.81	0.33	13.25	3.61	0.59		64.6806	31.89	3.42935
Pl3_ST9_62	76	51.36	0.3	29.72	0.88	0.43	12.89	3.64	0.66		63.6138	32.5079	3.87832
Pl3_ST9_63	80	50.72	0.18	30.02	1	0.41	13.47	3.36	0.62		66.392	29.9693	3.63866
Pl3_ST9_64	84	53.11	0.15	30.48	0.83	0.37	10.55	3.92	0.44		58.0703	39.046	2.88373
Pl3_ST9_65	88	50.36	0.19	30.3	0.93	0.41	13.76	3.26	0.61		67.4983	28.9388	3.56291
Pl3_ST9_66	92	51.67	0.17	29.55	0.91	0.24	12.87	3.74	0.67		62.9778	33.1184	3.90377
Pl3_ST9_67	96	51.86	0.23	29.29	0.98	0.27	12.66	3.73	0.79		62.2096	33.1682	4.62223
Pl3_ST9_68	100	52.03	0.19	29.4	0.81	0.29	12.64	3.8	0.76		61.8955	33.6732	4.43125
Pl3_ST9_69	104	51.29	0.23	29.63	0.91	0.4	12.96	3.73	0.7		63.086	32.8568	4.0572
Pl3_ST9_70	108	50.82	0.19	29.89	0.99	0.45	13.45	3.46	0.7		65.4667	30.4764	4.05693
Pl3_ST9_71	112	50.87	0.2	30.07	0.9	0.32	13.55	3.29	0.7		66.6268	29.2749	4.09835
Pl3_ST9_72	120	51.32	0.2	29.34	0.93	0.24	13.19	3.89	0.85		62.0953	33.14	4.76468
Pl3_ST9_73	124	52.08	0.22	29.12	0.84	0.33	12.87	3.62	0.85		62.9865	32.0602	4.95323
Pl3_ST9_74	128	51.72	0.32	28.76	0.96	0.43	12.62	3.94	0.99		60.2999	34.0677	5.6324
Pl3_ST9_75	132	51.85	0.3	29.11	0.91	0.42	12.26	4.09	0.87		59.2348	35.7601	5.00503
Pl3_ST9_76	136	52.25	0.23	29.34	0.9	0.32	12.29	3.76	0.75		61.4893	34.0427	4.46796
Pl3_ST9_77	140	51.97	0.16	29.75	0.92	0.37	12.28	3.8	0.68		61.5038	34.441	4.05521
Pl3_ST9_78	144	51.98	0.31	29.53	0.84	0.28	12.42	3.76	0.72		61.848	33.8829	4.26911
Pl3_ST9_79	148	51.91	0.23	29.48	0.79	0.25	12.89	3.64	0.71		63.4274	32.4127	4.15991
Pl3_ST9_80	152	52.38	0.2	29.21	0.84	0.25	12.63	3.56	0.75		63.2598	32.2674	4.47287
Pl3_ST9_81	156	52.25	0.17	28.86	1.01	0.43	12.13	4.07	0.87		59.0811	35.8733	5.04555
Pl3_ST9_82	160	51.93	0.24	28.92	1.04	0.48	12.48	3.87	0.77		61.1762	34.3295	4.49427
Pl3_ST9_83	164	52.15	0.13	28.91	0.94	0.36	12.6	3.92	0.83		60.9225	34.2991	4.77844
Pl3_ST9_84	168	52.22	0.24	29.08	0.96	0.4	12.18	3.88	0.88		60.1506	34.6748	5.1746
Pl3_ST9_85	172	52.26	0.22	29.07	0.96	0.12	12.36	3.96	0.87		60.1108	34.8513	5.03795
Pl3_ST9_86	176	51.98	0.18	29.2	1	0.31	12.66	3.78	0.78		61.9703	33.4835	4.54617
Pl3_ST9_87	180	51.58	0.16	29.57	0.89	0.36	12.85	3.73	0.77		62.6318	32.8995	4.46872
Pl3_ST9_88	184	51.38	0.29	29.54	0.88	0.3	13.01	3.57	0.83		63.5917	31.5777	4.83061
Sample name: ST9_A Date: August 28, 2019
Plagioclase 4	µm	SiO2	TiO2	Al2O3	FeO	MgO	CaO	Na2O	K2O		An%	Ab%	Or%
ST9_Pl4_01	0	47.69	0.27	32.06	0.89	0.56	15.51	2.34	0.38		76.7936	20.9661	2.24026
ST9_Pl4_02	4	47.41	0.3	32.43	0.93	0.42	16.03	1.88	0.42		80.4227	17.0684	2.50897
ST9_Pl4_03	8	47.75	0.26	32.49	0.92	0.29	15.85	1.85	0.38		80.6604	17.037	2.30259
ST9_Pl4_04	12	48.11	0.07	32.52	0.82	0.27	15.87	2.02	0.32		79.7228	18.3631	1.91406
ST9_Pl4_05	16	48.33	0.09	32.96	0.79	0.32	14.92	2.15	0.34		77.6455	20.2477	2.10682
ST9_Pl4_06	24	46.57	0.25	32.89	0.86	0.44	16.76	1.71	0.28		83.0202	15.3283	1.65146
ST9_Pl4_07	28	47.92	0.21	32.25	0.98	0.37	15.82	2	0.33		79.7693	18.2494	1.98127
ST9_Pl4_08	32	48.58	0.15	31.35	0.94	0.91	15.24	2.31	0.38		76.6881	21.0351	2.27681
ST9_Pl4_09	36	49.11	0.19	31.36	0.93	0.34	14.72	2.72	0.51		72.6934	24.3078	2.99887
ST9_Pl4_10	40	50.74	0.29	29.87	0.95	0.39	13.34	3.57	0.67		64.7631	31.3639	3.873
ST9_Pl4_11	44	51.63	0.26	29.32	0.89	0.34	12.97	3.63	0.78		63.3682	32.0942	4.5376
ST9_Pl4_12	48	50.85	0.22	29.3	1.02	0.66	13.44	3.49	0.75		65.0891	30.5861	4.32485
ST9_Pl4_13	52	50.87	0.19	29.5	0.83	1.02	13.12	3.56	0.7		64.3271	31.5863	4.08657
ST9_Pl4_14	56	51.93	0.13	29.29	0.85	0.54	13.09	3.56	0.62		64.5766	31.7815	3.6419
ST9_Pl4_15	60	51.67	0.29	29.34	0.87	0.35	12.7	3.86	0.73		61.7873	33.9838	4.22882
ST9_Pl4_16	64	51.7	0.15	29.41	0.89	0.31	12.78	3.79	0.7		62.4268	33.5018	4.07136
ST9_Pl4_17	68	51.42	0.18	29.61	0.82	0.33	13.12	3.61	0.71		64.0058	31.87	4.12425
ST9_Pl4_18	72	51.85	0.3	29.32	0.94	0.28	12.64	3.74	0.7		62.446	33.4363	4.11772
ST9_Pl4_19	76	49.69	0.21	30.68	0.78	0.29	15.16	2.63	0.52		73.8127	23.1727	3.01464
ST9_Pl4_20	80	50.13	0	30.76	0.93	0.42	14.33	2.87	0.56		70.9743	25.7232	3.30251
ST9_Pl4_21	84	49.88	0.2	30.76	0.94	0.38	14.16	3	0.55		69.9475	26.8176	3.23499
ST9_Pl4_22	88	50.1	0.22	30.73	0.79	0.35	14.08	2.93	0.6		70.0615	26.3836	3.55491
ST9_Pl4_23	92	51.05	0.19	30.2	0.74	0.24	13.45	3.48	0.65		65.5412	30.6874	3.77143
ST9_Pl4_24	96	51.11	0.28	29.66	0.92	0.46	13	3.68	0.73		63.3262	32.4397	4.23412
ST9_Pl4_25	100	51.71	0.28	29.1	1.03	0.4	12.68	3.83	0.75		61.8419	33.8027	4.35538
ST9_Pl4_26	104	51.32	0.25	29.48	0.93	0.43	12.89	3.79	0.83		62.1601	33.0741	4.76582
ST9_Pl4_27	108	51.18	0.23	29.7	1	0.35	13.03	3.57	0.85		63.5533	31.5102	4.93644
ST9_Pl4_28	116	50.92	0.38	29.95	0.98	0.18	13.01	3.66	0.76		63.3455	32.2484	4.40608
ST9_Pl4_29	120	52.15	0.18	29.25	0.84	0.43	12.36	3.83	0.83		60.9493	34.1773	4.87337
ST9_Pl4_30	124	52.09	0.27	29.11	0.83	0.29	12.44	4.01	0.78		60.3141	35.183	4.50292
ST9_Pl4_31	128	51.91	0.25	29.61	0.94	0.19	12.35	3.84	0.75		61.1629	34.4145	4.42265
ST9_Pl4_32	132	51.36	0.33	29.47	0.88	0.37	13.07	3.54	0.72		64.2785	31.5052	4.21622
ST9_Pl4_33	136	52.45	0.25	28.7	0.92	0.33	12.34	4.02	0.83		59.8942	35.309	4.79677
ST9_Pl4_34	140	51.88	0.17	29.18	0.9	0.45	12.63	3.95	0.79		60.9595	34.5004	4.54011
ST9_Pl4_35	144	52.29	0.2	29.09	0.92	0.34	12.45	3.8	0.75		61.5739	34.0095	4.41661
ST9_Pl4_36	148	52.67	0.16	28.63	0.85	0.38	12.4	3.89	0.85		60.6311	34.4201	4.94873
ST9_Pl4_37	152	52.51	0.17	29.09	0.81	0.27	12.32	3.85	0.84		60.7278	34.3421	4.93011
ST9_Pl4_38	156	51.97	0.24	29.22	0.9	0.31	12.7	3.7	0.7		62.7808	33.0989	4.12024
ST9_Pl4_39	160	51.69	0.12	29.24	0.78	0.41	13.44	3.57	0.67		64.9334	31.2123	3.85429
ST9_Pl4_40	164	51.56	0.24	29.57	0.88	0.32	12.81	3.79	0.69		62.5181	33.4723	4.00965
ST9_Pl4_41	168	51.72	0.27	29.27	0.84	0.38	13.17	3.47	0.77		64.6658	30.8324	4.50174
ST9_Pl4_42	172	52.75	0.28	28.84	0.79	0.31	12.3	3.83	0.77		61.0491	34.4003	4.55057
ST9_Pl4_43	176	51.37	0.14	29.56	0.96	0.43	12.88	3.78	0.7		62.6646	33.2803	4.05513
ST9_Pl4_44	180	52.25	0.34	28.55	0.93	0.38	12.43	3.97	0.88		60.1586	34.7702	5.0712
ST9_Pl4_45	184	51.91	0.27	28.95	0.95	0.39	12.68	3.84	0.83		61.5019	33.7046	4.79345
ST9_Pl4_46	188	51.51	0.21	29.54	0.84	0.26	13.25	3.56	0.72		64.4782	31.3499	4.17187
ST9_Pl4_47	192	51.09	0.21	29.57	0.86	0.31	13.42	3.59	0.71		64.6375	31.2907	4.07184
ST9_Pl4_48	196	51.76	0.3	29.05	1	0.46	12.99	3.56	0.69		64.1359	31.8076	4.05641
ST9_Pl4_49	200	51.45	0.28	29.07	0.98	0.52	13.12	3.73	0.76		63.1533	32.4908	4.35589
ST9_Pl4_50	204	52.4	0.24	28.32	0.79	0.42	12.71	4.02	0.9		60.3619	34.5488	5.08933
ST9_Pl4_51	208	51.47	0.37	29.27	1.02	0.32	12.81	3.8	0.76		62.2101	33.3952	4.39467
ST9_Pl4_52	212	51.94	0.31	29.17	0.99	0.26	12.04	4.22	0.78		58.4314	37.0613	4.50729
ST9_Pl4_53	216	51.95	0.24	29.62	0.94	0.32	12.07	3.94	0.72		60.1778	35.5479	4.27427
ST9_Pl4_54	224	51.64	0.25	29.75	0.82	0.34	12.73	3.64	0.69		63.2119	32.7085	4.07962
ST9_Pl4_55	228	52	0.28	29.27	0.9	0.28	12.33	4.05	0.8		59.8208	35.5577	4.62147
Sample name: ST9_A Date: August 28, 2019
Plagioclase 5	µm	SiO2	TiO2	Al2O3	FeO	MgO	CaO	Na2O	K2O		An%	Ab%	Or%
Pl5_ST9_01	0	50.07	0.27	30.37	0.96	0.29	14.51	2.84	0.57		71.3792	25.282	3.33872
Pl5_ST9_02	7	52.01	0.19	29.16	0.87	0.09	13.15	3.58	0.75		64.0792	31.5692	4.35164
Pl5_ST9_03	14	51.03	0.28	29.63	1.03	0.33	13.27	3.49	0.69		65.0261	30.9479	4.02594
Pl5_ST9_04	21	51.25	0.22	29.84	0.9	0.47	13.02	3.58	0.72		63.9622	31.8262	4.21159
Pl5_ST9_05	28	51.36	0.33	29.63	0.9	0.27	13.07	3.48	0.67		64.8144	31.2295	3.95614
Pl5_ST9_06	35	51.2	0.13	29.85	0.92	0.32	13.35	3.4	0.66		65.8005	30.3261	3.8734
Pl5_ST9_07	42	51.45	0.26	29.35	0.81	0.34	13.24	3.62	0.8		63.8275	31.5804	4.59209
Pl5_ST9_08	49	50.06	0.25	30.28	0.98	0.31	14.36	2.97	0.59		70.2644	26.2982	3.43743
Pl5_ST9_09	56	51.95	0.24	29.16	0.93	0.33	12.81	3.7	0.73		62.8717	32.8622	4.26609
Pl5_ST9_10	63	51.41	0.14	29.52	0.86	0.48	12.91	3.76	0.75		62.6479	33.0185	4.33354
Pl5_ST9_11	70	51.08	0.17	29.52	0.95	0.42	13.41	3.47	0.75		65.1527	30.5086	4.33876
Pl5_ST9_12	77	52.15	0.3	29.01	0.83	0.36	12.71	3.64	0.86		62.546	32.4149	5.0391
Pl5_ST9_13	84	51.49	0.1	29.53	0.87	0.4	13.13	3.63	0.75		63.7627	31.9005	4.33675
Pl5_ST9_14	91	52.11	0.25	28.85	0.88	0.25	12.94	3.84	0.78		62.1586	33.3801	4.46131
Pl5_ST9_15	98	51.87	0.22	29.22	0.91	0.32	12.86	3.65	0.8		62.9846	32.3501	4.66535
Pl5_ST9_16	105	51.99	0.13	29.29	0.79	0.31	12.89	3.75	0.75		62.6667	32.9917	4.34157
Pl5_ST9_17	112	51.45	0.35	29.54	0.84	0.33	13.08	3.65	0.73		63.6362	32.135	4.22883
Pl5_ST9_18	119	50.9	0.24	29.48	0.94	0.67	12.96	3.97	0.68		61.8501	34.2859	3.86407
Pl5_ST9_19	126	51.53	0.3	29.43	0.75	0.37	13	3.68	0.77		63.1796	32.3646	4.45579
Pl5_ST9_20	133	51.9	0.12	29.51	0.82	0.3	13.04	3.46	0.8		64.3828	30.9142	4.70309
Pl5_ST9_21	140	51.7	0.18	29.33	0.89	0.43	13.11	3.57	0.73		64.1403	31.6072	4.25257
Pl5_ST9_22	147	51.29	0.34	29.45	0.98	0.42	12.92	3.66	0.8		63.0373	32.3151	4.64757
Pl5_ST9_23	154	52.35	0.23	28.91	0.97	0.17	12.53	3.82	0.78		61.5074	33.9335	4.55903
Pl5_ST9_24	161	50.89	0.28	29.97	0.97	0.38	13.32	3.4	0.72		65.5188	30.2643	4.21692
Pl5_ST9_25	168	50.7	0.33	29.88	1.01	0.42	13.36	3.38	0.74		65.6264	30.0454	4.32818
Pl5_ST9_26	175	52.14	0.13	29.03	0.91	0.35	12.75	3.75	0.81		62.1934	33.102	4.70457
Pl5_ST9_27	182	51.48	0.38	29.1	0.98	0.42	13.05	3.6	0.83		63.4946	31.697	4.80845
Pl5_ST9_28	189	51.98	0.09	29.23	0.85	0.32	12.83	3.83	0.75		62.119	33.5572	4.32375
Pl5_ST9_29	196	51.35	0.2	29.57	0.81	0.33	13.02	3.71	0.82		62.8679	32.4176	4.71447
Pl5_ST9_30	203	51.99	0.23	29.09	0.9	0.44	12.58	3.83	0.82		61.4041	33.8302	4.76575
Pl5_ST9_31	210	52.15	0.26	28.87	0.86	0.39	12.69	3.81	0.84		61.6472	33.4939	4.85883
Pl5_ST9_32	217	52.03	0.23	29.13	0.95	0.13	13.01	3.75	0.76		62.8471	32.7815	4.37142
Pl5_ST9_33	224	51.97	0.18	29.23	0.89	0.38	12.42	4.2	0.72		59.4892	36.4045	4.10629
Pl5_ST9_34	231	51.33	0.31	29.28	0.96	0.38	12.99	3.67	0.83		62.9983	32.2088	4.7929
Pl5_ST9_35	238	52.06	0.22	29.27	0.85	0.36	12.85	3.61	0.73		63.4506	32.2574	4.29197
Pl5_ST9_36	245	51.61	0.35	29.2	1.03	0.4	12.7	3.76	0.83		61.974	33.2034	4.82264
Pl5_ST9_37	252	51.13	0.35	29.37	0.97	0.4	13.28	3.49	0.78		64.7037	30.7713	4.52508
Pl5_ST9_38	259	51.43	0.2	29.71	0.83	0.45	13.07	3.43	0.76		64.7608	30.7553	4.48385
Pl5_ST9_39	266	51.18	0.21	29.1	1.04	0.38	13.48	3.62	0.76		64.3874	31.2902	4.3224
Pl5_ST9_40	273	51.42	0.25	28.77	0.92	0.33	13.6	3.61	0.97		63.8866	30.6879	5.42554
Pl5_ST9_41	280	51.01	0.24	29.56	1.03	0.19	13.68	3.34	0.75		66.3524	29.3161	4.33145
Pl5_ST9_42	287	51.41	0.29	28.81	1.03	0.28	13.8	3.46	0.77		65.7827	29.8468	4.37043
Pl5_ST9_43	294	51.38	0.32	29.4	0.94	0.29	13.3	3.38	0.78		65.3714	30.0637	4.5649
Pl5_ST9_44	301	51.99	0.23	29.28	0.96	0.27	12.77	3.56	0.83		63.2161	31.8916	4.89233
Pl5_ST9_45	308	51.6	0.25	29.22	1.04	0.27	12.96	3.67	0.84		62.908	32.2371	4.85491
Pl5_ST9_46	315	51.8	0.22	29.03	1.06	0.34	12.69	3.89	0.78		61.4284	34.0758	4.49576
Pl5_ST9_47	322	51.96	0.26	28.98	0.98	0.31	12.52	3.95	0.91		60.3328	34.4457	5.22145
Pl5_ST9_48	329	51.83	0.28	29.02	1	0.29	12.8	3.68	0.87		62.4532	32.4924	5.05435
Sample name: ST9_A Date: August 28, 2019
Plagioclase 6	µm	SiO2	TiO2	Al2O3	FeO	MgO	CaO	Na2O	K2O		An%	Ab%	Or%
Pl6_ST9_01	0	51.34	0.2	29.4	0.85	0.37	13.4	3.58	0.75		64.5115	31.1892	4.29927
Pl6_ST9_02	10	51.47	0.39	29.25	0.93	0.4	13.11	3.49	0.86		64.1088	30.8837	5.00743
Pl6_ST9_03	20	50.89	0.22	29.81	0.85	0.36	13.41	3.47	0.76		65.115	30.4909	4.39407
Pl6_ST9_04	30	51	0.23	29.66	0.9	0.26	13.54	3.47	0.78		65.2588	30.2649	4.47627
Pl6_ST9_05	40	51	0.2	29.71	0.85	0.29	13.57	3.56	0.68		65.1716	30.9398	3.88856
Pl6_ST9_06	50	51.43	0.24	29.58	0.83	0.31	13.11	3.67	0.74		63.5407	32.1888	4.27053
Pl6_ST9_07	60	51.66	0.22	29.14	0.77	0.45	13.08	3.8	0.79		62.592	32.9067	4.50131
Pl6_ST9_08	70	51.33	0.21	29.45	0.82	0.39	13.31	3.6	0.78		64.1341	31.3908	4.47514
Pl6_ST9_09	80	51.36	0.29	29.76	0.76	0.32	13	3.67	0.74		63.3453	32.3613	4.29342
Pl6_ST9_10	90	51.33	0.28	29.47	1.02	0.24	13.08	3.6	0.83		63.5478	31.6508	4.80144
Pl6_ST9_11	100	51.68	0.29	29.15	0.99	0.39	12.75	3.81	0.85		61.7231	33.3773	4.89956
Pl6_ST9_12	110	51.59	0.24	29.25	0.89	0.33	12.87	3.82	0.85		61.8903	33.2427	4.86703
Pl6_ST9_13	120	52.2	0.24	28.98	0.84	0.39	12.34	3.98	0.82		60.1403	35.1013	4.75845
Pl6_ST9_14	130	51.95	0.17	29.17	0.93	0.32	12.5	4.1	0.82		59.8205	35.5069	4.67256
Pl6_ST9_15	140	52.76	0.13	29.33	0.7	0.31	11.97	4.07	0.74		59.2096	36.4319	4.35844
Pl6_ST9_16	150	51.42	0.33	28.88	0.85	0.23	13.54	3.71	0.83		63.7417	31.6059	4.65247
Pl6_ST9_17	160	51.64	0.22	28.98	0.75	0.37	13.29	3.7	0.92		63.0424	31.7613	5.19632
Pl6_ST9_18	170	51.91	0.21	28.92	0.92	0.35	12.83	3.72	0.92		62.1089	32.5881	5.30293
Pl6_ST9_19	180	52.04	0.24	28.96	0.8	0.38	12.79	3.76	0.86		62.0326	33.0009	4.96648
Pl6_ST9_20	190	51.99	0.22	28.91	0.99	0.35	12.72	3.72	0.89		62.0139	32.8197	5.16646
Pl6_ST9_21	200	52.03	0.32	29.01	0.8	0.32	12.78	3.86	0.87		61.4392	33.5808	4.98006
Pl6_ST9_22	210	52.02	0.24	28.85	0.89	0.42	12.49	4	0.92		59.979	34.7605	5.26048
Pl6_ST9_23	220	51.82	0.24	29.14	0.93	0.31	13.02	3.64	0.77		63.4383	32.0945	4.46717
Pl6_ST9_24	230	51.99	0.32	28.77	0.81	0.46	12.63	3.94	0.89		60.6638	34.2462	5.09
Pl6_ST9_25	240	52.19	0.25	28.74	0.82	0.43	12.56	3.98	0.88		60.3552	34.6097	5.03511
Pl6_ST9_26	250	52.45	0.22	28.85	0.84	0.29	12.29	4.05	0.89		59.4331	35.4422	5.12469
Pl6_ST9_27	260	52.12	0.25	29	0.83	0.3	12.61	3.91	0.84		60.9596	34.2053	4.83512
Pl6_ST9_28	270	52.04	0.17	28.99	0.82	0.39	12.74	3.99	0.7		61.268	34.7237	4.00833
Pl6_ST9_29	280	52.66	0.16	29.45	0.75	0.09	12.01	4.11	0.78		58.941	36.5011	4.55795
Pl6_ST9_30	290	50.94	0.31	29.67	0.99	0.37	13.31	3.38	0.87		65.046	29.8915	5.06247
Pl6_ST9_31	300	51.59	0.26	29.64	0.72	0.26	13.04	3.56	0.93		63.3329	31.2889	5.37818
Pl6_ST9_32	310	52.15	0.18	28.97	0.83	0.4	12.71	3.81	0.8		61.8274	33.5389	4.63368
Pl6_ST9_33	320	52.27	0.19	29.05	0.75	0.2	12.76	3.78	0.94		61.5841	33.014	5.4019
Pl6_ST9_34	330	51.96	0.29	29.23	0.83	0.38	12.57	3.7	0.8		62.1718	33.1168	4.71139
Pl6_ST9_35	340	51.88	0.21	29.71	0.89	0.27	12.22	3.93	0.67		60.7066	35.3302	3.96315
Pl6_ST9_36	350	50.85	0.28	29.16	1.02	0.26	13.97	3.41	0.83		66.1173	29.2054	4.67733
Pl6_ST9_37	360	50.91	0.32	29.51	0.97	0.17	13.69	3.33	0.79		66.2739	29.1724	4.55373
Pl6_ST9_38	370	51.93	0.2	28.86	0.94	0.49	12.68	3.95	0.78		61.0885	34.4371	4.47441
Pl6_ST9_39	380	52.11	0.21	29.02	0.93	0.42	12.73	3.64	0.78		62.8773	32.5354	4.58734
Pl6_ST9_40	390	51.12	0.22	29.52	0.91	0.24	13.7	3.43	0.81		65.6398	29.7392	4.62096
Pl6_ST9_41	400	51.52	0.26	29.27	0.79	0.47	12.86	3.81	0.82		62.0325	33.2577	4.7097
Pl6_ST9_42	410	51.59	0.12	29.59	0.86	0.31	13.26	3.4	0.77		65.2252	30.2649	4.50986
Pl6_ST9_43	420	51.75	0.3	28.82	0.83	0.33	13.09	3.83	0.95		61.8853	32.7669	5.34777
Pl6_ST9_44	430	51.18	0.29	29.5	0.97	0.32	13.14	3.7	0.78		63.2815	32.2457	4.47277
Pl6_ST9_45	440	51.53	0.32	29.42	0.93	0.39	12.81	3.64	0.84		62.8026	32.2938	4.90353
Pl6_ST9_46	450	51.64	0.17	29.45	0.7	0.35	13.16	3.72	0.73		63.388	32.4253	4.18673
Pl6_ST9_47	460	51.27	0.28	29.26	1	0.43	12.94	3.76	0.86		62.3068	32.7626	4.93061
Pl6_ST9_48	470	51.78	0.16	29.2	0.91	0.33	12.92	3.63	0.77		63.3154	32.1916	4.49302
Pl6_ST9_49	480	52.2	0.27	28.98	0.83	0.34	12.71	3.73	0.83		62.1571	33.0098	4.83308
Pl6_ST9_50	490	51.5	0.24	29.51	0.99	0.24	12.83	3.71	0.74		62.8157	32.8704	4.31394
Pl6_ST9_51	500	51.48	0.26	29.63	0.96	0.36	13	3.43	0.74		64.7148	30.8989	4.38625
Pl6_ST9_52	510	52.03	0.11	29.66	0.91	0.28	12.23	3.93	0.72		60.5471	35.2086	4.24425
Pl6_ST9_53	520	52.73	0.24	29.2	0.96	0.23	11.27	4.54	0.7		55.4648	40.4332	4.10197
Sample name: ST10_A Date: August 28, 2019
Plagioclase 1	µm	SiO2	TiO2	Al2O3	FeO	MgO	CaO	Na2O	K2O		An%	Ab%	Or%
Pl1_ST10_01	0	50.64	0.21	31.6	0.73	0.29	12.61	3.42	0.42		65.3401	32.0686	2.59128
Pl1_ST10_02	6	50.65	0.13	31.74	0.65	0.37	12.53	3.38	0.4		65.5238	31.9856	2.49063
Pl1_ST10_03	12	51	0.13	31.24	0.87	0.33	12.25	3.64	0.43		63.3106	34.0433	2.64612
Pl1_ST10_04	18	51.81	0.2	29.51	0.8	0.12	13.16	3.61	0.75		63.9276	31.7343	4.33805
Pl1_ST10_05	24	51.42	0.26	29.52	1.02	0.28	12.69	3.87	0.73		61.7144	34.0585	4.22716
Pl1_ST10_06	30	51.98	0.26	29.38	0.9	0.21	12.52	3.94	0.73		61.0162	34.7477	4.23608
Pl1_ST10_07	36	51.8	0.26	29.36	0.89	0.39	12.51	3.81	0.78		61.5243	33.9081	4.56757
Pl1_ST10_08	42	52.27	0.21	29.26	0.93	0.24	12.33	3.81	0.73		61.3619	34.3123	4.32573
Pl1_ST10_09	48	51.43	0.35	28.93	0.87	0.33	13.3	3.76	0.88		62.8782	32.1681	4.95372
Pl1_ST10_10	54	51.56	0.34	29.41	0.98	0.37	12.63	3.77	0.74		62.1145	33.5521	4.33334
Pl1_ST10_11	60	51.85	0.14	29.57	0.87	0.31	12.66	3.76	0.71		62.3351	33.5024	4.16254
Pl1_ST10_12	66	51.8	0.23	29.56	0.91	0.38	12.65	3.69	0.73		62.6339	33.0624	4.30371
Pl1_ST10_13	72	51.87	0.2	29.85	0.84	0.37	12.1	3.96	0.75		60.0224	35.5478	4.42986
Pl1_ST10_14	78	51.9	0.21	29.94	0.89	0.36	11.92	3.94	0.71		59.9136	35.8372	4.24921
Pl1_ST10_15	84	52.35	0.27	28.85	0.98	0.28	12.08	4.11	0.87		58.7735	36.1864	5.04005
Pl1_ST10_16	90	52.08	0.19	29.15	0.83	0.42	12.2	4.03	0.84		59.5326	35.5868	4.88062
Pl1_ST10_17	96	52.18	0.18	29.14	0.91	0.29	12.38	3.88	0.89		60.5051	34.3157	5.1792
Pl1_ST10_18	102	52.01	0.28	29.28	0.96	0.47	11.98	4.08	0.75		59.1421	36.4493	4.40861
Pl1_ST10_19	108	51.85	0.27	29.24	0.87	0.44	12.56	3.81	0.82		61.4751	33.7461	4.77886
Pl1_ST10_20	114	51.58	0.27	29.2	1	0.32	12.86	3.7	0.83		62.5977	32.5918	4.81057
Pl1_ST10_21	120	52.5	0.25	29.09	0.74	0.41	12.14	4.01	0.82		59.5887	35.6188	4.79248
Pl1_ST10_22	126	51.71	0.29	29.57	0.87	0.34	12.57	3.72	0.8		62.0607	33.2364	4.70297
Pl1_ST10_23	132	52.76	0.16	29.48	0.73	0.34	11.48	4.28	0.69		57.266	38.6356	4.09831
Pl1_ST10_24	138	51.78	0.27	29.3	0.89	0.56	11.79	4.51	0.75		56.5618	39.1539	4.28422
Pl1_ST10_25	144	51.29	0.26	29.74	0.86	0.24	13.01	3.63	0.76		63.5134	32.0689	4.41776
Pl1_ST10_26	150	51.23	0.27	29.8	0.86	0.3	12.95	3.74	0.67		63.1222	32.9893	3.88855
Pl1_ST10_27	156	51.92	0.29	29.4	0.83	0.27	12.71	3.6	0.82		62.9176	32.2491	4.83327
Pl1_ST10_28	162	51.88	0.35	29.37	0.87	0.17	12.55	3.86	0.8		61.2562	34.0944	4.6494
Pl1_ST10_29	168	51.76	0.2	29.33	0.86	0.32	12.45	4.07	0.78		60.0176	35.5053	4.47718
Pl1_ST10_30	174	51.95	0.16	29.84	0.81	0.21	12.7	3.6	0.65		63.5362	32.5919	3.87197
Pl1_ST10_31	180	52.58	0.21	29.11	0.9	0.38	11.78	4.11	0.72		58.6803	37.0492	4.27052
Pl1_ST10_32	186	51.96	0.24	29.15	1.03	0.37	12.3	3.9	0.75		60.739	34.8511	4.40986
Pl1_ST10_33	192	52.09	0.19	29.7	0.77	0.33	11.67	4.38	0.71		57.0896	38.7748	4.13566
Pl1_ST10_34	198	52.18	0.29	29.55	0.82	0.11	12.03	4.1	0.79		58.9992	36.3876	4.61326
Pl1_ST10_35	204	52.27	0.26	29.19	0.8	0.27	12.3	3.99	0.82		60.0094	35.2271	4.76353
Pl1_ST10_36	210	52.4	0.25	29.03	0.92	0.34	12.07	4.01	0.77		59.6242	35.8467	4.52905
Sample name: ST10_A Date: August 28, 2019
Plagioclase 2	µm	SiO2	TiO2	Al2O3	FeO	MgO	CaO	Na2O	K2O		An%	Ab%	Or%
Pl2_ST10_01	0	51.62	0.17	29.58	0.85	0.3	12.76	3.8	0.78		62.0462	33.4378	4.51606
Pl2_ST10_02	4	51.46	0.16	29.97	0.81	0.27	13.11	3.36	0.71		65.4331	30.3475	4.21943
Pl2_ST10_03	8	50.49	0.27	30.23	0.98	0.35	13.76	3.01	0.67		68.7837	27.2284	3.98789
Pl2_ST10_04	12	50.71	0.2	30.42	0.81	0.4	13.62	3.1	0.63		68.1682	28.0773	3.75445
Pl2_ST10_05	16	50.64	0.2	30.24	0.94	0.28	13.74	3.09	0.64		68.3793	27.8282	3.79244
Pl2_ST10_06	20	49.74	0.23	30.97	0.99	0.33	14.22	2.85	0.51		71.1545	25.8069	3.0386
Pl2_ST10_07	28	50.44	0.18	30.49	0.99	0.42	13.65	3.09	0.58		68.4816	28.0536	3.46474
Pl2_ST10_08	32	50.34	0.25	30.31	0.89	0.28	14.03	3.24	0.51		68.4375	28.6003	2.96215
Pl2_ST10_09	36	50.03	0.21	30.83	0.85	0.3	14.2	2.91	0.55		70.5734	26.1719	3.25474
Pl2_ST10_10	40	49.72	0.2	31.28	0.9	0.28	14.23	2.74	0.51		71.8845	25.0478	3.06762
Pl2_ST10_11	44	49.81	0.18	31.18	0.88	0.21	14.59	2.58	0.48		73.574	23.5439	2.88211
Pl2_ST10_12	48	49.16	0.24	31.69	0.93	0.24	14.42	2.61	0.51		73.0112	23.9141	3.07465
Pl2_ST10_13	52	51.61	0.18	29.9	0.81	0.34	12.54	3.85	0.7		61.6502	34.2521	4.09766
Pl2_ST10_14	56	51.49	0.23	29.63	0.98	0.26	12.84	3.63	0.74		63.2822	32.3752	4.34259
Pl2_ST10_15	60	51.63	0.26	29.7	0.88	0.41	12.84	3.45	0.76		64.2381	31.2346	4.52733
Pl2_ST10_16	64	51.62	0.3	29.62	0.86	0.26	12.72	3.68	0.78		62.6349	32.7919	4.57325
Pl2_ST10_17	68	52	0.16	29.44	0.77	0.26	12.72	3.78	0.76		62.1539	33.4243	4.42177
Pl2_ST10_18	72	51.6	0.24	29.53	0.91	0.37	12.92	3.58	0.7		63.8594	32.021	4.11966
Pl2_ST10_19	76	52.27	0.24	28.88	0.97	0.25	12.38	4	0.82		60.112	35.1471	4.74084
Pl2_ST10_20	80	52.12	0.34	29.13	0.9	0.25	12.31	3.93	0.83		60.3132	34.8447	4.8421
Pl2_ST10_21	84	52.24	0.21	29.2	0.88	0.34	12.17	3.85	0.88		60.2927	34.5163	5.19108
Pl2_ST10_22	88	51.12	0.32	29.31	1.03	0.47	13.01	3.79	0.76		62.6281	33.0157	4.35619
Pl2_ST10_23	92	52.14	0.09	29.27	0.75	0.4	12.7	3.83	0.75		61.8791	33.7698	4.35113
Pl2_ST10_24	96	51.91	0.3	29.38	0.82	0.22	12.46	3.84	0.84		61.051	34.0483	4.90067
Pl2_ST10_25	104	51.23	0.29	29.73	0.92	0.3	12.91	3.8	0.7		62.6089	33.349	4.04212
Pl2_ST10_26	108	51.8	0.19	29.3	0.86	0.49	12.68	3.81	0.74		61.9873	33.7053	4.30741
Pl2_ST10_27	112	51.4	0.14	30.07	0.93	0.29	13.28	3.23	0.59		66.9773	29.4796	3.54309
Pl2_ST10_28	116	50.84	0.17	30.12	0.9	0.4	13.67	3.24	0.59		67.5539	28.9745	3.47164
Pl2_ST10_29	120	51.58	0.31	29.8	0.8	0.27	12.79	3.61	0.71		63.4168	32.3914	4.19173
Pl2_ST10_30	128	53.93	0.27	28.17	0.86	0.15	11.1	4.42	0.95		54.8698	39.5386	5.59158
Pl2_ST10_31	132	52.51	0.25	28.71	0.92	0.35	12.2	4.15	0.8		59.0441	36.3458	4.61007
Pl2_ST10_32	136	50.88	0.3	29.95	0.94	0.24	13.59	3.32	0.68		66.5927	29.4398	3.9675
Pl2_ST10_33	140	51.67	0.22	30.02	0.72	0.25	12.75	3.54	0.7		63.7833	32.0471	4.16961
Pl2_ST10_34	144	51.59	0.26	29.55	0.89	0.39	12.7	3.7	0.78		62.4866	32.9438	4.5696
Pl2_ST10_35	152	51.13	0.27	29.47	0.84	0.19	14.17	3.12	0.75		68.4242	27.2636	4.31223
Pl2_ST10_36	156	52.5	0.33	28.51	0.81	0.36	12.3	4.08	0.95		59.0936	35.4719	5.4345
Pl2_ST10_37	160	51.3	0.37	29.81	0.95	0.41	12.48	3.75	0.72		62.0173	33.7224	4.26022
Pl2_ST10_38	164	51.36	0.25	29.52	0.95	0.48	12.67	3.78	0.77		62.0251	33.4866	4.4883
Pl2_ST10_39	168	50.37	0.19	31.58	0.81	0.34	12.21	3.58	0.76		62.3169	33.0645	4.61854
Pl2_ST10_40	172	51.7	0.18	29.55	0.9	0.33	12.54	3.89	0.8		61.0754	34.2853	4.63937
Pl2_ST10_41	176	52.93	0.18	29.41	0.63	0.3	11.31	4.42	0.83		55.723	39.4079	4.86912
Pl2_ST10_42	180	52.79	0.28	28.99	0.79	0.32	11.59	4.26	0.78		57.2975	38.1111	4.59143
Pl2_ST10_43	184	52.43	0.29	28.58	0.93	0.33	12.67	3.81	0.9		61.3966	33.4104	5.19292
Pl2_ST10_44	192	52.67	0.14	29.24	0.78	0.32	11.6	4.44	0.66		56.8054	39.3463	3.84836
Pl2_ST10_45	196	51.5	0.3	29.53	0.88	0.45	12.52	3.88	0.78		61.1624	34.3005	4.53707
Pl2_ST10_46	200	52.69	0.12	29.06	0.85	0.27	12	3.96	0.85		59.4701	35.5142	5.01576
Pl2_ST10_47	204	51.89	0.21	29.37	0.84	0.34	12.81	3.7	0.74		62.835	32.843	4.322
Pl2_ST10_48	208	51.48	0.28	29.29	0.83	0.47	12.96	3.71	0.82		62.76	32.5118	4.72817
Pl2_ST10_49	212	51.02	0.21	29.97	0.82	0.26	13.26	3.58	0.65		64.6438	31.5831	3.77309
Pl2_ST10_50	216	51.3	0.16	29.79	0.86	0.35	13.22	3.62	0.61		64.4967	31.9598	3.54353
Pl2_ST10_52	224	51.23	0.17	29.95	0.96	0.28	13.32	3.32	0.7		66.0667	29.7993	4.13406
Pl2_ST10_53	232	50.28	0.24	30.69	1	0.37	13.08	3.48	0.74		64.5651	31.0856	4.34933
Pl2_ST10_54	236	52.26	0.17	28.89	0.85	0.49	12.38	3.96	0.84		60.2541	34.8779	4.86795
Pl2_ST10_56	252	51.46	0.14	29.76	0.92	0.3	12.81	3.68	0.72		63.0205	32.7619	4.2176
Sample name: ST10_A Date: August 28, 2019
Plagioclase 3	µm	SiO2	TiO2	Al2O3	FeO	MgO	CaO	Na2O	K2O		An%	Ab%	Or%
Pl3_ST10_01	0	48.51	0.25	32.05	0.92	0.35	15.1	2.3	0.41		76.4544	21.0738	2.47178
Pl3_ST10_02	3	48.29	0.27	31.52	1.01	0.32	15.53	2.4	0.5		75.8729	21.2185	2.90861
Pl3_ST10_03	6	47.99	0.27	31.78	1.02	0.53	15.65	2.21	0.42		77.6699	19.8481	2.48193
Pl3_ST10_04	9	48.08	0.17	31.96	0.82	0.33	15.93	2.22	0.38		78.0889	19.6932	2.21798
Pl3_ST10_05	12	47.99	0.31	31.93	0.98	0.29	15.72	2.15	0.41		78.2133	19.3578	2.42892
Pl3_ST10_06	15	47.9	0.1	32.31	0.94	0.46	15.62	2.23	0.45		77.3601	19.9862	2.65369
Pl3_ST10_07	18	48.36	0.3	31.43	1.03	0.19	15.7	2.38	0.48		76.2934	20.9292	2.77734
Pl3_ST10_08	21	50.04	0.24	30.23	0.97	0.3	14.34	3.02	0.61		69.8442	26.6181	3.53763
Pl3_ST10_09	24	50.8	0.21	29.56	1.01	0.28	13.93	3.34	0.78		66.6415	28.9154	4.44313
Pl3_ST10_10	27	51.45	0.24	29.56	0.86	0.14	13.28	3.61	0.76		64.0998	31.5323	4.36791
Pl3_ST10_11	33	51.6	0.23	29.54	0.97	0.39	12.28	4.08	0.71		59.8771	36.0008	4.12213
Pl3_ST10_12	36	52.48	0.16	29.05	1.01	0.22	12.28	3.86	0.81		60.703	34.5294	4.76758
Pl3_ST10_13	39	52.04	0.26	29.35	0.87	0.3	12.26	4	0.8		59.948	35.3943	4.65774
Pl3_ST10_14	42	51.96	0.29	29.37	1	0.37	12.35	3.79	0.78		61.3292	34.0587	4.61207
Pl3_ST10_15	45	51.84	0.21	29.55	0.99	0.26	12.35	3.87	0.78		60.8914	34.5294	4.57915
Pl3_ST10_16	48	51.98	0.27	29.37	0.92	0.36	12.36	3.85	0.71		61.2717	34.5375	4.19083
Pl3_ST10_17	54	51.72	0.31	29.33	0.98	0.3	12.36	3.94	0.85		60.2867	34.7767	4.93654
Pl3_ST10_18	57	51.91	0.32	29.18	1	0.38	12.32	3.92	0.8		60.4921	34.8308	4.67712
Pl3_ST10_19	60	52.08	0.2	29.32	0.97	0.37	12.15	4.04	0.75		59.6937	35.9189	4.38747
Pl3_ST10_20	63	52.05	0.22	29.03	0.9	0.44	12.37	4.07	0.81		59.7595	35.5812	4.65932
Pl3_ST10_21	66	52.37	0.2	28.99	0.9	0.41	12.26	3.99	0.78		60.0711	35.3783	4.55062
Pl3_ST10_22	69	52.25	0.31	28.97	1.02	0.37	12.15	3.9	0.77		60.3745	35.0696	4.55585
Pl3_ST10_23	72	52.08	0.29	28.94	0.99	0.34	12.43	3.87	0.83		60.8671	34.2935	4.83939
Pl3_ST10_24	75	52.11	0.22	29.25	0.93	0.31	12.31	4	0.73		60.2908	35.4521	4.25713
Pl3_ST10_25	78	51.99	0.23	29.07	1.06	0.32	12.49	3.91	0.79		60.9081	34.5047	4.58713
Pl3_ST10_26	81	51.64	0.27	29.2	0.89	0.34	12.86	3.81	0.77		62.2112	33.3535	4.43526
Pl3_ST10_27	84	51.39	0.29	29.53	0.86	0.34	13.09	3.58	0.8		63.7882	31.5699	4.64186
Pl3_ST10_28	87	51.24	0.26	29.83	0.82	0.17	13.39	3.48	0.69		65.2881	30.7059	4.00593
Pl3_ST10_29	90	51.73	0.25	29.47	0.89	0.45	12.49	3.79	0.79		61.56	33.8037	4.63622
Pl3_ST10_30	93	51.8	0.16	29.39	0.92	0.42	12.54	3.93	0.77		60.9665	34.5761	4.45744
Pl3_ST10_31	99	51.43	0.22	29.61	1.01	0.4	12.7	3.75	0.74		62.3551	33.3188	4.32614
Pl3_ST10_32	102	51.49	0.18	29.87	0.95	0.31	12.94	3.47	0.71		64.491	31.2956	4.21332
Pl3_ST10_33	105	50.86	0.07	29.8	0.99	0.45	13.57	3.37	0.73		66.0738	29.694	4.23227
Pl3_ST10_34	108	51.23	0.29	29.49	0.98	0.38	13.36	3.41	0.7		65.6049	30.3022	4.09288
Pl3_ST10_35	120	50.94	0.23	30.39	0.81	0.35	12.78	3.78	0.57		62.9585	33.698	3.34348
Pl3_ST10_36	123	51.35	0.36	29.72	0.95	0.27	12.98	3.51	0.64		64.5969	31.6106	3.79243
Pl3_ST10_37	126	51.39	0.24	29.87	0.85	0.26	13.03	3.58	0.66		64.2051	31.9226	3.87231
Pl3_ST10_38	129	51.16	0.21	29.54	0.81	0.33	13.48	3.58	0.74		64.6846	31.0873	4.22808
Pl3_ST10_39	132	51.75	0.28	29.16	0.93	0.39	12.79	3.91	0.79		61.4718	34.0072	4.52099
Pl3_ST10_40	135	52.11	0.21	29.27	0.9	0.24	12.53	3.9	0.73		61.2512	34.4998	4.249
Pl3_ST10_41	138	51.95	0.19	29.47	1	0.38	12.16	3.95	0.61		60.6957	35.6789	3.6254
Pl3_ST10_42	141	52.28	0.22	29.18	0.94	0.32	12.06	4.12	0.75		59.0925	36.5318	4.3757
Pl3_ST10_43	144	52.3	0.16	29.6	0.86	0.3	12	3.88	0.73		60.3301	35.2999	4.36995
Sample name: ST10_A Date: August 28, 2019
Plagioclase 4	µm	SiO2	TiO2	Al2O3	FeO	MgO	CaO	Na2O	K2O		An%	Ab%	Or%
Pl4_ST10_01	0	49.55	0.18	31.79	0.87	0.27	14.01	2.71	0.48		71.8992	25.1677	2.93311
Pl4_ST10_02	5	49.43	0.25	31.78	0.91	0.23	14.12	2.61	0.44		72.9074	24.3875	2.70514
Pl4_ST10_03	10	49.02	0.24	31.7	0.87	0.34	14.52	2.64	0.5		72.9914	24.0159	2.99279
Pl4_ST10_04	15	48.68	0.19	31.52	0.93	0.4	15.05	2.61	0.49		73.9319	23.202	2.86611
Pl4_ST10_05	20	49.19	0.3	31.58	0.97	0.28	14.42	2.53	0.46		73.7744	23.4234	2.8022
Pl4_ST10_06	25	49.24	0.22	31.38	0.79	0.28	14.98	2.5	0.53		74.3973	22.4685	3.13417
Pl4_ST10_07	35	48.72	0.26	31	0.98	0.34	15.44	2.5	0.58		74.7531	21.9034	3.34357
Pl4_ST10_08	40	50.21	0.17	31.25	0.8	0.34	13.73	2.95	0.44		70.0785	27.2474	2.67404
Pl4_ST10_09	45	49.69	0.21	31.67	0.76	0.32	13.98	2.79	0.46		71.4119	25.7903	2.79783
Pl4_ST10_10	50	49.39	0.17	31.17	0.84	0.35	14.66	2.72	0.5		72.6551	24.3944	2.95055
Pl4_ST10_11	55	48.72	0.22	29.97	0.88	0.3	16.22	2.59	0.9		73.7992	21.325	4.87578
Pl4_ST10_12	65	53.29	0.21	29.15	0.71	0.43	10.88	4.52	0.76		54.4969	40.9704	4.5327
Pl4_ST10_13	70	52.86	0.2	28.94	0.83	0.44	11.69	4.2	0.76		57.8846	37.6346	4.48087
Pl4_ST10_14	75	53.15	0.27	29.01	0.73	0.11	11.36	4.42	0.77		56.0285	39.4496	4.52192
Pl4_ST10_15	80	53.06	0.13	28.71	0.86	0.3	11.72	4.35	0.75		57.2129	38.4277	4.35942
Pl4_ST10_16	85	52.28	0.28	29.05	0.9	0.36	11.88	4.16	0.85		58.1779	36.8658	4.95634
Pl4_ST10_17	90	51.45	0.35	28.79	0.92	0.22	13.28	3.85	0.92		62.2232	32.6441	5.13267
Pl4_ST10_18	95	52.48	0.24	29.3	0.85	0.37	11.59	4.2	0.78		57.6067	37.7771	4.61621
Pl4_ST10_19	100	51.82	0.24	28.64	1	0.37	13.04	3.76	0.9		62.3451	32.5313	5.12352
Pl4_ST10_20	105	51.65	0.3	28.72	0.98	0.29	13.22	3.73	0.97		62.5802	31.9524	5.46737
Pl4_ST10_21	110	52.52	0.12	28.95	0.76	0.19	12.67	3.96	0.76		61.0866	34.5504	4.36298
Pl4_ST10_22	115	52.07	0.25	29.82	0.82	0.4	11.55	4.14	0.83		57.6631	37.4029	4.93395
Pl4_ST10_23	120	52.73	0.14	28.9	0.85	0.3	12.13	4.05	0.82		59.3579	35.8643	4.77785
Pl4_ST10_24	125	53.04	0.15	28.82	0.91	0.37	11.43	4.4	0.76		56.3129	39.2287	4.45837
Pl4_ST10_25	130	52.36	0.29	28.8	0.87	0.29	12.52	3.76	0.84		61.6009	33.478	4.92111
Pl4_ST10_26	135	52.68	0.09	29.19	0.59	0.38	11.92	4.3	0.79		57.7462	37.6968	4.55696
Pl4_ST10_27	140	51.28	0.28	28.75	0.95	0.19	13.83	3.49	1.07		64.5669	29.4851	5.94802
Pl4_ST10_28	145	52.62	0.22	29.72	0.75	0.28	11.59	4.03	0.63		59.0334	37.1457	3.82082
Pl4_ST10_29	150	52.56	0.25	29	0.89	0.35	11.48	4.4	0.81		56.2557	39.0181	4.72618
Pl4_ST10_30	155	51.97	0.21	29.11	0.94	0.31	12.5	3.91	0.77		60.998	34.528	4.47401
Pl4_ST10_31	160	52.57	0.22	29.56	0.7	0.29	11.78	4.09	0.7		58.8563	36.9794	4.16434
Pl4_ST10_32	165	52.89	0.21	29.28	0.88	0.15	11.65	4.18	0.64		58.3191	37.8661	3.81475
Pl4_ST10_33	170	51.71	0.21	29.69	0.8	0.36	12.65	3.73	0.7		62.5204	33.3602	4.11936
Pl4_ST10_34	175	51.02	0.31	29.97	0.9	0.4	13.17	3.44	0.64		65.3366	30.8829	3.78052
Pl4_ST10_35	180	51.69	0.21	29.75	0.85	0.27	12.85	3.63	0.65		63.6362	32.531	3.83279
Pl4_ST10_36	185	51.75	0.19	29.68	0.9	0.35	12.47	3.83	0.73		61.5192	34.1926	4.28813
Pl4_ST10_37	190	51.79	0.14	29.82	0.81	0.28	12.58	3.75	0.7		62.2785	33.5953	4.12626
Pl4_ST10_38	195	52.05	0.26	29.34	0.87	0.25	12.35	4.01	0.7		60.4205	35.5018	4.07771
Pl4_ST10_39	200	52.63	0.22	28.76	0.93	0.46	12.02	3.95	0.8		59.7398	35.5259	4.73424
Pl4_ST10_40	205	52.13	0.29	29.54	0.89	0.38	11.7	4.16	0.74		58.1824	37.4359	4.38166
Pl4_ST10_41	210	52.02	0.3	29.27	1	0.37	12.28	3.81	0.84		60.8678	34.1746	4.95758
Pl4_ST10_42	215	52.1	0.17	29.4	0.84	0.46	12.54	3.74	0.73		62.1493	33.5428	4.30787
Pl4_ST10_43	220	53.11	0.16	29	0.84	0.24	11.42	4.31	0.75		56.7806	38.7793	4.44013
Pl4_ST10_44	225	52.64	0.2	29.25	0.82	0.3	11.89	3.98	0.8		59.3169	35.931	4.75212
Pl4_ST10_45	230	52.04	0.27	29.46	0.84	0.23	12.52	3.82	0.69		61.8139	34.1298	4.05631
Pl4_ST10_47	240	51.63	0.29	29.09	0.97	0.33	13.03	3.66	0.87		62.9799	32.0131	5.007
Pl4_ST10_48	245	53.13	0.27	28.84	0.79	0.37	11.19	4.43	0.78		55.5738	39.8137	4.61249
Pl4_ST10_49	250	52.36	0.29	29.39	0.77	0.46	11.46	4.33	0.76		56.7309	38.7893	4.47971
Pl4_ST10_51	260	52.69	0.37	28.72	0.99	0.27	12.17	3.71	0.82		61.2787	33.8051	4.91625
Pl4_ST10_52	265	52	0.24	29.24	0.85	0.3	12.42	3.92	0.82		60.6146	34.6203	4.76508
Pl4_ST10_53	270	52.37	0.21	29.13	0.87	0.39	11.96	4.12	0.77		58.8221	36.6687	4.50921
