# Supplementary material for: Shallow conduit dynamics fuel the unexpected paroxysms of Stromboli volcano during the summer 2019
Source: Sci Rep. 2021 Jan 11;11:266. doi: 10.1038/s41598-020-79558-7 (PMC7801714; doi:10.1038/s41598-020-79558-7)
Supplement: Supplementary file 3 — Supplementary Dataset File 3. [file 41598_2020_79558_MOESM3_ESM.xlsx]

## Sheet: July 3, 2019 Trace elements
Shallow conduit dynamics fuel the unexpected paroxysms of Stromboli volcano during the summer 2019
Marco Viccaro, Andrea Cannata, Flavio Cannavò, Rosanna De Rosa, Marisa Giuffrida, Eugenio Nicotra, Maurizio Petrelli, Gaia Sacco
Supplementary Dataset File 3
Trace element concentrations (ppm) of plagioclase crystals from tephra erupted on July 3, 2019 at Stromboli.
Crystal name	Spot	Distance from rim (µm)	Li	2σ	Mg	2σ	Ca	2σ	Sc	2σ	Ti	2σ	Sr	2σ	Ba	2σ	La	2σ	Ce	2σ	Pr	2σ	Nd	2σ	Sm	2σ	Eu	2σ	Gd	2σ	Tb	2σ	Dy	2σ	Ho	2σ	Er	2σ	Tm	2σ	Yb	2σ	Lu	2σ
ST1_Pl1	A1	7	3.83	0.37	822	28	82000	1900	6.13	0.46	358	16	1292	37	527	15	5.85	0.26	9.16	0.72	0.746	0.07	2.98	0.34	0.4	0.13	0.785	0.095	0.222	0.088	0.031	0.015	0.076	0.046	0.02	0.011	0.033	0.025
	A2	29	3.2	0.35	714	10	86700	1300	6.19	0.47	301	11	1324	22	512.5	9.9	5.53	0.26	7.93	0.35	0.662	0.073	2.1	0.31	0.226	0.094	0.913	0.095	0.158	0.076	0.019	0.01	0.073	0.055					0.016	0.01
	A3	51	2.97	0.3	761	17	85900	1700	5.93	0.47	319	11	1316	25	498	10	5.45	0.22	7.92	0.31	0.738	0.071	2.65	0.28	0.28	0.12	0.889	0.099	0.185	0.078	0.0185	0.0099
	A4	73	3.05	0.35	1140	150	84100	1900	6.39	0.42	507	71	1255	31	513	13	7.69	0.72	12.3	1.4	1.18	0.17	3.52	0.61	0.71	0.19	0.87	0.12	0.46	0.16	0.025	0.012	0.198	0.092	0.036	0.018	0.075	0.048			0.062	0.051	0.017	0.013
	A5	95	3	0.38	700	17	80900	2000	5.97	0.5	295	13	1302	36	531	16	5.47	0.27	7.71	0.38			2.28	0.35	0.21	0.11	0.89	0.11	0.099	0.061			0.07	0.041
	A6	117	3.12	0.33	698	16	82400	2200	5.43	0.45	304	13	1319	36	523	15	5.73	0.3	8.15	0.42	0.575	0.067	1.86	0.24	0.24	0.12	0.89	0.11	0.155	0.074	0.0147	0.0095			0.0152	0.0093
	A7	139	3.24	0.41	820	54	80000	2400	5.8	0.42	341	25	1289	33	533	19	5.78	0.34	9.14	0.67	0.746	0.082	2.43	0.35	0.37	0.13	0.82	0.11	0.158	0.076	0.0124	0.0085	0.063	0.037	0.0124	0.0087	0.026	0.021	0.016	0.01	0.045	0.042
	A8	161	3.5	0.38	1419	89	94100	1800	6.28	0.5	528	41	1342	37	490	18	8.53	0.51	15.6	1.1	1.4	0.12	4.74	0.48	0.91	0.25	0.776	0.09	0.67	0.19	0.068	0.021	0.255	0.081	0.055	0.02	0.196	0.067	0.015	0.01	0.096	0.059	0.0132	0.0092
	A9	183	3.12	0.32	777	31	87400	2600	6.25	0.53	302	15	1396	46	530	17	6.14	0.32	10.88	0.71	0.793	0.081	2.43	0.3	0.34	0.11	0.86	0.11	0.148	0.074	0.036	0.013	0.064	0.039	0.012	0.0091
	A11	227	3.34	0.36	765	24	86700	2300	5.72	0.52	297	16	1379	41	528	18	6.37	0.28	9.61	0.62	0.799	0.081	2.81	0.37	0.19	0.1	0.75	0.11			0.024	0.012	0.042	0.032			0.02	0.018
	A12	249	3	0.34	809	36	88400	2600	5.36	0.45	323	22	1426	42	565	18	6.42	0.36	10.91	0.73	0.92	0.1	2.89	0.42	0.42	0.14	0.97	0.12	0.25	0.11	0.021	0.011	0.085	0.047	0.0076	0.0065			0.014	0.01
	A13	271	3.01	0.28	780	31	87200	2700	5.38	0.44	310	15	1379	35	533	16	6.35	0.32	10.28	0.67	0.727	0.069	2.52	0.37	0.3	0.13	0.77	0.095	0.21	0.095	0.027	0.014	0.068	0.04	0.017	0.01	0.03	0.023	0.0095	0.0089
	A14	293	3.23	0.41	754	26	92800	2000	5.52	0.49	303	13	1488	41	589	19	6.8	0.3	10.48	0.93	0.916	0.072	3.16	0.4	0.46	0.14	0.89	0.12	0.139	0.074	0.021	0.011			0.0057	0.0056	0.02	0.019
	A15	315	3.4	0.4	754	24	88700	2300	5.95	0.62	290	12	1413	39	541	15	6.26	0.3	9.75	0.53	0.809	0.078	2.46	0.3	0.38	0.16	0.8	0.1	0.112	0.076	0.0146	0.0099	0.032	0.027	0.011	0.011	0.026	0.022
	A16	337	3.04	0.35	979	59	86100	2300	5.75	0.56	379	33	1390	33	551	17	6.95	0.41	11.15	0.73	1.018	0.088	3.46	0.39	0.56	0.15	0.94	0.12	0.32	0.11	0.023	0.011	0.159	0.065	0.037	0.015
	A17	359	2.81	0.37	1007	59	86700	2400	6.07	0.52	398	30	1389	36	542	17	7.42	0.36	12.17	0.72	1.011	0.094	3.59	0.42	0.42	0.12	0.84	0.11	0.4	0.13	0.04	0.017	0.211	0.083	0.0105	0.0081	0.086	0.036					0.0063	0.0065
	A18	381	2.99	0.34	872	41	92000	2900	6.07	0.44	320	20	1434	42	532	19	6.57	0.36	14.7	2.3	0.817	0.073	2.85	0.4	0.33	0.14	0.86	0.1	0.156	0.08	0.02	0.011	0.121	0.05	0.0167	0.0099	0.04	0.025
	A19	403	2.93	0.35	788	27	90600	2900	5.87	0.46	281	13	1433	35	528	16	5.99	0.3	22.5	9.8	0.749	0.084	2.41	0.31	0.32	0.12	0.91	0.11	0.167	0.077	0.017	0.01	0.059	0.036
	A20	425	2.88	0.39	745	28	87200	2300	5.41	0.51	269	13	1453	46	524	18	5.83	0.31	10.8	1.1	0.786	0.078	2.21	0.29	0.21	0.11	0.737	0.092	0.148	0.078	0.0085	0.0075	0.033	0.027
	A21	447	2.94	0.32	1125	91	85100	2200	5.96	0.53	425	37	1435	38	532	15	7.26	0.44	11.54	0.7	1.07	0.12	3.46	0.42	0.48	0.17	0.83	0.1	0.24	0.12	0.039	0.016	0.138	0.065	0.043	0.018	0.081	0.042					0.0113	0.0085
	A22	469	2.56	0.34	902	42	91700	2500	5.18	0.5	304	18	1432	41	471	15	6.68	0.32	10.62	0.68	0.938	0.093	3.03	0.36	0.24	0.11	0.79	0.11	0.23	0.1	0.028	0.014	0.181	0.069	0.0183	0.0098
	A23	491	2.8	0.38	1200	130	95700	2700	5.54	0.46	417	56	1385	41	451	18	8.09	0.71	19.8	4.9	1.29	0.19	4.64	0.73	0.59	0.18	0.92	0.1	0.32	0.11	0.049	0.018	0.305	0.08	0.042	0.017	0.107	0.046			0.084	0.056	0.0066	0.0061
	A24	513	2.83	0.36	980	110	95800	3400	5.54	0.47	304	41	1379	51	424	22	7.03	0.61	12.4	1.2	0.9	0.13	3.89	0.59	0.62	0.18	0.7	0.1	0.34	0.13	0.026	0.014	0.104	0.058	0.019	0.011	0.053	0.031					0.0108	0.0081
	A25	535	2.65	0.43	839	80	96800	2500	5.42	0.46	265	31	1425	36	431	13	6.8	0.42	10.94	0.88	1.05	0.11	3.03	0.43	0.35	0.14	0.679	0.091	0.28	0.11	0.014	0.012	0.098	0.056	0.01	0.0085	0.034	0.026			0.04	0.043
	A26	540	2.91	0.36	969	86	95900	3500	5.79	0.51	314	29	1317	39	416	14	7.6	0.44	12.14	0.84	1.06	0.11	3.52	0.51	0.31	0.13	0.75	0.093	0.236	0.099	0.035	0.017	0.17	0.086	0.024	0.012	0.08	0.037
Crystal name	Spot	Distance from rim (µm)	Li	2σ	Mg	2σ	Ca	2σ	Sc	2σ	Ti	2σ	Sr	2σ	Ba	2σ	La	2σ	Ce	2σ	Pr	2σ	Nd	2σ	Sm	2σ	Eu	2σ	Gd	2σ	Tb	2σ	Dy	2σ	Ho	2σ	Er	2σ	Tm	2σ	Yb	2σ	Lu	2σ
ST1_Pl5	A1	7	3.16	0.28	707	14	80000	2100	7.13	0.61	290	12	1209	28	471	12	4.89	0.24	6.61	0.24	0.677	0.065	2.13	0.31	0.195	0.096	0.77	0.11	0.163	0.093	0.016	0.01	0.087	0.043
	A2	29	3.08	0.31	723	14	79100	2100	8.32	0.54	306	12	1230	24	498.9	8.7	5.03	0.24	7.49	0.35	0.579	0.06	2.14	0.26	0.23	0.1	0.79	0.12	0.128	0.071			0.058	0.035
	A3	51	3.13	0.35	737	11	80100	1600	7.8	0.51	305	12	1262	23	520	12	5.27	0.24	7.49	0.26	0.638	0.075	1.92	0.31	0.204	0.095	0.784	0.094	0.147	0.08	0.0143	0.0091	0.038	0.028
	A4	73	2.92	0.36	736	12	78100	2000	7.6	0.51	304	12	1258	28	506	11	5.33	0.27	11.4	2.9	0.661	0.068	1.95	0.25	0.31	0.11	0.8	0.1	0.187	0.089	0.0155	0.0094	0.077	0.04	0.0084	0.0069
	A5	95	3.15	0.34	751	14	83100	2000	7.17	0.54	299	11	1283	25	516	12	5.42	0.22	11.47	0.72	0.698	0.068	2.32	0.34	0.27	0.11	0.84	0.12	0.088	0.058	0.0115	0.0085	0.056	0.037			0.022	0.021
	A6	117	3.03	0.25	767	17	81300	1800	7.32	0.5	303	11	1288	25	542	14	5.99	0.26	23.5	4.5	0.678	0.066	2.18	0.31	0.33	0.12	0.824	0.094	0.183	0.087			0.051	0.033
	A7	139	2.94	0.3	742	15	82500	1900	7.03	0.59	305	13	1313	31	548	14	5.96	0.27	23.1	8.3	0.737	0.066	2.64	0.36	0.26	0.1	0.84	0.11	0.183	0.08	0.0129	0.009	0.077	0.042
	A8	161	3.15	0.4	773	16	86200	2000	7.21	0.56	303	13	1350	32	559	14	6.05	0.29	10	0.53	0.738	0.069	2.41	0.3	0.182	0.096	0.83	0.11	0.093	0.061	0.0083	0.0074	0.042	0.032
	A9	183	3	0.31	745	18	85200	2000	6.99	0.53	302	14	1315	29	540	17	5.9	0.29	11.8	1.6	0.725	0.064	2.72	0.38	0.27	0.11	0.86	0.1	0.206	0.092	0.011	0.0082	0.06	0.039
	A10	205	2.91	0.3	763	24	86000	2500	6.77	0.55	294	13	1340	38	563	16	6	0.28	14.5	2.6	0.79	0.081	2.27	0.32	0.35	0.11	0.8	0.11	0.159	0.077	0.0152	0.0091	0.049	0.032
	A11	227	2.53	0.35	734	19	83400	2400	7.13	0.64	273	13	1248	28	499	16	6.07	0.26	10.34	0.82	0.805	0.087	2.4	0.32	0.27	0.13	0.78	0.11	0.153	0.083			0.041	0.033
Crystal name	Spot	Distance from rim (µm)	Li	2σ	Mg	2σ	Ca	2σ	Sc	2σ	Ti	2σ	Sr	2σ	Ba	2σ	La	2σ	Ce	2σ	Pr	2σ	Nd	2σ	Sm	2σ	Eu	2σ	Gd	2σ	Tb	2σ	Dy	2σ	Ho	2σ	Er	2σ	Tm	2σ	Yb	2σ	Lu	2σ
ST1_Pl6	A1	7	3.53	0.33	707	13	80600	1600	7.2	0.5	278	12	1245	25	481	10	5.28	0.25	7.32	0.35	0.68	0.067	2.39	0.31	0.23	0.11	0.75	0.1	0.143	0.071	0.0149	0.009	0.045	0.031
	A2	29	3.1	0.3	733	15	83300	1700	7.18	0.41	287	10	1268	21	495	10	5.37	0.22	8.39	0.48	0.625	0.056	2.17	0.3	0.189	0.099	0.792	0.096	0.116	0.069	0.0146	0.0093	0.084	0.042
	A3	51	3.14	0.27	764	13	85200	1300	7.28	0.59	301	11	1292	19	501.8	8.2	5.52	0.23	7.49	0.3	0.705	0.062	2.04	0.28	0.2	0.1	0.88	0.11	0.165	0.075	0.011	0.0081	0.067	0.038
	A4	73	3.17	0.27	744	12	84800	1300	6.75	0.51	312	12	1308	20	509	10	5.4	0.21	7.49	0.3	0.641	0.062	2.14	0.31			0.877	0.096	0.11	0.061	0.014	0.0084
	A5	95	3.2	0.29	755	16	84600	2000	6.92	0.51	309	13	1279	28	507	14	5.14	0.2	9.03	0.49	0.658	0.077	1.99	0.27	0.3	0.11	0.92	0.1	0.134	0.074	0.0131	0.0084	0.061	0.036
	A6	117	3.09	0.27	749	14	83700	1500	6.69	0.49	310	13	1320	26	509	11	5.2	0.23	7.63	0.35	0.657	0.061	2.43	0.32	0.33	0.12	0.932	0.096	0.154	0.077			0.048	0.033
	A7	139	2.95	0.3	752	16	84300	1900	6.8	0.48	316	12	1273	24	519	13	5.23	0.23	7.41	0.28	0.615	0.053	2.18	0.3	0.22	0.1	0.762	0.093	0.109	0.06	0.0097	0.0072
	A8	161	3.17	0.3	764	14	83500	2000	6.62	0.46	300	13	1279	32	511	13	5.16	0.21	7.54	0.36	0.67	0.07	2.37	0.31	0.37	0.13	0.711	0.086	0.152	0.067			0.05	0.032			0.042	0.024
	A9	183	3.01	0.32	765	19	83600	1800	6.58	0.49	308	12	1308	26	529	16	5.37	0.25	7.39	0.35	0.637	0.066	2.13	0.26	0.21	0.1	0.86	0.11	0.103	0.06	0.0092	0.0073	0.08	0.04	0.0125	0.0082
	A10	205	3.16	0.32	774	21	85100	2000	6.76	0.48	320	15	1317	34	530	16	5.31	0.27	7.76	0.3	0.651	0.061	2.4	0.33	0.24	0.11	0.862	0.099	0.143	0.068	0.0121	0.0082	0.078	0.041	0.0078	0.0065
Crystal name	Spot	Distance from rim (µm)	Li	2σ	Mg	2σ	Ca	2σ	Sc	2σ	Ti	2σ	Sr	2σ	Ba	2σ	La	2σ	Ce	2σ	Pr	2σ	Nd	2σ	Sm	2σ	Eu	2σ	Gd	2σ	Tb	2σ	Dy	2σ	Ho	2σ	Er	2σ	Tm	2σ	Yb	2σ	Lu	2σ
ST9_Pl3	A1	7	3.75	0.49	921	36	90600	1900	4.51	0.68	367	20	1336	38	495	12	5.66	0.32	8.37	0.38	0.791	0.091	2.71	0.39	0.29	0.15	0.85	0.13	0.23	0.1	0.026	0.014	0.095	0.052	0.011	0.011	0.083	0.046					0.0099	0.0092
	A2	29	2.47	0.33	745	13	84400	1500	4.49	0.51	327	12	1316	27	525	13	5.54	0.26	7.68	0.3	0.678	0.072	2.34	0.3	0.28	0.13	0.713	0.098	0.165	0.083	0.013	0.0095	0.036	0.031	0.0111	0.0091
	A3	51	2.81	0.4	822	28	85000	1800	4.08	0.39	343	18	1332	29	533	11	5.76	0.29	8.21	0.42	0.704	0.069	2.37	0.28	0.3	0.13	0.8	0.097	0.156	0.084	0.022	0.012	0.042	0.032	0.0139	0.0097	0.035	0.025
	A4	73	3.06	0.36	747	16	84400	1900	4.31	0.55	336	13	1359	31	544	13	5.59	0.29	7.53	0.27	0.691	0.066	2.1	0.3	0.13	0.082	0.83	0.1	0.135	0.072	0.021	0.012
	A5	95	2.94	0.4	762	25	86900	2000	4.42	0.45	324	17	1343	35	535	16	5.81	0.26	8.13	0.34	0.762	0.074	2.48	0.35	0.32	0.14	0.94	0.11	0.158	0.085			0.094	0.055
	A6	117	3.46	0.39	749	14	88300	2400	3.96	0.51	320	16	1379	38	539	16	6.27	0.32	8.55	0.37	0.732	0.065	2.22	0.35	0.37	0.14	0.85	0.11	0.169	0.087			0.069	0.041	0.0069	0.0073
	A7	139	3	0.4	721	17	85400	2000	4.32	0.44	327	14	1376	32	569	17	6.22	0.3	8.07	0.37	0.74	0.079	2.19	0.3	0.3	0.12	0.91	0.12	0.11	0.069
	A8	161	3.03	0.38	764	22	88200	2200	4.17	0.46	347	17	1471	41	614	18	6.22	0.28	8.83	0.4	0.776	0.076	2.41	0.32	0.3	0.13	0.95	0.12	0.148	0.083	0.02	0.011	0.056	0.04
	A9	183	3.25	0.5	752	18	87100	2300	4.6	0.46	325	16	1402	37	580	15	6.13	0.32	8.64	0.34	0.738	0.088	2.69	0.34	0.33	0.12	0.843	0.085	0.142	0.076			0.055	0.037	0.0138	0.0096	0.031	0.024
	A10	205	3.29	0.38	767	22	88000	2500	4.34	0.43	322	15	1428	42	593	18	6.48	0.32	8.94	0.37	0.814	0.067	2.56	0.32	0.33	0.14	0.92	0.12			0.024	0.012
	A11	227	2.91	0.37	771	21	85900	2500	4.04	0.41	329	16	1408	35	596	16	6.24	0.27	8.83	0.37	0.817	0.097	2.97	0.4	0.24	0.12	0.798	0.092	0.149	0.08			0.035	0.03			0.029	0.023
	A12	249	2.91	0.4	792	22	90400	2200	4.38	0.54	325	17	1446	35	601	17	6.52	0.28	9.11	0.48	0.825	0.084	2.31	0.32	0.2	0.14	0.96	0.14	0.22	0.12	0.017	0.012	0.043	0.04			0.031	0.028
	A13	271	3.06	0.43	773	23	86100	2700	4.14	0.6	320	18	1424	46	591	23	6.44	0.35	9.2	0.49	0.726	0.076	2.74	0.45	0.37	0.14	0.85	0.13	0.111	0.077	0.017	0.012					0.023	0.024
Crystal name	Spot	Distance from rim (µm)	Li	2σ	Mg	2σ	Ca	2σ	Sc	2σ	Ti	2σ	Sr	2σ	Ba	2σ	La	2σ	Ce	2σ	Pr	2σ	Nd	2σ	Sm	2σ	Eu	2σ	Gd	2σ	Tb	2σ	Dy	2σ	Ho	2σ	Er	2σ	Tm	2σ	Yb	2σ	Lu	2σ
ST9_Pl4	A1	7	2.98	0.42	765	14	87000	2000	4.23	0.5	313	17	1320	30	526	12	6.2	0.36	7.92	0.35	0.704	0.08	2.65	0.35	0.22	0.11	0.73	0.1	0.085	0.066	0.0143	0.0095
	A2	29	3.25	0.4	759	13	89500	2000	4.24	0.47	319	17	1368	33	601	15	6.45	0.33	9.26	0.44	0.811	0.077	2.85	0.46	0.37	0.16	0.89	0.14			0.016	0.011	0.051	0.042
	A3	51	3.55	0.37	733	15	83100	1900	4.15	0.47	329	14	1347	33	703	17	8.37	0.41	10.84	0.5	0.935	0.09	3.25	0.44	0.26	0.13	0.847	0.084	0.076	0.063			0.047	0.039
	A4	73	3.42	0.38	731	12	87100	1800	4.52	0.4	333	13	1367	26	732	16	8.62	0.34	11.76	0.46	1.036	0.091	3.57	0.37	0.55	0.16	0.9	0.11	0.118	0.069	0.021	0.01	0.069	0.041	0.0094	0.0079							0.0091	0.0077
	A5	95	3	0.37	756	25	84700	2200	4.13	0.38	330	15	1316	27	722	13	9.03	0.39	12.22	0.48	0.985	0.069	3.73	0.42	0.44	0.14	0.97	0.1	0.122	0.069			0.101	0.047
	A6	117	3.27	0.35	718	13	83200	2000	4.38	0.42	320	15	1309	26	759	15	9.24	0.35	12.22	0.44	1.044	0.082	3.48	0.37	0.31	0.13	1.04	0.12	0.2	0.1	0.015	0.0089	0.056	0.035	0.0128	0.009
	A7	139	3.12	0.32	731	17	85100	2600	4.65	0.44	320	12	1354	32	784	19	8.83	0.35	12.4	0.5	1.028	0.09	3.16	0.34	0.34	0.12	0.99	0.11	0.148	0.072			0.055	0.034
	A8	161	3.47	0.34	731	22	84500	2400	4.23	0.41	317	13	1354	29	770	17	9.19	0.31	12.59	0.51	1.042	0.083	3.22	0.3	0.25	0.11	1.01	0.12	0.25	0.11			0.036	0.028
	A9	183	3.37	0.35	711	15	84100	2200	4.3	0.39	331	11	1369	35	793	19	8.93	0.31	12.05	0.39	0.977	0.087	3.19	0.42	0.34	0.12	1.06	0.12	0.178	0.074			0.078	0.04
	A10	205	3.17	0.39	699	16	81700	2100	4.37	0.5	317	12	1311	30	787	19	8.63	0.32	11.64	0.39	1.04	0.092	3.09	0.4	0.31	0.11	0.95	0.11	0.18	0.086	0.0155	0.0097
	A11	227	3.44	0.4	698	14	81500	1800	4.55	0.46	339	14	1321	30	773	18	9.29	0.3	12.25	0.43	0.999	0.092	2.98	0.33	0.223	0.098	0.922	0.094	0.133	0.07					0.0144	0.0094
	A12	249	3.35	0.33	696	20	81000	2300	4.37	0.44	312	13	1314	33	781	22	9.41	0.37	12.52	0.46	0.971	0.087	3.29	0.36	0.33	0.12	0.955	0.094	0.141	0.071	0.022	0.011	0.071	0.04			0.037	0.025
	A13	271	3.48	0.3	694	16	82300	1700	4.16	0.45	335	12	1338	29	781	19	9.22	0.38	13.04	0.49	1.154	0.097	3.37	0.37	0.31	0.11	1.04	0.11	0.25	0.1	0.023	0.011	0.077	0.041	0.006	0.0065
	A14	293	3.45	0.36	698	19	83000	2200	4.46	0.46	328	13	1322	38	785	22	9.14	0.36	12.57	0.49	1.04	0.1	3.05	0.32	0.29	0.11	1.07	0.13	0.151	0.073	0.02	0.012	0.098	0.044	0.0098	0.0081	0.036	0.024
Crystal name	Spot	Distance from rim (µm)	Li	2σ	Mg	2σ	Ca	2σ	Sc	2σ	Ti	2σ	Sr	2σ	Ba	2σ	La	2σ	Ce	2σ	Pr	2σ	Nd	2σ	Sm	2σ	Eu	2σ	Gd	2σ	Tb	2σ	Dy	2σ	Ho	2σ	Er	2σ	Tm	2σ	Yb	2σ	Lu	2σ
ST10_Pl3	A1	7	3.5	0.43	1510	160	81300	2200	5.19	0.49	657	76	1235	26	543	14	8.56	0.79	20.1	3.1	1.37	0.18	4.85	0.8	0.74	0.22	0.91	0.12	0.51	0.17	0.079	0.028	0.4	0.13	0.069	0.025	0.218	0.075	0.023	0.013	0.147	0.075	0.019	0.011
	A2	29	3.13	0.37	729	12	86400	1600	4.27	0.52	293	11	1311	25	502	12	5.27	0.25	7.57	0.27	0.66	0.076	2.2	0.32	0.41	0.13	0.93	0.13	0.174	0.081	0.016	0.01	0.04	0.035
	A3	51	3.08	0.45	895	67	82200	1800	4.72	0.44	377	34	1258	29	506	16	5.99	0.32	8.64	0.63	0.768	0.092	2.56	0.32	0.28	0.13	0.81	0.1	0.24	0.11	0.0147	0.0098	0.117	0.062	0.0101	0.0087	0.062	0.033			0.078	0.056
	A4	73	3.28	0.37	842	51	79700	1700	3.87	0.47	358	28	1260	28	505	10	5.6	0.28	8.17	0.52	0.772	0.085	2.47	0.34	0.36	0.12	0.81	0.11	0.188	0.087	0.025	0.012	0.077	0.043	0.015	0.01
	A5	95	2.81	0.42	733	15	84300	2100	3.93	0.49	309	15	1290	33	498	13	5.33	0.26	7.82	0.34	0.659	0.064	2.48	0.34	0.22	0.11	0.76	0.11	0.206	0.088	0.018	0.011
	A6	117	2.58	0.45	737	20	82200	1900	4.45	0.47	296	17	1221	32	457	14	5.21	0.25	7.46	0.29	0.71	0.07	1.95	0.31	0.2	0.11	0.74	0.11	0.131	0.082
	A7	139	3.02	0.43	720	15	84800	2300	4.03	0.54	285	11	1280	37	492	14	5.55	0.27	7.58	0.4	0.697	0.076	2.44	0.33	0.128	0.095	0.8	0.11	0.148	0.083	0.0144	0.0096
	A8	161	2.95	0.41	731	19	83300	1800	4.28	0.45	297	13	1270	35	490	14	5.26	0.28	7.32	0.34	0.595	0.067	2.48	0.31	0.127	0.088	0.75	0.12	0.144	0.087			0.045	0.036
	A9	183	3.03	0.43	754	16	85900	2000	3.89	0.49	315	14	1340	31	533	15	5.46	0.29	7.99	0.4	0.708	0.078	2.31	0.28			0.728	0.096	0.127	0.077			0.079	0.045	0.016	0.011	0.052	0.031
	A10	205	2.64	0.37	815	39	82400	2100	4.1	0.45	322	22	1281	35	508	15	5.69	0.29	7.98	0.42	0.737	0.085	2.61	0.35	0.28	0.13	0.91	0.13	0.095	0.064	0.015	0.01	0.052	0.038			0.036	0.026	0.015	0.011
	A11	227	3.11	0.4	949	83	80200	1700	4.07	0.5	404	40	1284	32	539	19	6.06	0.48	9.17	0.88	0.81	0.1	2.5	0.37	0.31	0.12	0.86	0.12	0.32	0.13	0.035	0.015	0.082	0.052	0.025	0.013	0.023	0.02
	A12	249	2.88	0.36	764	31	82500	2300	4.33	0.45	306	21	1281	38	523	18	5.38	0.26	8.62	0.73	0.643	0.079	1.99	0.31	0.25	0.12	0.75	0.11	0.131	0.074	0.0114	0.0083	0.1	0.049
Crystal name	Spot	Distance from rim (µm)	Li	2σ	Mg	2σ	Ca	2σ	Sc	2σ	Ti	2σ	Sr	2σ	Ba	2σ	La	2σ	Ce	2σ	Pr	2σ	Nd	2σ	Sm	2σ	Eu	2σ	Gd	2σ	Tb	2σ	Dy	2σ	Ho	2σ	Er	2σ	Tm	2σ	Yb	2σ	Lu	2σ
ST10_Pl5_A1	A1	7	3.38	0.38	707	15	82300	2000	4.4	0.43	302	14	1298	42	521	17	5.36	0.29	7.75	0.37	0.632	0.074	2.28	0.31	0.25	0.13	0.86	0.1	0.125	0.075			0.051	0.04
	A2	29	3.06	0.41	704	13	85300	1900	3.87	0.49	316	15	1295	35	495	15	5.12	0.29	7.21	0.3	0.539	0.062	2.29	0.33	0.36	0.14	0.79	0.1	0.175	0.085
	A3	51	3.32	0.32	742	13	87900	1700	3.93	0.52	327	15	1341	27	524	13	5.49	0.32	7.54	0.31	0.572	0.061	2.3	0.29	0.24	0.12	0.731	0.083	0.155	0.079	0.033	0.016
	A4	73	2.59	0.39	727	16	84900	1700	4.09	0.35	312	12	1324	33	531	13	5.47	0.25	8.34	0.92	0.723	0.076	2.29	0.3	0.24	0.12	0.7	0.1	0.23	0.1			0.059	0.039
	A5	95	2.75	0.36	734	16	86700	2000	4.6	0.52	322	17	1342	38	525	15	5.45	0.31	8.22	0.45	0.73	0.082	2.4	0.3	0.28	0.12	0.85	0.13	0.102	0.069			0.033	0.032
	A6	117	2.99	0.42	732	18	83500	2100	4.6	0.52	316	13	1295	37	516	17	5.49	0.28	7.83	0.35	0.702	0.067	2.19	0.33	0.25	0.12	0.76	0.088	0.143	0.082	0.0157	0.0093	0.057	0.039
	A7	139	3.07	0.4	742	16	87300	2300	4.42	0.45	311	14	1338	37	513	15	5.65	0.22	8.16	0.42	0.696	0.067	2.51	0.36	0.35	0.12	0.81	0.11	0.22	0.1	0.0128	0.0092					0.041	0.029
	A8	161	3.32	0.43	770	30	88400	2300	4.39	0.46	323	21	1357	41	524	16	6.29	0.36	9.73	0.74	0.742	0.077	2.99	0.35	0.43	0.16	0.89	0.12	0.114	0.077	0.0157	0.0099	0.042	0.033			0.026	0.022
	A10	205	2.99	0.42	730	21	86600	2100	4.41	0.41	305	16	1303	30	510	13	5.86	0.26	9.23	0.58	0.802	0.083	2.66	0.31	0.22	0.11	0.83	0.12	0.155	0.079	0.0118	0.0085	0.069	0.041
	A11	227	3.41	0.43	1610	110	86100	2600	5.46	0.56	663	56	1285	38	576	18	9.91	0.64	15.22	0.95	1.52	0.14	5.59	0.58	0.69	0.2	0.91	0.11	0.72	0.22	0.078	0.023	0.269	0.082	0.053	0.021	0.153	0.054	0.015	0.011	0.073	0.053	0.0121	0.0088
Crystal name	Spot	Distance from rim (µm)	Li	2σ	Mg	2σ	Ca	2σ	Sc	2σ	Ti	2σ	Sr	2σ	Ba	2σ	La	2σ	Ce	2σ	Pr	2σ	Nd	2σ	Sm	2σ	Eu	2σ	Gd	2σ	Tb	2σ	Dy	2σ	Ho	2σ	Er	2σ	Tm	2σ	Yb	2σ	Lu	2σ
ST12_Pl1	A2	29	3.45	0.32	747	11	90000	1500	4.12	0.4	335	13	1390	29	544	14	5.8	0.21	10.57	0.95	0.692	0.068	2.3	0.28	0.23	0.1	0.94	0.11	0.157	0.07	0.021	0.01	0.082	0.041	0.0164	0.0094
	A3	51	3.08	0.31	811	23	94700	1300	4.54	0.4	345	14	1427	26	554	11	5.88	0.25	10	1.3	0.719	0.077	2.89	0.4	0.209	0.096	0.868	0.094	0.151	0.082	0.0077	0.0067	0.051	0.034	0.0046	0.0056
	A4	73	2.75	0.3	777	23	94400	1900	4.1	0.42	338	17	1425	35	550	15	5.68	0.26	8.47	0.38	0.725	0.064	2.53	0.32	0.25	0.11	0.87	0.1	0.135	0.065	0.0183	0.0093	0.061	0.034	0.0061	0.0062
	A5	95	3.32	0.31	764	16	95700	2200	4.07	0.35	332	15	1456	35	571	17	5.99	0.24	9.61	0.57	0.716	0.07	2.41	0.3	0.326	0.095	0.982	0.099	0.164	0.075	0.022	0.011	0.044	0.032
	A6	117	3.05	0.35	783	13	92800	1700	4.17	0.39	334	14	1450	27	574	13	5.92	0.27	8.27	0.38	0.745	0.078	2.48	0.33	0.37	0.14	0.93	0.12	0.172	0.072	0.0159	0.0089	0.029	0.025
	A7	161	2.34	0.27	743	17	103000	1700	3.84	0.43	310	12	1424	27	495	11	5.65	0.27	10	1.2	0.71	0.063	2.69	0.28	0.26	0.095	0.85	0.11	0.158	0.068	0.0121	0.0082	0.045	0.03	0.0134	0.0082	0.029	0.021
Crystal name	Spot	Distance from rim (µm)	Li	2σ	Mg	2σ	Ca	2σ	Sc	2σ	Ti	2σ	Sr	2σ	Ba	2σ	La	2σ	Ce	2σ	Pr	2σ	Nd	2σ	Sm	2σ	Eu	2σ	Gd	2σ	Tb	2σ	Dy	2σ	Ho	2σ	Er	2σ	Tm	2σ	Yb	2σ	Lu	2σ
ST12_Pl6	A1	7	3.54	0.39	762	15	89300	2100	5.28	0.53	333	16	1363	46	529	17	5.53	0.26	8.65	0.54	0.7	0.073	2.25	0.33	0.2	0.11	0.92	0.12	0.214	0.091			0.068	0.04	0.0097	0.0083
	A2	29	3.24	0.35	776	14	93100	1800	4.94	0.46	324	14	1443	46	570	20	5.91	0.27	9.04	0.43	0.797	0.079	2.5	0.32			0.92	0.12			0.0119	0.0095	0.055	0.036									0.0094	0.0078
	A3	51	3.15	0.34	742	15	88600	1500	5.43	0.49	308	14	1429	51	556	20	6.05	0.28	10.8	1.7	0.727	0.067	2.78	0.31	0.23	0.12	0.85	0.1	0.182	0.091	0.019	0.012	0.049	0.034
	A4	73	2.86	0.34	829	26	94600	2300	5.05	0.43	370	18	1437	49	578	18	6.09	0.28	11.7	1.1	0.771	0.08	2.85	0.37	0.33	0.13	0.96	0.12	0.147	0.08	0.025	0.011	0.07	0.039	0.019	0.01	0.045	0.026
	A5	95	3.15	0.37	774	22	94700	2100	4.9	0.42	339	18	1488	55	582	21	5.98	0.27	10.42	0.87	0.792	0.063	2.46	0.3	0.45	0.14	0.95	0.11	0.152	0.079	0.0125	0.0085	0.077	0.04
	A6	117	3.12	0.33	760	15	93500	2200	5.39	0.52	325	15	1510	53	581	21	6.29	0.31	11.05	0.92	0.83	0.08	2.58	0.33	0.29	0.11	1.07	0.1	0.167	0.074			0.07	0.039			0.021	0.017
	A7	139	3.16	0.36	769	19	90400	1800	5.43	0.48	344	15	1510	53	620	21	6.17	0.32	10.12	0.59	0.786	0.079	2.46	0.33	0.4	0.13	1.06	0.13	0.173	0.086
	A8	161	3.21	0.35	871	52	90600	2200	5.41	0.43	390	28	1506	46	626	19	7.11	0.29	12.6	1.2	0.85	0.1	3.34	0.39	0.26	0.11	0.98	0.12	0.213	0.098	0.018	0.01	0.095	0.051	0.02	0.011	0.031	0.025
	A9	183	2.61	0.37	771	19	94500	2000	5.07	0.51	334	15	1531	52	619	21	6.97	0.31	12.27	0.94	0.87	0.067	2.93	0.33	0.31	0.13	0.999	0.088	0.198	0.085					0.0121	0.0088
	A10	205	2.96	0.33	764	18	93300	2300	5.55	0.49	342	19	1548	54	638	23	6.65	0.33	15.5	3.1	0.804	0.068	2.71	0.33	0.38	0.13	0.96	0.1	0.216	0.092					0.0083	0.0072
	A11	227	2.78	0.31	779	21	92000	2700	4.86	0.42	343	16	1525	52	659	22	6.76	0.34	9.91	0.58	0.819	0.065	2.6	0.3	0.3	0.14	0.862	0.097	0.161	0.083	0.018	0.01	0.047	0.033	0.0061	0.0061	0.015	0.016
	A12	249	3.08	0.42	779	19	94300	2300	4.77	0.44	354	18	1577	63	641	25	7.1	0.33	19.4	6	0.861	0.078	2.76	0.32	0.23	0.11	0.99	0.13	0.165	0.081	0.017	0.01	0.052	0.034			0.02	0.018			0.032	0.035
	A13	271	3.33	0.33	776	22	94800	2400	5.08	0.49	338	19	1565	59	647	22	7.03	0.34	11.79	0.96	0.847	0.085	2.98	0.36	0.28	0.13	0.98	0.13	0.13	0.07	0.017	0.01	0.068	0.04			0.041	0.027
	A14	293	3.15	0.37	784	19	90900	2300	4.93	0.48	337	16	1530	52	641	23	6.66	0.33	10.07	0.58	0.776	0.081	2.91	0.34	0.28	0.12	0.93	0.12	0.051	0.049	0.018	0.011			0.0053	0.0061
Crystal name	Spot	Distance from rim (µm)	Li	2σ	Mg	2σ	Ca	2σ	Sc	2σ	Ti	2σ	Sr	2σ	Ba	2σ	La	2σ	Ce	2σ	Pr	2σ	Nd	2σ	Sm	2σ	Eu	2σ	Gd	2σ	Tb	2σ	Dy	2σ	Ho	2σ	Er	2σ	Tm	2σ	Yb	2σ	Lu	2σ
ST12_Pl7	A2	29	3.37	0.39	734	15	89500	2000	4.76	0.46	291	14	1384	61	528	23	6.01	0.36	8.26	0.34	0.731	0.062	2.53	0.32	0.236	0.098	0.9	0.11	0.113	0.067			0.082	0.042			0.032	0.023
	A3	51	2.87	0.34	751	18	87300	2000	4.78	0.48	316	18	1377	55	566	22	6.01	0.31	8.45	0.36	0.73	0.081	2.68	0.37	0.23	0.11	0.86	0.11	0.221	0.086	0.015	0.0094	0.061	0.037	0.0121	0.0087
	A4	73	2.99	0.33	744	20	84700	1900	4.45	0.5	314	17	1379	60	610	28	6.25	0.26	9.15	0.4	0.773	0.071	2.42	0.3	0.44	0.14	1.03	0.11	0.087	0.062	0.016	0.011
	A5	95	2.97	0.34	717	20	83900	2100	4.85	0.46	301	18	1425	74	661	38	7.31	0.32	9.94	0.35	0.87	0.064	2.69	0.33	0.211	0.097	0.95	0.11	0.205	0.092	0.023	0.011	0.089	0.04	0.0116	0.0079
	A6	117	3.17	0.34	685	17	85200	2300	4.75	0.5	303	20	1415	74	671	34	7.36	0.43	10.44	0.47	0.908	0.083	3.24	0.36	0.37	0.13	0.9	0.11	0.168	0.081	0.0124	0.0084	0.077	0.037	0.0125	0.0079
	A7	139	3.11	0.33	725	17	87900	2400	4.86	0.45	304	19	1449	70	684	34	7.86	0.42	11.7	0.47	0.97	0.081	3.23	0.32	0.3	0.11	0.98	0.11	0.215	0.081	0.0162	0.0092	0.056	0.034	0.0178	0.0096
	A8	161	3.69	0.42	715	23	87000	2200	5.22	0.48	287	18	1415	80	631	36	7.64	0.4	11.72	0.89	0.844	0.082	2.81	0.31	0.36	0.12	0.92	0.11	0.097	0.061	0.0199	0.0097	0.064	0.035					0.0051	0.0069			0.0054	0.0057
	A9	183	3.29	0.38	717	18	88800	2000	5.08	0.51	298	18	1417	72	629	32	7.05	0.4	13.9	1.6	0.888	0.072	3.02	0.37	0.35	0.12	0.99	0.11	0.23	0.1	0.029	0.012	0.086	0.043	0.0131	0.0085	0.025	0.021
	A10	205	3.29	0.38	762	22	87100	2300	4.57	0.42	319	20	1418	65	642	31	7.25	0.43	14.1	1.3	0.803	0.068	2.74	0.34	0.25	0.11	0.91	0.11	0.208	0.086	0.0123	0.0089	0.087	0.042
	A11	227	3.22	0.34	740	22	85100	2900	4.92	0.46	311	21	1430	78	659	33	7.54	0.44	11.17	0.64	0.979	0.08	3.28	0.3	0.29	0.1	1	0.12	0.128	0.065	0.0068	0.0067	0.032	0.027
	A12	249	3.33	0.33	715	20	86200	2700	5.23	0.56	293	17	1395	71	662	32	7.73	0.43	11.52	0.64	0.955	0.076	3.27	0.33	0.26	0.1	0.99	0.11	0.253	0.096	0.018	0.0092	0.052	0.033			0.018	0.015
	A13	271	3.06	0.28	683	19	86300	2600	4.79	0.45	296	17	1405	73	663	33	7.53	0.33	11.15	0.51	0.973	0.078	3.04	0.33	0.33	0.12	0.847	0.096	0.187	0.079	0.0119	0.0081	0.059	0.033
	A14	293	3.15	0.36	706	23	88100	2800	4.73	0.51	284	16	1404	77	665	36	7.99	0.39	11.35	0.54	1	0.076	3.29	0.33	0.33	0.14	0.857	0.099	0.176	0.079	0.0163	0.0092	0.049	0.033	0.0073	0.0065
	A15	315	3.26	0.3	695	21	86400	2400	4.7	0.48	286	18	1385	70	650	31	7.78	0.39	12.04	0.86	1.002	0.074	3.33	0.38	0.43	0.13	0.9	0.12	0.16	0.075	0.0158	0.0086	0.063	0.035			0.03	0.021
	A16	337	2.69	0.32	689	25	86400	2700	4.34	0.42	283	18	1398	75	673	39	7.77	0.41	11.9	0.59	0.971	0.087	3.41	0.41	0.49	0.12	0.9	0.11	0.151	0.067	0.0066	0.0058	0.048	0.032			0.016	0.015
Crystal name	Spot	Distance from rim (µm)	Li	2σ	Mg	2σ	Ca	2σ	Sc	2σ	Ti	2σ	Sr	2σ	Ba	2σ	La	2σ	Ce	2σ	Pr	2σ	Nd	2σ	Sm	2σ	Eu	2σ	Gd	2σ	Tb	2σ	Dy	2σ	Ho	2σ	Er	2σ	Tm	2σ	Yb	2σ	Lu	2σ
ST12_Pl8	A1	7	4.52	0.43	1640	150	86100	2000	5.43	0.54	647	61	1311	40	571	16	8.58	0.59	14.2	1.1	1.36	0.15	4.65	0.59	0.82	0.19	0.97	0.12	0.48	0.17	0.065	0.022	0.324	0.093	0.052	0.021	0.117	0.051	0.02	0.012
	A2	29	3.32	0.42	774	16	91000	1600	4.57	0.44	316	17	1390	39	535	14	6.01	0.32	10.11	0.52	0.772	0.082	2.3	0.31	0.24	0.12	0.81	0.12	0.186	0.089	0.0117	0.0086
	A3	51	2.87	0.42	768	14	89200	1700	4.27	0.5	317	15	1357	33	521	14	5.59	0.27	8.44	0.47	0.725	0.081	2.6	0.35	0.35	0.13	0.92	0.11	0.165	0.088	0.0124	0.0098					0.022	0.021
	A4	73	3.11	0.34	785	18	94100	2300	4.62	0.5	313	16	1410	48	524	18	5.67	0.34	8.33	0.35	0.693	0.07	2.35	0.3	0.193	0.098	0.82	0.11	0.096	0.064	0.0153	0.0098	0.063	0.04	0.0092	0.0082
	A5	95	3.13	0.35	776	16	90500	2900	4.35	0.44	327	18	1396	50	545	20	5.96	0.3	8.58	0.41	0.79	0.081	2.46	0.26	0.24	0.11	0.84	0.11	0.097	0.065			0.078	0.043
	A6	117	2.77	0.36	771	17	90000	2100	4.18	0.45	313	17	1386	44	532	17	5.85	0.29	7.97	0.36	0.633	0.067	2.51	0.4	0.26	0.11	0.96	0.13	0.092	0.067			0.041	0.034
	A7	139	2.73	0.44	793	23	90500	2400	4.69	0.44	332	15	1408	47	548	20	6.03	0.28	8.47	0.38	0.685	0.076	2.27	0.35	0.33	0.12	0.86	0.11	0.121	0.072	0.0114	0.0091			0.021	0.011
	A8	161	2.78	0.42	818	24	100200	3000	4.93	0.53	303	16	1431	50	514	16	5.83	0.29	9.07	0.4	0.775	0.094	2.56	0.4	0.43	0.13	0.9	0.12	0.181	0.088			0.094	0.048
	A10	205	2.42	0.34	1131	85	101600	2500	4.89	0.54	398	35	1438	47	503	21	7.13	0.41	13.8	1.2	0.97	0.1	3.35	0.41	0.58	0.17	0.91	0.11	0.43	0.15	0.021	0.012	0.081	0.048	0.041	0.017	0.071	0.035
	A12	249	2.95	0.34	856	26	94600	2500	4.84	0.5	345	19	1468	41	556	15	6.23	0.35	9.53	0.42	0.803	0.089	2.64	0.32	0.41	0.14	0.92	0.13	0.089	0.064	0.011	0.0087	0.036	0.031
	A13	271	3.06	0.44	1102	58	100700	2600	5	0.49	398	33	1412	42	502	19	7.06	0.43	14	1.2	1.002	0.092	3.75	0.45	0.32	0.13	0.88	0.11	0.209	0.097	0.024	0.013	0.122	0.052	0.017	0.011	0.053	0.03
	A14	293	3	0.34	1490	150	96700	2300	5.27	0.47	589	74	1438	45	557	27	9.7	0.79	17.1	1.8	1.47	0.18	5.52	0.72	0.68	0.19	1.03	0.13	0.62	0.17	0.071	0.024	0.38	0.12	0.085	0.027	0.113	0.046	0.0143	0.0094	0.163	0.076	0.025	0.012
	A15	315	3.02	0.35	1720	85	96800	2000	5.64	0.53	687	47	1424	45	589	22	9.99	0.59	19	1.4	1.53	0.14	5.58	0.67	1.07	0.24	1.09	0.12	0.8	0.2	0.074	0.024	0.43	0.11	0.065	0.02	0.184	0.054	0.016	0.01	0.133	0.075	0.019	0.011
	A16	337	2.97	0.36	1021	63	98000	2100	4.42	0.44	400	30	1495	48	572	20	7.51	0.43	19	3.9	1	0.1	3.45	0.42	0.39	0.14	0.95	0.11	0.35	0.13	0.028	0.013	0.077	0.045	0.018	0.011			0.0086	0.0086

## Sheet: August 28, 2019 Trace elements
Shallow conduit dynamics fuel the unexpected paroxysms of Stromboli volcano during the summer 2019
Marco Viccaro, Andrea Cannata, Flavio Cannavò, Rosanna De Rosa, Marisa Giuffrida, Eugenio Nicotra, Maurizio Petrelli, Gaia Sacco
Supplementary Dataset File 3
Trace element concentrations (ppm) of plagioclase crystals from tephra erupted on August 28, 2019 at Stromboli.
Crystal name	Spot	Distance from rim (µm)	Li	2σ	Mg	2σ	Ca	2σ	Sc	2σ	Ti	2σ	Sr	2σ	Ba	2σ	La	2σ	Ce	2σ	Pr	2σ	Nd	2σ	Sm	2σ	Eu	2σ	Gd	2σ	Tb	2σ	Dy	2σ	Ho	2σ	Er	2σ	Tm	2σ	Yb	2σ	Lu	2σ
ST2_Pl1	A2	7	3.01	0.3	779	31	85300	1700	7.39	0.51	310	17	1274	35	498	14	5.68	0.32	13.1	4	0.717	0.079	2.32	0.38	0.26	0.11	0.78	0.1	0.099	0.061	0.0106	0.0077	0.053	0.032	0.021	0.01	0.019	0.017
	A3	29	3.21	0.32	722	13	85900	1600	7.08	0.45	293	10	1268	26	491	12	5.33	0.21	8.34	0.54	0.654	0.058	2.29	0.34	0.31	0.12	0.857	0.095	0.089	0.056	0.025	0.011	0.066	0.037
	A4	51	2.6	0.26	726	12	83900	1500	6.8	0.42	298	10	1255	27	498	11	5.29	0.22	12.4	2.5	0.655	0.066	2.19	0.3	0.27	0.11	0.84	0.099	0.164	0.073	0.0049	0.0056	0.036	0.029	0.0148	0.0091	0.023	0.019
	A5	73	3.1	0.27	731	15	85100	1800	6.88	0.47	302	12	1280	26	505	11	5.14	0.24	9.54	0.64	0.656	0.066	2.32	0.3	0.32	0.12	0.847	0.099	0.094	0.058	0.0149	0.0094
	A6	95	2.97	0.29	758	21	86800	1800	6.67	0.41	293	14	1285	26	502	13	5.35	0.28	9.01	0.57	0.719	0.069	2.5	0.28	0.25	0.11	0.791	0.093	0.173	0.079	0.0126	0.0085	0.03	0.025
	A7	117	3.1	0.31	768	21	87200	1900	6.78	0.44	302	11	1306	27	504.2	9.2	5.46	0.23	8.78	0.51	0.71	0.066	2.55	0.29	0.145	0.086	0.74	0.093	0.185	0.081	0.0105	0.0076	0.084	0.039
	A8	139	3.05	0.31	797	44	82900	1700	6.92	0.46	320	22	1277	30	512	13	5.54	0.35	10.7	0.85	0.727	0.066	2.39	0.31	0.25	0.11	0.8	0.11	0.216	0.094	0.0189	0.0097	0.094	0.046
	A9	161	2.84	0.28	727	17	86700	1700	6.14	0.39	284	12	1299	29	493	14	5.18	0.23	9.8	0.66	0.679	0.07	2.23	0.28	0.233	0.094	0.9	0.11	0.163	0.073			0.071	0.038
	A10	183	2.32	0.35	803	40	102500	2000	6.13	0.45	297	16	1321	30	429	19	6.03	0.27	12.56	0.78	0.882	0.086	3.19	0.39	0.52	0.16	0.817	0.091	0.145	0.073	0.0157	0.0092	0.122	0.052	0.017	0.01
	A11	205	2.63	0.33	1380	160	101000	2200	6.98	0.54	497	57	1268	40	416	16	8.68	0.64	18.2	1.5	1.42	0.16	5.34	0.73	0.67	0.21	0.94	0.13	0.49	0.14	0.064	0.023	0.276	0.096	0.051	0.02	0.159	0.053			0.114	0.057	0.022	0.012
	A12	227	2.86	0.36	1300	130	104200	2700	7.36	0.55	490	52	1277	32	408	13	8.56	0.61	16.6	1.2	1.43	0.15	4.91	0.67	1.03	0.25	0.89	0.11	0.55	0.14	0.051	0.02	0.3	0.093	0.043	0.016	0.116	0.05	0.0111	0.0082	0.064	0.048	0.0166	0.0096
	A13	249	2.5	0.34	1250	110	107100	2900	6.76	0.49	476	45	1278	33	407	14	8.61	0.51	18.1	1.3	1.33	0.11	4.87	0.46	0.56	0.16	0.92	0.1	0.45	0.13	0.033	0.013	0.325	0.091	0.045	0.017	0.124	0.044	0.019	0.01	0.105	0.058	0.0099	0.0075
	A14	271	2.71	0.37	1510	110	105000	3100	7.24	0.57	553	51	1265	30	400	11	9.27	0.65	19.2	1.5	1.58	0.16	5.94	0.62	0.73	0.22	0.86	0.1	0.46	0.13	0.069	0.019	0.39	0.095	0.056	0.021	0.236	0.062	0.032	0.013	0.123	0.059	0.0105	0.0074
	A15	293	2.58	0.37	1580	130	103000	2600	6.46	0.49	588	52	1294	36	444	17	9.1	0.62	22.6	3.6	1.78	0.17	5.97	0.73	0.91	0.2	0.916	0.091	0.74	0.19	0.086	0.022	0.329	0.097	0.079	0.025	0.202	0.059	0.0189	0.0098	0.113	0.057	0.026	0.011
	A16	315	2.61	0.33	1550	140	102900	3600	6.84	0.46	594	55	1276	34	434	15	9.68	0.63	21.2	1.7	1.67	0.13	5.91	0.63	0.92	0.21	1	0.1	0.44	0.13	0.066	0.019	0.44	0.12	0.064	0.022	0.172	0.055	0.023	0.012	0.124	0.067	0.0163	0.009
Crystal name	Spot	Distance from rim (µm)	Li	2σ	Mg	2σ	Ca	2σ	Sc	2σ	Ti	2σ	Sr	2σ	Ba	2σ	La	2σ	Ce	2σ	Pr	2σ	Nd	2σ	Sm	2σ	Eu	2σ	Gd	2σ	Tb	2σ	Dy	2σ	Ho	2σ	Er	2σ	Tm	2σ	Yb	2σ	Lu	2σ
ST7_Pl5	A1	7	3.77	0.28	760	11	89700	1400	5.88	0.39	312	11	1341	23	526	12	5.66	0.25	10.4	0.93	0.725	0.063	2.22	0.27	0.259	0.095	0.918	0.095	0.139	0.062	0.014	0.0078	0.033	0.025
	A2	29	3.56	0.31	801	13	95000	1600	5.75	0.42	332	13	1406	27	542	11	5.91	0.24	34	18	0.755	0.059	2.41	0.24	0.4	0.12	0.84	0.11	0.28	0.11	0.023	0.01	0.052	0.032
	A3	51	3.97	0.32	791	31	91500	1700	5.55	0.35	322	13	1384	36	545	13	5.74	0.28	52	13	0.682	0.064	2.49	0.24	0.35	0.12	0.94	0.11	0.187	0.084	0.0131	0.0076	0.063	0.035	0.0041	0.0044
	A4	73	3.83	0.3	1029	43	93900	1800	6.51	0.45	406	23	1391	31	547	14	6.57	0.3	14.8	1	0.848	0.076	3.16	0.37	0.41	0.12	0.899	0.095	0.204	0.081	0.036	0.012	0.094	0.038	0.0104	0.0068	0.057	0.029			0.034	0.031
	A5	95	3.69	0.31	876	21	91600	1900	6.16	0.4	358	11	1374	27	533	11	6.42	0.29	10.29	0.52	0.826	0.075	2.96	0.31	0.34	0.11	0.89	0.11	0.245	0.085	0.025	0.011	0.108	0.048	0.0094	0.0066
	A6	117	4.58	0.34	1617	80	93100	1900	6.91	0.41	668	38	1387	31	590	14	9.29	0.48	15.47	0.75	1.46	0.12	5.25	0.49	0.84	0.18	1.04	0.1	0.58	0.15	0.052	0.014	0.385	0.08	0.065	0.019	0.129	0.044	0.026	0.01	0.151	0.065	0.0211	0.009
	A7	139	3.53	0.29	879	32	94900	2000	5.7	0.41	360	16	1423	33	539	13	6.49	0.25	10.12	0.47	0.884	0.073	2.97	0.32	0.35	0.11	0.9	0.1	0.186	0.085	0.023	0.01	0.079	0.035	0.0142	0.0079
	A8	161	3.6	0.34	773	15	92100	1600	5.85	0.4	334	14	1445	31	566	14	6.23	0.27	10.18	0.69	0.801	0.071	2.47	0.27	0.255	0.083	0.857	0.093	0.158	0.066	0.0152	0.0084	0.04	0.028					0.0036	0.0041
Sample name	Spot	Distance from rim (µm)	Li	2σ	Mg	2σ	Ca	2σ	Sc	2σ	Ti	2σ	Sr	2σ	Ba	2σ	La	2σ	Ce	2σ	Pr	2σ	Nd	2σ	Sm	2σ	Eu	2σ	Gd	2σ	Tb	2σ	Dy	2σ	Ho	2σ	Er	2σ	Tm	2σ	Yb	2σ	Lu	2σ
ST7_Pl7	A1	7	3.63	0.35	966	56	90400	1600	5.81	0.41	394	28	1361	36	543	16	6.58	0.37	10.8	1.2	0.837	0.077	3.25	0.39	0.299	0.097	0.95	0.11	0.23	0.095	0.021	0.01	0.089	0.044	0.0127	0.0078	0.029	0.02	0.0072	0.0059	0.039	0.032	0.0056	0.0051
	A2	29	3.1	0.23	784	10	96400	1200	5.75	0.45	325	10	1401	19	530	11	6.09	0.25	7.97	0.24	0.698	0.064	2.51	0.28	0.315	0.099	0.881	0.095	0.17	0.07	0.0158	0.0083	0.046	0.03	0.0141	0.0082
	A3	51	2.94	0.33	763	13	90200	1700	5.59	0.41	317	11	1345	31	520	12	5.61	0.25	7.58	0.29	0.649	0.057	2.49	0.29	0.33	0.11	0.817	0.095	0.14	0.062			0.027	0.022
	A4	73	3.09	0.29	788	14	89400	1900	5.84	0.41	339	13	1358	31	537	12	5.52	0.22	7.94	0.31	0.706	0.066	2.14	0.26	0.24	0.11	0.844	0.088	0.185	0.073	0.0133	0.0078	0.052	0.03
	A5	95	3.29	0.27	795	13	95600	2100	5.32	0.33	325	10	1391	28	521	12	5.94	0.23	8.45	0.34	0.74	0.054	2.58	0.29	0.216	0.086	0.89	0.095	0.104	0.058			0.022	0.02	0.0085	0.0064
	A6	117	2.69	0.29	810	16	95100	2100	5.76	0.42	338	13	1389	29	536	14	6.22	0.24	8.75	0.39	0.75	0.07	2.63	0.26	0.42	0.13	0.91	0.11	0.173	0.066	0.0121	0.0075	0.033	0.025	0.0094	0.0066	0.024	0.018
	A7	139	3.02	0.26	809	19	97600	2000	5.61	0.38	318	14	1410	29	534	14	5.82	0.26	9.05	0.47	0.802	0.07	2.53	0.26	0.272	0.099	0.886	0.098	0.119	0.061	0.0111	0.0069	0.032	0.024	0.0111	0.0073	0.028	0.019
	A8	161	2.95	0.28	765	12	92000	2100	5.58	0.42	319	12	1397	33	541	15	5.74	0.21	8.52	0.34	0.721	0.063	2.51	0.25	0.235	0.097	0.885	0.078	0.174	0.078	0.0085	0.0061	0.036	0.025
	A9	183	3.15	0.25	790	18	89900	1900	5.29	0.39	325	11	1412	31	571	15	6.01	0.22	8.69	0.32	0.775	0.066	2.64	0.31	0.26	0.1	0.93	0.11	0.12	0.062							0.04	0.022
	A10	205	3.17	0.31	828	31	87600	2200	5.29	0.41	356	19	1406	45	589	18	6.03	0.3	8.71	0.37	0.716	0.068	2.48	0.3	0.162	0.071	0.796	0.086	0.157	0.07	0.0228	0.0092	0.062	0.032	0.0065	0.0054
	A11	227	3.19	0.31	811	19	90600	2000	5.61	0.41	351	14	1441	33	600	14	6.34	0.24	8.62	0.35	0.762	0.061	2.47	0.27	0.263	0.092	0.775	0.08	0.13	0.057	0.0142	0.0079	0.07	0.034	0.0113	0.007
Crystal name	Spot	Distance from rim (µm)	Li	2σ	Mg	2σ	Ca	2σ	Sc	2σ	Ti	2σ	Sr	2σ	Ba	2σ	La	2σ	Ce	2σ	Pr	2σ	Nd	2σ	Sm	2σ	Eu	2σ	Gd	2σ	Tb	2σ	Dy	2σ	Ho	2σ	Er	2σ	Tm	2σ	Yb	2σ	Lu	2σ
ST7_Pl8	A1	7	6.65	0.67	1571	930	78800	2000	10.8	1.2	360	400	1125	28	752	57	24.5	3.9	45.8	8.2	4.79	0.88	19.4	3.3	3.16	0.65	1.3	0.15	2.41	0.52	0.367	0.079	2.04	0.45	0.346	0.083	0.97	0.22	0.135	0.037	0.79	0.22	0.132	0.033
	A2	29	3.19	0.29	1100	120	88200	1300	5.83	0.47	449	40	1352	22	561	13	7	0.48	10.36	0.79	0.99	0.13	3.3	0.56	0.61	0.17	0.9	0.092	0.253	0.099	0.025	0.011	0.137	0.056	0.023	0.012	0.05	0.031			0.058	0.041	0.0105	0.0068
	A3	51	3.15	0.31	867	55	90700	1600	5.51	0.39	392	27	1397	27	557	12	6.67	0.34	9.43	0.54	0.94	0.11	3.23	0.42	0.42	0.13	0.91	0.11	0.269	0.097	0.0173	0.0091	0.089	0.047	0.02	0.01	0.039	0.023			0.032	0.033
	A4	73	2.95	0.33	710	14	92600	1800	5.16	0.4	317	12	1345	28	478	12	5.53	0.25	7.7	0.33	0.767	0.081	2.28	0.23	0.166	0.078	0.894	0.099	0.106	0.058			0.036	0.027
	A5	95	3.19	0.29	1407	92	96900	1800	5.77	0.39	617	41	1329	28	517	13	8.45	0.46	13.52	0.8	1.24	0.11	4.66	0.45	0.83	0.2	0.9	0.11	0.39	0.11	0.055	0.019	0.345	0.098	0.049	0.016	0.12	0.044	0.029	0.012	0.124	0.059	0.0111	0.0072
	A6	117	3.55	0.32	1580	140	93000	2200	6.08	0.44	705	66	1309	27	511	14	9.43	0.71	15.1	1.2	1.48	0.16	5.69	0.67	0.93	0.2	0.92	0.1	0.66	0.17	0.08	0.025	0.47	0.11	0.105	0.028	0.163	0.054	0.029	0.013	0.153	0.067	0.036	0.014
	A7	139	3.02	0.3	711	16	94300	2400	5.19	0.37	320	14	1372	31	498	11	5.82	0.28	8.29	0.37	0.784	0.075	2.41	0.3	0.34	0.1	0.825	0.088	0.166	0.08	0.0116	0.0072	0.045	0.029
	A8	161	3.26	0.31	821	36	90600	2100	4.88	0.36	373	17	1374	37	530	14	6.09	0.26	8.58	0.38	0.807	0.084	2.8	0.28	0.38	0.11	0.91	0.1	0.143	0.069	0.0211	0.0097	0.042	0.029	0.0106	0.0074	0.044	0.024
	A9	183	3.06	0.31	808	28	90900	2100	4.71	0.4	362	16	1365	33	535	16	5.96	0.25	8.74	0.37	0.69	0.071	2.57	0.31	0.274	0.097	0.82	0.089	0.195	0.071	0.0183	0.0091	0.087	0.04	0.0118	0.0077	0.017	0.016
	A10	205	2.86	0.31	712	18	92500	1900	5.15	0.39	316	13	1418	36	523	13	5.94	0.25	8.27	0.35	0.658	0.06	2.16	0.25	0.219	0.083	0.809	0.094	0.142	0.063	0.0187	0.009	0.078	0.036	0.0148	0.0082
	A11	227	3.1	0.28	718	18	93900	2200	4.92	0.39	327	12	1421	35	534	15	6.05	0.26	8.63	0.42	0.774	0.074	2.38	0.25	0.229	0.083	0.901	0.097	0.267	0.09	0.0101	0.0066	0.04	0.028			0.021	0.017
	A12	249	3.33	0.27	709	23	93700	2200	5.13	0.37	330	16	1430	34	538	17	6.01	0.27	8.53	0.35	0.756	0.064	2.35	0.3	0.255	0.089	0.775	0.09	0.105	0.058	0.0108	0.0072	0.063	0.035			0.015	0.014
	A13	271	3.32	0.32	731	19	96000	2400	4.92	0.43	335	14	1442	30	544	12	6.07	0.27	9.58	0.65	0.739	0.059	2.38	0.32	0.268	0.092	0.933	0.098	0.168	0.069	0.0185	0.0089	0.057	0.033
	A14	293	2.75	0.29	738	25	92500	2300	5.05	0.4	340	15	1416	33	540	14	6.16	0.32	9.6	0.81	0.794	0.074	2.35	0.3	0.29	0.12	0.85	0.1	0.197	0.08	0.0203	0.009	0.057	0.031	0.0136	0.0079	0.016	0.015
	A15	315	2.92	0.31	735	24	90700	2600	4.57	0.4	330	13	1382	35	537	18	5.79	0.28	8.8	0.41	0.706	0.066	2.52	0.28	0.23	0.11	0.89	0.11	0.235	0.097	0.0044	0.0046	0.035	0.026
Crystal name	Spot	Distance from rim (µm)	Li	2σ	Mg	2σ	Ca	2σ	Sc	2σ	Ti	2σ	Sr	2σ	Ba	2σ	La	2σ	Ce	2σ	Pr	2σ	Nd	2σ	Sm	2σ	Eu	2σ	Gd	2σ	Tb	2σ	Dy	2σ	Ho	2σ	Er	2σ	Tm	2σ	Yb	2σ	Lu	2σ
ST9_Pl6	A1	7	3.15	0.33	745	17	87900	2600	5.21	0.47	332	18	1384	65	520	24	5.48	0.29	7.68	0.32	0.653	0.053	2.36	0.31	0.29	0.11	0.81	0.11	0.118	0.066			0.089	0.041
	A2	29	3.32	0.37	745	25	92300	3100	5.44	0.55	318	25	1440	110	523	36	5.89	0.32	7.97	0.42	0.703	0.075	2.27	0.28	0.26	0.1	0.87	0.11	0.171	0.072	0.0158	0.0089	0.034	0.026	0.0093	0.0066
	A3	51	3.14	0.33	772	27	92900	3300	4.65	0.47	350	28	1444	98	517	31	5.61	0.34	8.03	0.43	0.742	0.072	2.27	0.34	0.169	0.083	0.788	0.097	0.139	0.065	0.0116	0.0069			0.0046	0.0048	0.03	0.026
	A4	73	3.35	0.33	1035	97	94200	3100	4.94	0.47	475	48	1470	100	558	32	7.49	0.53	11.5	0.87	1.01	0.11	3.52	0.42	0.35	0.13	0.94	0.11	0.2	0.079	0.042	0.014	0.103	0.048	0.026	0.013	0.065	0.03	0.0107	0.0072
	A5	95	3.18	0.38	730	27	88100	2800	5.05	0.53	346	25	1440	100	596	41	6.28	0.4	8.39	0.42	0.752	0.077	2.55	0.32	0.218	0.093	0.812	0.092	0.172	0.075	0.0134	0.008	0.042	0.028			0.019	0.016
	A6	117	3.15	0.36	736	21	89500	3000	4.79	0.42	348	24	1520	110	611	39	6.18	0.38	8.69	0.56	0.837	0.067	2.85	0.33	0.182	0.084	0.96	0.13	0.129	0.063	0.0147	0.0083	0.027	0.02
	A7	139	3.34	0.35	743	22	87800	3600	4.81	0.4	356	28	1520	110	596	38	6.17	0.4	9.6	1.1	0.662	0.072	2.58	0.28	0.46	0.15	0.97	0.12	0.153	0.076	0.0145	0.0089			0.0078	0.0055
	A8	161	3.48	0.37	753	26	87700	3000	4.71	0.45	349	21	1465	79	597	34	6.26	0.35	9.67	0.62	0.659	0.073	2.38	0.36	0.33	0.11	0.92	0.12	0.113	0.059	0.0124	0.0075	0.026	0.024
	A9	183	3.23	0.36	819	34	89000	2200	4.53	0.38	387	27	1452	69	591	27	6.56	0.36	14.5	2.5	0.8	0.071	2.61	0.34	0.31	0.1	0.89	0.1	0.186	0.073	0.0225	0.0095	0.034	0.026			0.045	0.025
	A10	205	3.29	0.35	718	28	89000	2800	4.43	0.41	325	18	1440	83	575	36	6.32	0.39	25.8	7.9	0.724	0.061	2.37	0.3	0.286	0.093	0.886	0.095	0.114	0.059	0.0119	0.0075
	A11	227	3.29	0.4	711	23	88200	2700	4.55	0.41	324	20	1478	86	585	31	6.39	0.33	17.2	4.8	0.739	0.068	2.52	0.26	0.209	0.078	0.91	0.11	0.162	0.067	0.0132	0.0082	0.049	0.031	0.0066	0.0061
	A12	249	3.14	0.31	725	26	88800	3100	5.02	0.45	335	18	1434	69	574	29	5.99	0.34	16	2.5	0.791	0.06	2.34	0.23	0.41	0.12	0.92	0.1	0.036	0.033	0.019	0.009	0.024	0.021
	A13	271	3.42	0.36	742	23	92000	2700	4.78	0.36	344	18	1450	55	588	27	6.38	0.35	11.71	0.87	0.769	0.066	2.5	0.26	0.19	0.088	0.86	0.1	0.131	0.061	0.0075	0.0059	0.076	0.036			0.012	0.012
	A14	293	3.52	0.42	751	30	89600	3500	4.8	0.46	350	28	1480	100	598	39	6.12	0.39	9.47	0.64	0.777	0.06	2.31	0.29	0.279	0.093	0.91	0.1	0.142	0.07	0.0121	0.0073	0.135	0.056
	A15	315	3.35	0.31	781	24	90000	2900	5.11	0.43	342	21	1503	90	592	33	6.41	0.38	10.21	0.86	0.767	0.067	2.5	0.28	0.15	0.074	0.861	0.095	0.203	0.078	0.011	0.007	0.039	0.027	0.0064	0.0054	0.013	0.013
	A16	337	3.2	0.29	738	22	91300	2800	4.87	0.42	354	22	1484	70	593	26	6.31	0.32	9.83	0.55	0.768	0.064	2.69	0.32	0.262	0.086	0.9	0.11	0.123	0.059	0.016	0.0091	0.052	0.031
	A17	359	3.41	0.35	754	27	88900	2400	4.32	0.4	343	21	1491	80	595	35	6.22	0.35	10.72	0.9	0.67	0.065	2.2	0.3	0.34	0.11	0.87	0.1	0.173	0.076	0.0077	0.006	0.074	0.036	0.0053	0.0049
	A18	381	3.46	0.36	740	27	89300	3400	4.94	0.51	352	27	1520	110	597	44	6.28	0.4	11.1	1.6	0.737	0.066	2.49	0.32	0.22	0.1	0.95	0.11	0.146	0.073	0.0085	0.0061	0.061	0.032	0.005	0.0047
	A19	403	3.24	0.33	737	23	90900	3100	4.38	0.41	342	23	1499	86	589	32	6.25	0.36	10.7	1	0.706	0.071	2.6	0.29	0.271	0.097	0.93	0.12	0.121	0.06	0.008	0.0058	0.033	0.025	0.0062	0.0057
	A20	425	3.48	0.43	755	32	89000	3500	4.6	0.54	333	22	1470	100	581	38	6.24	0.38	13.3	2.2	0.721	0.07	2.46	0.31	0.29	0.11	0.91	0.11	0.11	0.063	0.0199	0.009	0.031	0.022	0.0105	0.007			0.0078	0.0061
	A21	447	3.34	0.36	754	29	90800	4000	4.87	0.5	364	30	1520	110	608	40	6.32	0.4	10.16	0.67	0.762	0.081	2.29	0.25	0.29	0.1	0.98	0.11	0.2	0.085			0.039	0.027			0.014	0.013
	A22	469	3.39	0.31	738	23	91800	2600	4.53	0.41	360	21	1485	75	576	30	6.28	0.35	9.78	0.53	0.734	0.066	2.26	0.28	0.28	0.098	0.94	0.11	0.145	0.066	0.0196	0.0098	0.046	0.03	0.0087	0.0061
	A23	491	3.22	0.34	714	23	90300	3500	4.59	0.45	332	20	1465	94	561	34	6.17	0.38	9.97	0.87	0.783	0.063	2.25	0.3	0.31	0.11	0.88	0.11	0.172	0.073	0.0097	0.0064	0.056	0.031	0.0079	0.006
	A24	513	3.22	0.41	737	25	90700	3000	4.9	0.48	341	24	1488	87	565	32	6.61	0.38	11.06	0.91	0.805	0.068	2.39	0.27	0.31	0.1	0.81	0.1	0.174	0.073	0.0108	0.0076	0.053	0.029
	A25	535	3.37	0.34	718	26	89100	3200	4.82	0.46	337	21	1448	88	558	32	6.48	0.41	12.2	1.8	0.691	0.058	2.75	0.3	0.27	0.1	0.905	0.094	0.116	0.06	0.0106	0.007	0.038	0.027
Crystal name	Spot	Distance from rim (µm)	Li	2σ	Mg	2σ	Ca	2σ	Sc	2σ	Ti	2σ	Sr	2σ	Ba	2σ	La	2σ	Ce	2σ	Pr	2σ	Nd	2σ	Sm	2σ	Eu	2σ	Gd	2σ	Tb	2σ	Dy	2σ	Ho	2σ	Er	2σ	Tm	2σ	Yb	2σ	Lu	2σ
ST9_Pl5	A2	29	3.27	0.37	795	12	94100	1800	3.89	0.37	375	14	1440	33	549	13	5.99	0.29	7.95	0.33	0.695	0.068	2.09	0.27	0.28	0.11	0.9	0.1	0.211	0.086	0.0141	0.0084			0.0106	0.008			0.0081	0.0065
	A3	51	3.54	0.32	781	14	94900	1900	4.43	0.39	364	15	1470	41	558	16	6.3	0.29	8.24	0.42	0.673	0.064	2.7	0.31	0.29	0.11	0.95	0.11	0.096	0.06	0.0129	0.0081	0.072	0.038
	A4	73	3.15	0.31	773	14	95000	1800	4.53	0.45	355	17	1437	40	524	15	6.29	0.25	8.98	0.6	0.738	0.076	2.14	0.3	0.14	0.086	0.841	0.086	0.113	0.063	0.0092	0.0072	0.023	0.021
	A5	95	3.33	0.37	769	15	96400	1800	4.46	0.36	330	12	1454	40	522	14	6.31	0.27	9.91	0.94	0.758	0.073	2.53	0.33	0.31	0.11	0.86	0.1	0.178	0.074	0.0096	0.007	0.044	0.031
	A6	117	3.07	0.33	793	16	94000	1700	4.39	0.47	364	16	1450	38	525	15	6.15	0.26	8.87	0.53	0.692	0.075	2.59	0.34	0.199	0.084	0.96	0.11	0.196	0.083	0.014	0.0084	0.065	0.035
	A7	139	3.34	0.39	781	14	97200	1800	4.52	0.4	377	15	1483	39	539	16	6.32	0.26	8.79	0.37	0.703	0.073	2.43	0.25	0.22	0.1	0.88	0.1	0.168	0.075			0.04	0.03	0.0096	0.0073
	A8	161	3.05	0.36	786	15	95500	1700	4.54	0.43	356	15	1460	36	534	15	6.36	0.25	9.5	0.56	0.696	0.062	2.21	0.31	0.28	0.1	0.778	0.087	0.097	0.056	0.0172	0.0088	0.053	0.032	0.0093	0.007	0.032	0.022
	A9	183	3.5	0.35	824	22	100400	2200	4.64	0.39	388	22	1496	47	521	18	6.63	0.32	18.7	3.8	0.815	0.066	2.65	0.32	0.26	0.1	0.872	0.097	0.22	0.1	0.0178	0.0095	0.062	0.036	0.0087	0.0072	0.036	0.023
	A10	205	3.5	0.35	1054	98	96300	1900	4.82	0.4	464	44	1457	47	528	16	7.59	0.52	23.1	5	1.06	0.1	3.08	0.41	0.45	0.14	0.81	0.1	0.35	0.13	0.0198	0.0097	0.187	0.073	0.029	0.015	0.06	0.032			0.045	0.041
	A11	227	3.34	0.36	779	16	95100	2400	4.4	0.38	373	18	1503	47	536	15	6.47	0.3	20.8	4.2	0.712	0.071	2.42	0.33	0.29	0.11	0.888	0.097	0.169	0.072	0.0184	0.0094	0.064	0.035
	A12	249	2.96	0.34	807	20	95900	1800	4.4	0.41	369	16	1473	44	531	18	6.67	0.3	17.6	4.1	0.818	0.074	2.66	0.32	0.4	0.13	0.834	0.096	0.163	0.074			0.077	0.04	0.0188	0.0096
	A13	271	3	0.37	783	19	96600	2100	4.11	0.41	364	16	1540	45	557	17	6.81	0.29	17.6	3.7	0.773	0.076	2.48	0.26	0.29	0.1	0.873	0.099	0.137	0.066	0.0044	0.0048	0.051	0.033			0.022	0.017
	A14	293	2.33	0.32	746	20	110900	2700	4.75	0.5	304	15	1520	45	476	14	7.49	0.35	12.8	1.5	0.883	0.085	2.73	0.35	0.27	0.1	0.786	0.078	0.221	0.086	0.0134	0.0083	0.061	0.036
	A15	315	3.03	0.38	1314	44	97600	2400	4.77	0.47	578	26	1518	44	580	17	9.01	0.42	13.95	0.84	1.149	0.079	4.16	0.49	0.47	0.14	0.93	0.1	0.43	0.12	0.035	0.012	0.187	0.064	0.047	0.016	0.101	0.036	0.0116	0.0087	0.088	0.054
Crystal name	Spot	Distance from rim (µm)	Li	2σ	Mg	2σ	Ca	2σ	Sc	2σ	Ti	2σ	Sr	2σ	Ba	2σ	La	2σ	Ce	2σ	Pr	2σ	Nd	2σ	Sm	2σ	Eu	2σ	Gd	2σ	Tb	2σ	Dy	2σ	Ho	2σ	Er	2σ	Tm	2σ	Yb	2σ	Lu	2σ
ST9_Pl1	A1	7	3.9	0.39	2230	160	91700	2100	6.46	0.68	947	78	1336	36	520	14	11.68	0.72	17.8	1.2	1.69	0.17	6.36	0.68	1.09	0.22	0.86	0.1	0.8	0.17	0.079	0.025	0.53	0.12	0.097	0.025	0.275	0.07	0.014	0.01	0.26	0.1	0.023	0.011
	A2	22	3	0.36	716	12	89900	1500	4.12	0.47	357	13	1428	29	521	12	5.96	0.26	7.68	0.3	0.687	0.067	2.23	0.34	0.31	0.11	0.754	0.096	0.221	0.095			0.057	0.035
	A3	44	3.11	0.36	731	12	93300	1900	4.48	0.47	340	14	1438	24	494.2	9.9	5.87	0.29	10.5	1	0.616	0.071	2.18	0.33	0.202	0.092	0.759	0.098	0.111	0.064	0.0155	0.009
	A4	66	2.65	0.34	736	13	92800	2100	4.52	0.47	341	12	1457	35	503	12	6.13	0.3	10.8	1.3	0.694	0.081	2.23	0.28	0.142	0.086	0.75	0.1	0.094	0.061	0.0094	0.0078	0.029	0.026
	A5	88	2.43	0.38	753	23	93200	2300	4.8	0.48	354	19	1456	39	498	12	6.23	0.32	9.42	0.61	0.671	0.066	2.39	0.34	0.22	0.1	0.86	0.1	0.184	0.083	0.0157	0.0092	0.061	0.036	0.0055	0.0057			0.0067	0.0066
	A6	110	2.41	0.29	726	15	94100	1900	4.51	0.44	346	15	1456	28	504	13	6.46	0.27	9.39	0.88	0.674	0.07	2.37	0.3	0.29	0.12	0.8	0.12	0.117	0.064	0.014	0.0087			0.0062	0.0057
	A7	132	2.5	0.31	724	13	89700	2000	4.87	0.5	366	15	1461	34	535	13	6.34	0.26	8.87	0.59	0.697	0.073	2.08	0.26	0.169	0.094	0.74	0.1	0.128	0.067
	A8	154	2.64	0.32	772	18	93100	2000	4.87	0.55	377	16	1491	33	533	13	6.45	0.28	17.9	4	0.734	0.074	2.75	0.32	0.192	0.085	0.78	0.1	0.179	0.09	0.016	0.009	0.048	0.033
	A9	176	2.23	0.31	738	20	93300	2200	4.53	0.54	343	13	1456	36	516	15	6.65	0.27	15.5	2	0.721	0.066	2.69	0.36	0.24	0.1	0.851	0.094	0.159	0.074	0.0055	0.0058	0.03	0.024	0.011	0.0076
	A10	198	2.33	0.32	731	22	89900	2300	4.55	0.48	349	17	1457	36	532	15	6.66	0.27	15.2	2.8	0.668	0.071	2.02	0.27	0.256	0.091	0.759	0.097	0.11	0.064	0.0094	0.0071	0.032	0.026
	A11	220	2.24	0.35	714	14	90500	2100	4.71	0.55	355	17	1478	33	550	17	6.76	0.3	8.69	0.48	0.69	0.065	2.48	0.29	0.34	0.13	0.77	0.1	0.199	0.083	0.0114	0.0079	0.038	0.029	0.0096	0.0072
	A12	242	2.43	0.3	706	16	89100	2200	4.8	0.48	340	16	1474	39	546	16	6.59	0.31	8.7	0.42	0.641	0.074	2.21	0.28	0.38	0.12	0.797	0.09	0.126	0.064	0.019	0.0096	0.034	0.026
	A13	264	2.23	0.29	721	19	91900	2000	5.46	0.55	343	16	1484	36	536	14	6.67	0.34	8.8	0.44	0.617	0.053	2.27	0.3	0.163	0.08	0.84	0.11	0.146	0.074	0.005	0.0052			0.0106	0.0074
	A14	286	2.67	0.34	724	19	91000	2600	5.38	0.51	337	15	1479	42	539	17	6.93	0.36	8.8	0.41	0.718	0.075	1.98	0.26	0.31	0.11	0.717	0.091	0.165	0.079			0.068	0.037
Crystal name	Spot	Distance from rim (µm)	Li	2σ	Mg	2σ	Ca	2σ	Sc	2σ	Ti	2σ	Sr	2σ	Ba	2σ	La	2σ	Ce	2σ	Pr	2σ	Nd	2σ	Sm	2σ	Eu	2σ	Gd	2σ	Tb	2σ	Dy	2σ	Ho	2σ	Er	2σ	Tm	2σ	Yb	2σ	Lu	2σ
ST10_Pl1	A2	22	2.77	0.31	740	15	92300	2100	4.62	0.6	348	14	1385	31	473	14	6.04	0.28	12.12	0.62	0.554	0.058	2.25	0.29	0.25	0.11	0.742	0.095	0.17	0.075	0.0138	0.008	0.036	0.027
	A3	44	2.68	0.29	731	15	89700	2000	4.92	0.41	344	16	1396	41	476	15	5.86	0.28	10.36	0.73	0.647	0.054	2.25	0.27	0.31	0.096	0.656	0.073	0.166	0.074	0.0075	0.0062	0.067	0.033
	A4	66	2.35	0.31	744	23	96500	2100	4.84	0.46	347	17	1452	57	471	20	6.31	0.36	17.9	4	0.638	0.054	1.88	0.26	0.27	0.1	0.707	0.073	0.166	0.085	0.0162	0.0086	0.06	0.033	0.007	0.0057
	A5	88	2.3	0.29	734	17	96800	2200	4.9	0.46	342	17	1478	41	484	15	6.04	0.27	13.5	1.8	0.618	0.064	2.23	0.28	0.201	0.082	0.709	0.076	0.153	0.067	0.0133	0.0078	0.036	0.025
	A6	110	2.16	0.28	1001	72	102500	1900	5.68	0.61	467	43	1462	41	447	13	7.06	0.44	14.3	1.8	0.881	0.089	3.07	0.38	0.5	0.14	0.728	0.091	0.247	0.097	0.042	0.015	0.185	0.06	0.028	0.014	0.025	0.017			0.039	0.032
	A7	132	2.42	0.28	984	75	95900	1900	5.32	0.53	471	39	1445	39	478	16	7.15	0.42	14.5	2.5	0.789	0.076	2.74	0.39	0.42	0.14	0.678	0.083	0.214	0.091	0.0204	0.0095	0.139	0.052	0.0098	0.0064	0.067	0.028
	A8	154	2.32	0.32	737	18	92700	1800	4.78	0.51	371	15	1454	39	485	13	6.32	0.31	8.8	0.73	0.642	0.057	2.38	0.28	0.33	0.1	0.634	0.066	0.03	0.036	0.0072	0.006	0.071	0.035
	A9	176	2.33	0.28	709	18	93400	2400	5.75	0.58	369	19	1477	43	488	18	6.18	0.29	8.3	0.73	0.663	0.063	1.89	0.23	0.35	0.11	0.705	0.08	0.134	0.065	0.0144	0.0084

## Sheet: Quality Control
Analyses of the USGS BCR2G (Jochum et al., 2005) reference material, used as quality control for LA-ICP-MS measurements on plagioclase crystals.
USGS reference materal	Time		Components	Li_ppm	2σ	Mg_ppm_m24_Int2SE	2σ	Ca_ppm_m42	2σ	Sc_ppm_m45	2σ	Ti_ppm_m47	2σ	Sr_ppm_m88	2σ	Ba_ppm_m137	2σ	La_ppm_m139	2σ	Ce_ppm_m140	2σ	Pr_ppm_m141	2σ	Nd_ppm_m146	2σ	Sm_ppm_m147	2σ	Eu_ppm_m153	2σ	Gd_ppm_m157	2σ	Tb_ppm_m159	2σ	Dy_ppm_m163	2σ	Ho_ppm_m165	2σ	Er_ppm_m166	2σ	Tm_ppm_m169	2σ	Yb_ppm_m173	2σ	Lu_ppm_m175	2σ
G_BCR2G_1	11:49:42	(21.9 sec)	1	9.37	0.33	19620	330	51200	1000	37.6	1.3	12220	390	335	11	643	23	25.13	0.88	49.9	1.3	6.25	0.2	26.4	0.98	6.56	0.48	2.06	0.13	6.27	0.56	0.99	0.085	6.2	0.34	1.27	0.079	3.31	0.22	0.472	0.046	3.21	0.27	0.485	0.049
G_BCR2G_2	12:27:16	(21.9 sec)	1	9.73	0.36	19530	340	50420	890	36.8	1.1	12180	340	339	10	657	18	25.53	0.67	51.4	1	6.33	0.17	28.51	0.91	6.34	0.49	1.99	0.13	6.75	0.58	1.024	0.072	6.05	0.37	1.247	0.085	3.52	0.23	0.483	0.041	3.18	0.35	0.501	0.053
G_BCR2G_3	13:43:52	(22.2 sec)	1	9.85	0.49	19880	390	50200	1100	34.7	1	12210	410	338	12	662	22	26.07	0.8	52.1	1.3	6.41	0.23	27.5	1.3	6.66	0.56	2.05	0.16	6.83	0.57	0.972	0.07	6.13	0.39	1.28	0.075	3.56	0.28	0.48	0.04	3.4	0.35	0.517	0.058
G_BCR2G_4	14:38:45	(21.9 sec)	1	9.81	0.45	19860	430	50100	1100	35.5	1.3	12140	420	336	13	651	26	25.34	0.91	50	1.4	6.48	0.23	27.7	1.4	6.57	0.48	2.01	0.14	6.62	0.63	0.902	0.073	6.24	0.34	1.252	0.087	3.47	0.24	0.48	0.043	3.12	0.29	0.509	0.051
G_BCR2G_5	15:18:22	(21.9 sec)	1	9.38	0.42	19400	350	49230	970	34.2	1.1	11860	360	327	12	630	23	24.94	0.93	48.8	1.1	6.16	0.23	27.7	1	6.42	0.47	1.89	0.16	6.61	0.49	0.981	0.073	5.68	0.39	1.158	0.087	3.45	0.24	0.448	0.043	3.29	0.32	0.469	0.05
G_BCR2G_6	16:18:21	(21.9 sec)	1	9.5	0.44	19540	440	48900	1100	33.7	1.3	11920	440	322	13	620	25	23.67	0.81	48.2	1.5	6.1	0.27	26.8	1.2	6.07	0.52	1.76	0.16	6.39	0.61	0.966	0.073	5.92	0.38	1.233	0.074	3.21	0.25	0.446	0.051	3.23	0.37	0.434	0.044
Section 2
USGS reference material	Time		Components	Li_ppm	2σ	Mg_ppm_m24	2σ	Ca_ppm_m42	2σ	Sc_ppm_m45	2σ	Ti_ppm_m47	2σ	Sr_ppm_m88	2σ	Ba_ppm_m137	2σ	La_ppm_m139	2σ	Ce_ppm_m140	2σ	Pr_ppm_m141	2σ	Nd_ppm_m146	2σ	Sm_ppm_m147	2σ	Eu_ppm_m153	2σ	Gd_ppm_m157	2σ	Tb_ppm_m159	2σ	Dy_ppm_m163	2σ	Ho_ppm_m165	2σ	Er_ppm_m166	2σ	Tm_ppm_m169	2σ	Yb_ppm_m173	2σ	Lu_ppm_m175	2σ
G_BCR2G_1	13:53:13	(27.2 sec)	1	9.84	0.44	19470	470	48800	1600	36.9	1.4	11460	360	313	11	622	22	23.89	0.83	48	1.4	5.89	0.23	26.1	1.1	6.14	0.46	1.8	0.12	6.26	0.44	0.903	0.058	5.47	0.3	1.219	0.089	3.35	0.2	0.467	0.051	3.11	0.28	0.378	0.047
G_BCR2G_2	14:35:23	(27.5 sec)	1	9.8	0.38	19030	450	49200	1500	34.4	1.2	11870	420	317	13	621	24	24.5	1	48.9	1.6	5.79	0.22	26.5	1.3	5.9	0.49	1.93	0.16	5.6	0.47	0.908	0.063	5.86	0.47	1.172	0.088	3.16	0.28	0.441	0.052	3	0.35	0.497	0.055
G_BCR2G_3	15:20:53	(27.2 sec)	1	10.16	0.55	19110	510	50900	1700	33.7	1.5	12360	500	333	14	628	24	25.4	1.1	49.5	1.7	6.08	0.27	26.4	1.3	5.87	0.61	1.83	0.14	5.58	0.45	0.93	0.083	6.19	0.42	1.29	0.1	3.18	0.25	0.437	0.042	3.04	0.34	0.464	0.06
