# Supplementary material for: Shallow conduit dynamics fuel the unexpected paroxysms of Stromboli volcano during the summer 2019
Source: Sci Rep. 2021 Jan 11;11:266. doi: 10.1038/s41598-020-79558-7 (PMC7801714; doi:10.1038/s41598-020-79558-7)
Supplement: Supplementary file 4 — Supplementary Dataset File 4. [file 41598_2020_79558_MOESM4_ESM.xlsx]

## Sheet: DLi Giletti and Shanaan
Shallow conduit dynamics fuel the unexpected paroxysms of Stromboli volcano during the summer 2019
Marco Viccaro, Andrea Cannata, Flavio Cannavò, Rosanna De Rosa, Marisa Giuffrida, Eugenio Nicotra, Maurizio Petrelli, Gaia Sacco
Supplementary Dataset File 4
Results of the Li diffusion modeling on plagioclase crystals of the 2019 paroxysmal eruptions at Stromboli
Diffusion coefficient (DLi) calculated from Giletti and Shanaan (1997) for:			D0 (m2/s)=2.51E-04;		Q (J/mol)=151000;		R (J/mol*K)=8.3144;		T(°K)=1373 (La Spina et al., 2015 EPSL)
DLi (m2/s)=	1.09071e-10
ΔC=[(Cx-C0)/(Cs-C0)]=Normalized compositional contrast											CX=C0 per t=0 ; x>0
C0=initial concentration at the time t=0; Cs=concentration at the surface; Cx=concentration at the distance x from the surface.											CX=CS per t>0; x=0
I.C.norm= normalized initial concentration
erf=Error function
Z=x/[2(Dt)0.5]
Sample Name	Date	Spots	X corr(µm)	Li (ppm)	ΔC	ΔC/2	I.C. norm	Xcorr(m)	Z	erf(z)	f(z)
ST12_Pl1	July 3, 2019	A1	0	3.45	1	0.5	0.5	0	0	0	0.5
		A2	22	3.08	0.666667	0.333333	0	2.2e-05	0.317572	0.346651	0.326675
		A3	44	2.75	0.369369	0.184685	0	4.4e-05	0.635143	0.630936	0.184532
		A4	66	3.32	0.882883	0.441441	0	6.6e-05	0.952715	0.82213	0.088935
C0=2.34		A5	88	3.05	0.63964	0.31982	0	8.8e-05	1.27029	0.927578	0.036211
Cs=3.45		A7	132	2.34	0	0	0	0.000132	1.90543	0.992954	0.00352276
Sample Name	Date	Spots	X corr(µm)	Li (ppm)	ΔC	ΔC/2	I.C. Norm	Xcorr(m)	Z	erf(z)	f(z)
ST12_Pl6	July 3, 2019	A1	0	3.54	1	0.5	0.5	0	0	0	0.5
		A2	22	3.24	0.677419	0.33871	0	2.2e-05	0.271952	0.299465	0.350267
		A3	44	3.15	0.580645	0.290323	0	4.4e-05	0.543904	0.558223	0.220888
		A4	66	2.86	0.268817	0.134409	0	6.6e-05	0.815856	0.751416	0.124292
C0=2.61		A5	88	3.15	0.580645	0.290323	0	8.8e-05	1.08781	0.876048	0.0619762
Cs=3.54		A6	110	3.12	0.548387	0.274194	0	0.00011	1.35976	0.945519	0.0272405
		A7	132	3.16	0.591398	0.295699	0	0.000132	1.63171	0.978978	0.010511
		A8	154	3.21	0.645161	0.322581	0	0.000154	1.90366	0.992902	0.00354924
		A9	176	2.61	0	0	0	0.000176	2.17562	0.997908	0.00104622
		A10	198	2.96	0.376344	0.188172	0	0.000198	2.44757	0.999463	0.000268701
		A11	220	2.78	0.182796	0.0913978	0	0.00022	2.71952	0.99988	6.00348e-05
Sample Name	Date	Spots	X corr(µm)	Li (ppm)	ΔC	ΔC/2	I.C. Norm	Xcorr(m)	Z	erf(z)	f(z)
ST12_Pl1 8	July 3, 2019	A1	0	4.52	1	0.5	0.5	0	0	0	0.5
		A2	22	3.32	0.428571	0.214286	0	2.2e-05	0.471035	0.494681	0.25266
		A3	44	2.87	0.214286	0.107143	0	4.4e-05	0.94207	0.817234	0.0913828
		A4	66	3.11	0.328571	0.164286	0	6.6e-05	1.4131	0.95433	0.0228349
C0=2.42 ppm		A5	88	3.13	0.338095	0.169048	0	8.8e-05	1.88414	0.992291	0.00385428
Cs=4.52 ppm		A6	110	2.77	0.166667	0.0833333	0	0.00011	2.35517	0.999134	0.000433109
		A7	132	2.73	0.147619	0.0738095	0	0.000132	2.82621	0.999936	3.20936e-05
		A8	154	2.78	0.171429	0.0857143	0	0.000154	3.29724	0.999997	1.55811e-06
		A10	198	2.42	0	0	0	0.000198	4.23931	1	1.01558e-09
		A12	242	2.95	0.252381	0.12619	0	0.000242	5.18138	1	1.17184e-13
		A13	264	3.06	0.304762	0.152381	0	0.000264	5.65242	1	6.66134e-16
		A14	286	3	0.27619	0.138095	0	0.000286	6.12345	1	0
		A15	308	3.02	0.285714	0.142857	0	0.000308	6.59449	1	0
		A16	330	2.97	0.261905	0.130952	0	0.00033	7.06552	1	0
Sample Name	Date	Spots	X corr(µm)	Li (ppm)	ΔC	ΔC/2	I.C. Norm	Xcorr(m)	Z	erf(z)	f(z)
ST1_Pl1	July 3, 2019	A1	0	3.83	1	0.5	0.5	0	0	0	0.5
		A2	22	3.2	0.267442	0.133721	0	2.2e-05	0.744772	0.707781	0.14611
		A3	44	2.97	0	0	0	4.4e-05	1.48954	0.964842	0.0175791
		A4	66	3.05	0.0930233	0.0465116	0	6.6e-05	2.23431	0.998421	0.000789392
C0=2.97 ppm		A5	88	3	0.0348837	0.0174419	0	8.8e-05	2.97909	0.999975	1.25965e-05
Cs=3.83 ppm		A6	110	3.12	0.174419	0.0872093	0	0.00011	3.72386	1	6.95889e-08
		A7	132	3.24	0.313953	0.156977	0	0.000132	4.46863	1	1.31124e-10
		A8	154	3.5	0.616279	0.30814	0	0.000154	5.2134	1	8.34888e-14
		A9	176	3.12	0.174419	0.0872093	0	0.000176	5.95817	1	0
Sample Name	Date	Spots	X corr(µm)	Li (ppm)	ΔC	ΔC/2	I.C. Norm	Xcorr(m)	Z	erf(z)	f(z)
ST10_Pl3	July 3, 2019	A1	0	3.5	1	0.5	0.5	0	0	0	0.5
		A2	22	3.13	0.597826	0.298913	0	2.2e-05	0.351089	0.380468	0.309766
		A3	44	3.08	0.543478	0.271739	0	4.4e-05	0.702177	0.679304	0.160348
C0=2.58 ppm		A4	66	3.28	0.76087	0.380435	0	6.6e-05	1.05327	0.863656	0.0681722
Cs=3.50 ppm		A5	88	2.81	0.25	0.125	0	8.8e-05	1.40435	0.952973	0.0235135
		A6	110	2.58	0	0	0	0.00011	1.75544	0.986956	0.00652189
		A7	132	3.02	0.478261	0.23913	0	0.000132	2.10653	0.997109	0.00144555
		A8	154	2.95	0.402174	0.201087	0	0.000154	2.45762	0.99949	0.000254855
		A9	176	3.03	0.48913	0.244565	0	0.000176	2.80871	0.999929	3.56187e-05
		A10	198	2.64	0.0652174	0.0326087	0	0.000198	3.1598	0.999992	3.93612e-06
		A11	220	3.11	0.576087	0.288043	0	0.00022	3.51089	0.999999	3.43251e-07
		A12	242	2.88	0.326087	0.163043	0	0.000242	3.86198	1	2.35854e-08
Sample Name	Date	Spots	X corr(µm)	Li (ppm)	ΔC	ΔC/2	I.C. Norm	Xcorr(m)	Z	erf(z)	f(z)
ST7_Pl7	August 28, 2019	A1	0	3.63	1	0.5	0.5	0	0	0	0.5
		A2	22	3.1	0.43617	0.218085	0	2.2e-05	0.471035	0.494681	0.25266
		A3	44	2.94	0.265957	0.132979	0	4.4e-05	0.94207	0.817234	0.0913828
C0=2.69 ppm		A4	66	3.09	0.425532	0.212766	0	6.6e-05	1.4131	0.95433	0.0228349
Cs=3.63 ppm		A5	88	3.29	0.638298	0.319149	0	8.8e-05	1.88414	0.992291	0.00385428
		A6	110	2.69	0	0	0	0.00011	2.35517	0.999134	0.000433109
		A7	132	3.02	0.351064	0.175532	0	0.000132	2.82621	0.999936	3.20936e-05
		A8	154	2.95	0.276596	0.138298	0	0.000154	3.29724	0.999997	1.55811e-06
		A9	176	3.15	0.489362	0.244681	0	0.000176	3.76828	1	4.93363e-08
		A10	198	3.17	0.510638	0.255319	0	0.000198	4.23931	1	1.01558e-09
		A11	220	3.19	0.531915	0.265957	0	0.00022	4.71035	1	1.35579e-11
Sample Name	Date	Spots	X corr(µm)	Li (ppm)	ΔC	ΔC/2	I.C. Norm	Xcorr(m)	Z	erf(z)	f(z)
ST7_Pl8	August 28, 2019	A1	0	6.65	1	0.5	0.5	0	0	0	0.5
		A2	22	3.19	0.112821	0.0564103	0	2.2e-05	1.05327	0.863656	0.0681722
		A3	44	3.15	0.102564	0.0512821	0	4.4e-05	2.10653	0.997109	0.00144555
		A4	66	2.95	0.0512821	0.025641	0	6.6e-05	3.1598	0.999992	3.93612e-06
		A5	88	3.19	0.112821	0.0564103	0	8.8e-05	4.21306	1	1.27537e-09
		A6	110	3.55	0.205128	0.102564	0	0.00011	5.26633	1	4.7462e-14
		A7	132	3.02	0.0692308	0.0346154	0	0.000132	6.3196	1	0
C0=2.75		A8	154	3.26	0.130769	0.0653846	0	0.000154	7.37286	1	0
Cs=6.65		A9	176	3.06	0.0794872	0.0397436	0	0.000176	8.42613	1	0
		A10	198	2.86	0.0282051	0.0141026	0	0.000198	9.47939	1	0
		A11	220	3.1	0.0897436	0.0448718	0	0.00022	10.5327	1	0
		A12	242	3.33	0.148718	0.074359	0	0.000242	11.5859	1	0
		A13	264	3.32	0.146154	0.0730769	0	0.000264	12.6392	1	0
		A14	286	2.75	0	0	0	0.000286	13.6925	1	0
		A15	308	2.92	0.0435897	0.0217949	0	0.000308	14.7457	1	0
Sample Name	Date	Spots	X corr(µm)	Li (ppm)	ΔC	ΔC/2	I.C. Norm	Xcorr(m)	Z	erf(z)	f(z)
ST9_Pl1	August 28, 2019	A1	0	3.9	1	0.5	0.5	0	0	0	0.5
		A2	22	3	0.174208	0.0871041	0	2.2e-05	1.05327	0.863656	0.0681722
		A3	44	3.11	0.199095	0.0995475	0	4.4e-05	2.10653	0.997109	0.00144555
		A4	66	2.65	0.0950226	0.0475113	0	6.6e-05	3.1598	0.999992	3.93612e-06
C0=2.23		A5	88	2.43	0.0452489	0.0226244	0	8.8e-05	4.21306	1	1.27537e-09
Cs=3.90		A6	110	2.41	0.040724	0.020362	0	0.00011	5.26633	1	4.7462e-14
		A7	132	2.5	0.061086	0.030543	0	0.000132	6.3196	1	0
		A8	154	2.64	0.0927602	0.0463801	0	0.000154	7.37286	1	0
		A9	176	2.23	0	0	0	0.000176	8.42613	1	0
		A10	198	2.33	0.0226244	0.0113122	0	0.000198	9.47939	1	0
		A11	220	2.24	0.00226244	0.00113122	0	0.00022	10.5327	1	0
		A12	242	2.43	0.0452489	0.0226244	0	0.000242	11.5859	1	0
		A13	264	2.23	0	0	0	0.000264	12.6392	1	0
		A14	286	2.67	0.0995475	0.0497738	0	0.000286	13.6925	1	0
Sample Name	Date	Spots	X corr(µm)	Li (ppm)	ΔC	ΔC/2	I.C. Norm	Xcorr(m)	Z	erf(z)	f(z)
ST10_Pl1	August 28, 2019	A1	0	2.77	1	0.5	0.5	0	0	0	0.5
		A2	22	2.68	0.852459	0.42623	0	2.2e-05	0.333072	0.362384	0.318808
		A3	44	2.35	0.311475	0.155738	0	4.4e-05	0.666144	0.653843	0.173078
		A4	66	2.3	0.229508	0.114754	0	6.6e-05	0.999216	0.842375	0.0788125
C0=2.16		A5	88	2.16	0	0	0	8.8e-05	1.33229	0.940454	0.029773
Cs=2.8		A6	110	2.42	0.42623	0.213115	0	0.00011	1.66536	0.981486	0.00925701
		A7	132	2.32	0.262295	0.131148	0	0.000132	1.99843	0.99529	0.00235512
		A8	154	2.33	0.278689	0.139344	0	0.000154	2.3315	0.999024	0.000488193

## Sheet: DLi Audetat et al.
Shallow conduit dynamics fuel the unexpected paroxysms of Stromboli volcano during the summer 2019
Marco Viccaro, Andrea Cannata, Flavio Cannavò, Rosanna De Rosa, Marisa Giuffrida, Eugenio Nicotra, Maurizio Petrelli, Gaia Sacco
Supplementary Dataset File 4
Results of the Li diffusion modeling on plagioclase crystals of the 2019 paroxysmal eruptions at Stromboli.
Diffusion coefficient (DLi) calculated at 1373 K from Audetat et al. (2018)
DLi (m2/s)=	6.77642e-12
ΔC=[(Cx-C0)/(Cs-C0)]=Normalized compositional contrast											CX=C0 per t=0 ; x>0
C0=initial concentration at the time t=0; Cs=concentration at the surface; Cx=concentration at the distance x from the surface.											CX=CS per t>0; x=0
I.C.norm= normalized initial concentration
erf=Error function
Z=x/[2(Dt)0.5]
Sample Name	Date	Spots	X corr(µm)	Li (ppm)	ΔC	ΔC/2	I.C. norm	Xcorr(m)	Z	erf(z)	f(z)
ST12_Pl1	July 3, 2019	A1	0	3.45	1	0.5	0.5	0	0	0	0.5
		A2	22	3.08	0.666667	0.333333	0	2.2e-05	0.326015	0.355241	0.322379
		A3	44	2.75	0.369369	0.184685	0	4.4e-05	0.652031	0.643529	0.178235
		A4	66	3.32	0.882883	0.441441	0	6.6e-05	0.978046	0.833386	0.083307
C0=2.34		A5	88	3.05	0.63964	0.31982	0	8.8e-05	1.30406	0.934849	0.0325754
Cs=3.45		A7	132	2.34	0	0	0	0.000132	1.95609	0.994331	0.00283454
Sample Name	Date	Spots	X corr(µm)	Li (ppm)	ΔC	ΔC/2	I.C. Norm	Xcorr(m)	Z	erf(z)	f(z)
ST12_Pl6	July 3, 2019	A1	0	3.54	1	0.5	0.5	0	0	0	0.5
		A2	22	3.24	0.677419	0.33871	0	2.2e-05	0.314961	0.343985	0.328007
		A3	44	3.15	0.580645	0.290323	0	4.4e-05	0.629921	0.626987	0.186507
		A4	66	2.86	0.268817	0.134409	0	6.6e-05	0.944882	0.818537	0.0907313
C0=2.61		A5	88	3.15	0.580645	0.290323	0	8.8e-05	1.25984	0.9252	0.0374001
Cs=3.54		A6	110	3.12	0.548387	0.274194	0	0.00011	1.5748	0.97406	0.01297
		A7	132	3.16	0.591398	0.295699	0	0.000132	1.88976	0.992472	0.00376408
		A8	154	3.21	0.645161	0.322581	0	0.000154	2.20473	0.998179	0.000910561
		A9	176	2.61	0	0	0	0.000176	2.51969	0.999634	0.000183059
		A10	198	2.96	0.376344	0.188172	0	0.000198	2.83465	0.999939	3.05146e-05
		A11	220	2.78	0.182796	0.0913978	0	0.00022	3.14961	0.999992	4.20998e-06
Sample Name	Date	Spots	X corr(µm)	Li (ppm)	ΔC	ΔC/2	I.C. Norm	Xcorr(m)	Z	erf(z)	f(z)
ST12_Pl1 8	July 3, 2019	A1	0	4.52	1	0.5	0.5	0	0	0	0.5
		A2	22	3.32	0.428571	0.214286	0	2.2e-05	0.484714	0.506965	0.246518
		A3	44	2.87	0.214286	0.107143	0	4.4e-05	0.969429	0.829619	0.0851907
		A4	66	3.11	0.328571	0.164286	0	6.6e-05	1.45414	0.960263	0.0198687
C0=2.42 ppm		A5	88	3.13	0.338095	0.169048	0	8.8e-05	1.93886	0.993893	0.0030537
Cs=4.52 ppm		A6	110	2.77	0.166667	0.0833333	0	0.00011	2.42357	0.999391	0.000304641
		A7	132	2.73	0.147619	0.0738095	0	0.000132	2.90829	0.999961	1.95328e-05
		A8	154	2.78	0.171429	0.0857143	0	0.000154	3.393	0.999998	7.99581e-07
		A10	198	2.42	0	0	0	0.000198	4.36243	1	3.42734e-10
		A12	242	2.95	0.252381	0.12619	0	0.000242	5.33186	1	2.34257e-14
		A13	264	3.06	0.304762	0.152381	0	0.000264	5.81657	1	1.11022e-16
		A14	286	3	0.27619	0.138095	0	0.000286	6.30129	1	0
		A15	308	3.02	0.285714	0.142857	0	0.000308	6.786	1	0
		A16	330	2.97	0.261905	0.130952	0	0.00033	7.27072	1	0
Sample Name	Date	Spots	X corr(µm)	Li (ppm)	ΔC	ΔC/2	I.C. Norm	Xcorr(m)	Z	erf(z)	f(z)
ST1_Pl1	July 3, 2019	A1	0	3.83	1	0.5	0.5	0	0	0	0.5
		A2	22	3.2	0.267442	0.133721	0	2.2e-05	0.798571	0.74125	0.129375
		A3	44	2.97	0	0	0	4.4e-05	1.59714	0.976098	0.011951
		A4	66	3.05	0.0930233	0.0465116	0	6.6e-05	2.39571	0.999296	0.000351956
C0=2.97 ppm		A5	88	3	0.0348837	0.0174419	0	8.8e-05	3.19428	0.999994	3.13016e-06
Cs=3.83 ppm		A6	110	3.12	0.174419	0.0872093	0	0.00011	3.99286	1	8.1754e-09
		A7	132	3.24	0.313953	0.156977	0	0.000132	4.79143	1	6.17306e-12
		A8	154	3.5	0.616279	0.30814	0	0.000154	5.59	1	1.33227e-15
		A9	176	3.12	0.174419	0.0872093	0	0.000176	6.38857	1	0
Sample Name	Date	Spots	X corr(µm)	Li (ppm)	ΔC	ΔC/2	I.C. Norm	Xcorr(m)	Z	erf(z)	f(z)
ST10_Pl3	July 3, 2019	A1	0	3.5	1	0.5	0.5	0	0	0	0.5
		A2	22	3.13	0.597826	0.298913	0	2.2e-05	0.345022	0.374404	0.312798
		A3	44	3.08	0.543478	0.271739	0	4.4e-05	0.690044	0.670871	0.164564
C0=2.58 ppm		A4	66	3.28	0.76087	0.380435	0	6.6e-05	1.03507	0.856753	0.0716236
Cs=3.50 ppm		A5	88	2.81	0.25	0.125	0	8.8e-05	1.38009	0.949031	0.0254845
		A6	110	2.58	0	0	0	0.00011	1.72511	0.9853	0.00735023
		A7	132	3.02	0.478261	0.23913	0	0.000132	2.07013	0.996584	0.00170789
		A8	154	2.95	0.402174	0.201087	0	0.000154	2.41516	0.999363	0.000318272
		A9	176	3.03	0.48913	0.244565	0	0.000176	2.76018	0.999905	4.74096e-05
		A10	198	2.64	0.0652174	0.0326087	0	0.000198	3.1052	0.999989	5.63075e-06
		A11	220	3.11	0.576087	0.288043	0	0.00022	3.45022	0.999999	5.32178e-07
		A12	242	2.88	0.326087	0.163043	0	0.000242	3.79524	1	3.99651e-08
Sample Name	Date	Spots	X corr(µm)	Li (ppm)	ΔC	ΔC/2	I.C. Norm	Xcorr(m)	Z	erf(z)	f(z)
ST7_Pl7	August 28, 2019	A1	0	3.63	1	0.5	0.5	0	0	0	0.5
		A2	22	3.1	0.43617	0.218085	0	2.2e-05	0.472441	0.495951	0.252024
		A3	44	2.94	0.265957	0.132979	0	4.4e-05	0.944882	0.818537	0.0907313
C0=2.69 ppm		A4	66	3.09	0.425532	0.212766	0	6.6e-05	1.41732	0.954973	0.0225137
Cs=3.63 ppm		A5	88	3.29	0.638298	0.319149	0	8.8e-05	1.88976	0.992472	0.00376408
		A6	110	2.69	0	0	0	0.00011	2.36221	0.999164	0.000417893
		A7	132	3.02	0.351064	0.175532	0	0.000132	2.83465	0.999939	3.05146e-05
		A8	154	2.95	0.276596	0.138298	0	0.000154	3.30709	0.999997	1.45602e-06
		A9	176	3.15	0.489362	0.244681	0	0.000176	3.77953	1	4.51933e-08
		A10	198	3.17	0.510638	0.255319	0	0.000198	4.25197	1	9.09517e-10
		A11	220	3.19	0.531915	0.265957	0	0.00022	4.72441	1	1.18395e-11
Sample Name	Date	Spots	X corr(µm)	Li (ppm)	ΔC	ΔC/2	I.C. Norm	Xcorr(m)	Z	erf(z)	f(z)
ST7_Pl8	August 28, 2019	A1	0	6.65	1	0.5	0.5	0	0	0	0.5
		A2	22	3.19	0.112821	0.0564103	0	2.2e-05	1.05641	0.864822	0.0675891
		A3	44	3.15	0.102564	0.0512821	0	4.4e-05	2.11282	0.997192	0.00140414
		A4	66	2.95	0.0512821	0.025641	0	6.6e-05	3.16923	0.999993	3.69786e-06
		A5	88	3.19	0.112821	0.0564103	0	8.8e-05	4.22564	1	1.1437e-09
		A6	110	3.55	0.205128	0.102564	0	0.00011	5.28205	1	4.01346e-14
		A7	132	3.02	0.0692308	0.0346154	0	0.000132	6.33846	1	0
C0=2.75		A8	154	3.26	0.130769	0.0653846	0	0.000154	7.39487	1	0
Cs=6.65		A9	176	3.06	0.0794872	0.0397436	0	0.000176	8.45128	1	0
		A10	198	2.86	0.0282051	0.0141026	0	0.000198	9.50769	1	0
		A11	220	3.1	0.0897436	0.0448718	0	0.00022	10.5641	1	0
		A12	242	3.33	0.148718	0.074359	0	0.000242	11.6205	1	0
		A13	264	3.32	0.146154	0.0730769	0	0.000264	12.6769	1	0
		A14	286	2.75	0	0	0	0.000286	13.7333	1	0
		A15	308	2.92	0.0435897	0.0217949	0	0.000308	14.7897	1	0
Sample Name	Date	Spots	X corr(µm)	Li (ppm)	ΔC	ΔC/2	I.C. Norm	Xcorr(m)	Z	erf(z)	f(z)
ST9_Pl1	August 28, 2019	A1	0	3.9	1	0.5	0.5	0	0	0	0.5
		A2	22	3	0.174208	0.0871041	0	2.2e-05	0.944882	0.818537	0.0907313
		A3	44	3.11	0.199095	0.0995475	0	4.4e-05	1.88976	0.992472	0.00376408
		A4	66	2.65	0.0950226	0.0475113	0	6.6e-05	2.83465	0.999939	3.05146e-05
C0=2.23		A5	88	2.43	0.0452489	0.0226244	0	8.8e-05	3.77953	1	4.51933e-08
Cs=3.90		A6	110	2.41	0.040724	0.020362	0	0.00011	4.72441	1	1.18395e-11
		A7	132	2.5	0.061086	0.030543	0	0.000132	5.66929	1	5.55112e-16
		A8	154	2.64	0.0927602	0.0463801	0	0.000154	6.61418	1	0
		A9	176	2.23	0	0	0	0.000176	7.55906	1	0
		A10	198	2.33	0.0226244	0.0113122	0	0.000198	8.50394	1	0
		A11	220	2.24	0.00226244	0.00113122	0	0.00022	9.44882	1	0
		A12	242	2.43	0.0452489	0.0226244	0	0.000242	10.3937	1	0
		A13	264	2.23	0	0	0	0.000264	11.3386	1	0
		A14	286	2.67	0.0995475	0.0497738	0	0.000286	12.2835	1	0
Sample Name	Date	Spots	X corr(µm)	Li (ppm)	ΔC	ΔC/2	I.C. Norm	Xcorr(m)	Z	erf(z)	f(z)
ST10_Pl1	August 28, 2019	A1	0	2.77	1	0.5	0.5	0	0	0	0.5
		A2	22	2.68	0.852459	0.42623	0	2.2e-05	0.394043	0.422651	0.288675
		A3	44	2.35	0.311475	0.155738	0	4.4e-05	0.788086	0.734945	0.132528
		A4	66	2.3	0.229508	0.114754	0	6.6e-05	1.18213	0.905433	0.0472835
C0=2.16		A5	88	2.16	0	0	0	8.8e-05	1.57617	0.974189	0.0129055
Cs=2.8		A6	110	2.42	0.42623	0.213115	0	0.00011	1.97022	0.994669	0.00266563
		A7	132	2.32	0.262295	0.131148	0	0.000132	2.36426	0.999173	0.000413544
		A8	154	2.33	0.278689	0.139344	0	0.000154	2.7583	0.999904	4.79321e-05
